# Supplementary material for: Identification of an evolutionarily conserved domain in Neurod1 favouring enteroendocrine versus goblet cell fate
Source: PLoS Genet. 2022 Mar 14;18(3):e1010109. doi: 10.1371/journal.pgen.1010109 (PMC8959185; doi:10.1371/journal.pgen.1010109)
Supplement: S1 Table — Expression level of the DE genes given in CPM (counts per million) for the 16 samples as well as the mean and the FDR. Sheet A: DE genes for Neurod1 versus ctrl; Sheet B: DE genes for ascl1a versus ctrl; Sheet C: DE genes common for Ascl1a and Neurod1; Sheet D: DE genes for ascl1a versus Neurod1; Sheet E: DE genes for Neurod1ΔUCE and Neurod1ΔECD versus Neurod1. The list of the expression level of all genes at 52 hpf is provided in S2 Table. (XLSX) [file pgen.1010109.s006.xlsx]

## Sheet: A- DE neurod1 vs ctrl
ID	Description	Gene_name	wt_1	wt_2	wt_3	Mean_wt	neurod1_1	neurod1_2	neurod1_3	neurod1_4	Mean neurod1	log2 FC (vs wt)	padj	ascl1a_1	ascl1a_3	ascl1a_4	Mean ascl1a	ΔUCE_1	ΔUCE_2	ΔUCE_3	Mean ΔUCE	ΔECD_1	ΔECD_2	ΔECD_3	Mean ΔECD
ENSDARG00000021336	paired box 4 [Source:ZFIN	pax4	0	0	0	0	114.499	12.9524	15.8816	43.2044	46.6344	11.5508	1.85e-12	0	0	0	0	14.7792	5.41223	30.6693	16.9536	12.3235	13.6122	26.4258	17.4538
ENSDARG00000035095	teratocarcinoma-derived growth factor 1 [Source:ZFIN	tdgf1	1.29446	0.368465	0.600646	0.754525	14.6537	8.82682	11.2179	12.8593	11.8894	4.04024	5.27e-10	2.48221	2.92846	1.33184	2.2475	7.03772	4.87101	2.6752	4.86131	3.9953	3.89624	2.14263	3.34473
ENSDARG00000036456	annexin A4 [Source:ZFIN	anxa4	362.357	277.73	255.942	298.677	2795.13	1211.67	1602.52	2337.94	1986.82	2.75191	8.65e-10	424.98	651.801	489.092	521.958	1040.64	1157.13	2568.77	1588.85	1165.28	1251.78	1377.17	1264.74
ENSDARG00000053301	insulinoma-associated 1b [Source:ZFIN	insm1b	15.9959	20.1734	23.7589	19.9761	359.426	120.121	198.709	346.996	256.313	3.67223	1.01e-08	28.7414	23.3654	6.76165	19.6228	134.538	118.122	93.5365	115.399	116.145	141.251	57.7617	105.053
ENSDARG00000097169	si:ch73-330k17.3 [Source:ZFIN	si:ch73-330k17.3	7.39693	7.82988	10.3445	8.52376	66.7155	34.06	33.5908	64.7726	49.7847	2.53752	1.01e-08	35.6654	36.8862	55.1177	42.5564	50.9061	34.7736	59.2366	48.3054	79.062	27.2244	82.1341	62.8068
ENSDARG00000026979	keratin, type 1, gene c5 [Source:ZFIN	krt1-c5	3.51354	3.68465	5.13886	4.11235	20.9339	20.2441	13.8649	26.7391	20.4455	2.30496	1.4e-08	6.66277	7.04078	11.5768	8.42677	42.3436	26.114	41.179	36.5455	22.4525	24.9064	43.0311	30.13
ENSDARG00000078417	plexin domain containing 1 [Source:ZFIN	plxdc1	1.202	0	0.200215	0.467406	14.6537	5.46879	10.3986	23.2011	13.4306	4.96914	2.42e-08	1.56771	0.747693	0.512246	0.94255	21.8169	21.9195	19.2041	20.9802	28.2485	7.29929	38.0317	24.5265
ENSDARG00000089362	granulin 1 [Source:ZFIN	grn1	5.82508	9.02739	9.5436	8.13202	108.583	59.3891	43.2331	67.0178	69.5558	3.06705	1.57e-07	7.31598	9.6577	5.73715	7.57028	54.3077	79.4245	67.1667	66.9663	40.0093	77.2837	32.5858	49.9596
ENSDARG00000061365	HEPACAM family member 2 [Source:ZFIN	hepacam2	1.202	1.38174	3.40366	1.9958	71.1753	13.2402	17.6462	65.4529	41.8787	4.35317	1.78e-06	0.130643	3.73847	3.79062	2.55324	38.0037	20.7018	51.9753	36.8936	21.327	20.8622	28.122	23.4371
ENSDARG00000086288	secretogranin III [Source:ZFIN	scg3	4.53062	1.75021	17.0851	7.78863	211.979	69.6551	99.5118	201.666	145.703	4.22162	1.78e-06	13.7175	2.67923	17.8262	11.4076	79.1743	95.1876	36.8796	70.4138	37.9273	19.6292	22.0512	26.5359
ENSDARG00000004158	transmembrane protein 63C [Source:ZFIN	tmem63c	1.01708	0.368465	1.26803	0.884525	41.8678	6.14039	8.19287	30.9575	21.7896	4.61348	1.95e-05	0	0.124616	0.512246	0.212287	17.1251	2.36785	25.2233	14.9054	9.17232	2.5153	13.7485	8.47872
ENSDARG00000041702	regulatory factor X, 6 [Source:ZFIN	rfx6	0.184923	0	0.8676	0.350841	66.5334	19.0928	4.47457	37.9654	32.0166	6.43682	4.33e-05	0.130643	0	1.12694	0.419195	25.1012	0.879487	5.06377	10.3481	6.07736	0.641154	5.35657	4.02503
ENSDARG00000070507	transient receptor potential cation channel, subfamily C, member 4a [Source:ZFIN	trpc4a	0.462308	0	0.533908	0.332072	5.82509	2.39859	3.78132	5.10288	4.27697	3.67414	4.33e-05	1.17578	0.996924	0.922043	1.03158	2.34591	1.82663	1.43314	1.86856	1.8007	0.493195	1.8748	1.38957
ENSDARG00000087756	si:ch211-173d10.4 [Source:ZFIN	CA4 (1 of many)	0.184923	0	0.400431	0.195118	5.27899	4.22152	2.26879	7.68834	4.86441	4.55917	6.48e-05	0	0	0	0	2.5805	3.17969	9.3632	5.04113	1.35053	1.67686	3.12467	2.05069
ENSDARG00000053298	NK2 homeobox 2a [Source:ZFIN	nkx2.2a	0.647232	0.276349	3.93757	1.62038	88.4685	17.3658	12.1633	46.6743	41.168	4.61345	7.77e-05	6.79341	0.747693	1.53674	3.02595	12.316	4.7357	11.9429	9.66486	5.28956	4.78399	20.1764	10.0833
ENSDARG00000019753	potassium intermediate/small conductance calcium-activated channel, subfamily N, member 3 [Source:ZFIN	kcnn3	7.02709	3.22407	6.34016	5.53044	97.2062	25.617	16.5748	67.9023	51.8251	3.22994	0.000117435	9.79819	15.0162	6.76165	10.5253	51.1407	12.6511	71.9438	45.2452	26.2227	12.1819	50.7982	29.7343
ENSDARG00000055591	pipecolic acid oxidase [Source:ZFIN	pipox	19.7868	8.5668	15.4833	14.6123	1.63831	2.97425	3.46621	5.10288	3.29541	-2.07832	0.00024118	4.04992	4.61077	6.35185	5.00418	6.09935	4.7357	8.12115	6.31873	10.5791	6.70746	8.21341	8.49999
ENSDARG00000054239	ghrelin/obestatin prepropeptide [Source:ZFIN	ghrl	2.12662	2.48714	0.934339	1.84936	32.9482	8.05927	21.8056	16.7374	19.8876	3.44792	0.000257407	3.91928	1.86923	2.15143	2.64665	3.04968	13.3276	16.2423	10.8732	10.2978	18.8401	6.78499	11.9743
ENSDARG00000091756	insulinoma-associated 1a [Source:ZFIN	insm1a	18.9546	10.1328	31.3004	20.1293	220.807	57.4702	84.2605	144.309	126.712	2.65915	0.000357234	24.0382	10.7792	6.76165	13.8597	78.9397	22.2578	56.2748	52.4908	37.9273	30.8247	36.9603	35.2374
ENSDARG00000061416	C2 calcium dependent domain containing 4A [Source:ZFIN	c2cd4a	0.369847	0.644813	2.06889	1.02785	6.37119	16.7901	10.2096	9.11715	10.622	3.33837	0.000506355	1.43707	0.623078	1.22939	1.09651	6.56853	9.87732	2.57966	6.34184	5.23329	1.87414	2.32118	3.14287
ENSDARG00000095540	secreted immunoglobulin domain 1 [Source:ZFIN	sid1	0	0	0	0	4.18678	1.24727	0.819287	2.31331	2.14166	7.11323	0.000723196	0	0.436154	0.102449	0.179534	2.4632	5.41223	1.52869	3.13471	2.1946	0.739793	4.01743	2.31728
ENSDARG00000013856	amylase, alpha 2A (pancreatic) [Source:ZFIN	amy2a	0.924616	0	0.333692	0.419436	5.27899	5.37284	4.72665	8.02853	5.85175	3.89347	0.0009151	0	1.55769	1.33184	0.963178	5.16099	4.80335	3.72617	4.56351	4.89565	7.00337	2.49973	4.79959
ENSDARG00000105112	netrin 1a [Source:ZFIN	ntn1a	91.537	22.0158	19.1539	44.2356	7.73645	3.54992	4.78968	8.57284	6.16222	-2.75558	0.00123718	1.17578	3.30231	1.74164	2.07324	8.44526	3.65326	2.0064	4.70164	5.06447	4.2908	3.92815	4.42781
ENSDARG00000009242	FEV (ETS oncogene family) [Source:ZFIN	fev	0.55477	0.276349	0.800862	0.543993	9.19272	7.67549	14.18	4.9668	9.00374	4.09124	0.00170014	14.632	1.37077	1.22939	5.74404	5.27829	9.60671	9.74538	8.21012	6.47127	5.12923	0.982038	4.19418
ENSDARG00000070484	zgc:195001 [Source:ZFIN	zgc:195001	26.629	1.75021	22.4909	16.9567	0.273051	0.959437	0.441154	0.544307	0.554487	-4.8633	0.00188931	0	0.249231	0	0.083077	1.75943	3.38264	0	1.71402	0.675263	1.28231	1.96408	1.30722
ENSDARG00000045669	si:dkey-39a18.1 [Source:ZFIN	si:dkey-39a18.1	24.9646	9.85643	11.4123	15.4111	4.00475	3.45397	0.882309	0.884499	2.30638	-2.73124	0.00191098	22.9931	4.48616	15.5723	14.3505	8.09337	5.7505	10.4142	8.08601	17.2192	9.22275	20.5335	15.6585
ENSDARG00000045589	potassium inwardly-rectifying channel, subfamily J, member 8 [Source:ZFIN	kcnj8	0.0924616	0	0.133477	0.0753129	22.2082	3.16614	1.26044	4.49053	7.78132	6.60768	0.00368043	0	0	0	0	5.0437	0.270612	17.6754	7.66325	0.90035	0.345237	8.12413	3.12324
ENSDARG00000015559	follistatin-like 1a [Source:ZFIN	fstl1a	22.0059	5.15851	10.6782	12.6142	169.11	31.9492	48.527	71.1001	80.1715	2.71659	0.00368043	8.49176	30.6554	26.9441	22.0304	66.741	65.4203	54.9372	62.3662	23.8593	42.0696	81.3306	49.0865
ENSDARG00000053448	si:ch211-251f6.6 [Source:ZFIN	si:ch211-251f6.6	1.01708	0.552697	0.333692	0.634489	13.8346	4.02963	2.20577	8.16461	7.05865	3.49629	0.00375243	0	1.24616	1.53674	0.927631	2.81509	3.24734	6.78355	4.28199	1.06917	0.838432	2.32118	1.40959
ENSDARG00000103878	alanyl (membrane) aminopeptidase b [Source:ZFIN	anpepb	20.5265	10.5934	6.20668	12.4422	93.0194	43.3665	37.3091	63.5479	59.3107	2.2893	0.00455404	16.5916	28.7862	27.4564	24.2781	48.0911	163.652	85.2243	98.9892	93.0174	103.719	118.38	105.039
ENSDARG00000018107	RAB3D, member RAS oncogene family, a [Source:ZFIN	rab3da	0.832155	0.644813	0.8676	0.781523	10.3759	7.67549	4.2855	9.66145	7.9996	3.35092	0.00464205	4.18056	2.36769	2.66368	3.07064	7.97608	0.676529	2.10194	3.58485	3.65767	0.197278	2.58901	2.14799
ENSDARG00000040747	transmembrane 4 L six family member 4 [Source:ZFIN	tm4sf4	154.318	151.439	157.503	154.42	797.491	297.425	417.962	920.219	608.274	1.97827	0.00470606	343.851	279.076	245.366	289.431	402.205	729.027	1251.04	794.091	444.492	601.353	600.74	548.861
ENSDARG00000006497	reticulon 1a [Source:ZFIN	rtn1a	35.6902	15.9361	123.266	58.2974	444.163	209.925	368.238	454.224	369.137	2.68099	0.00511696	65.9745	72.7755	71.9193	70.2231	316.932	762.042	198.06	425.678	252.661	256.264	333.804	280.91
ENSDARG00000088641	granulin 2 [Source:ZFIN	grn2	3.51354	2.57925	2.6028	2.89853	29.8536	4.6053	14.5581	37.8293	21.7116	2.92203	0.00555379	1.04514	5.48308	1.84409	2.79077	20.4094	13.5982	28.5673	20.8583	13.0551	31.4659	16.2483	20.2564
ENSDARG00000045822	troponin T2e, cardiac [Source:ZFIN	tnnt2e	26.7214	1.93444	9.81056	12.8221	0.091017	0.0959437	0.441154	0.612346	0.310115	-5.19773	0.00576156	0	0.0623078	0.204898	0.0890687	0.586476	7.71243	0.286629	2.86184	0.337631	5.67175	6.51716	4.17551
ENSDARG00000011640	synaptotagmin Vb [Source:ZFIN	syt5b	0.647232	0	1.00108	0.549436	6.46221	5.66068	2.77297	5.44307	5.08473	3.19203	0.00582766	2.48221	1.24616	2.35633	2.02823	2.34591	3.38264	1.05097	2.25984	1.74443	2.61394	1.07131	1.80989
ENSDARG00000002656	syntaxin binding protein 5a (tomosyn) [Source:ZFIN	stxbp5a	1.10954	2.8556	8.80948	4.25821	56.5216	9.8822	23.2551	45.1775	33.7091	2.94372	0.00582766	7.31598	6.54231	2.45878	5.43903	12.9025	24.355	15.9557	17.7377	9.84758	13.0204	18.0338	13.6339
ENSDARG00000040841	adrenoceptor alpha 2A [Source:ZFIN	adra2a	0.369847	0.0921162	0.734123	0.398695	41.1397	3.93369	4.22248	19.9353	17.3078	5.40341	0.00616226	1.17578	0	0.409797	0.528526	5.86476	0.405917	7.16572	4.4788	3.03868	0	5.6244	2.88769
ENSDARG00000019566	neuronal differentiation 1 [Source:ZFIN	neurod1	3.23616	0	4.80517	2.68044	82.1884	24.8494	34.284	41.4354	45.6893	4.12722	0.00616226	8.09984	1.43308	1.33184	3.62158	94.7746	8.11835	7.93006	36.941	8.15942	6.21426	3.92815	6.10061
ENSDARG00000098834	SRY (sex determining region Y)-box 4b [Source:ZFIN	sox4b	58.7131	33.3461	26.2282	39.4291	376.628	91.2424	83.5672	144.786	174.056	2.15298	0.00616226	68.5873	107.668	44.4629	73.5727	199.637	80.3716	195.003	158.337	94.4242	70.1324	141.413	101.99
ENSDARG00000036107	thioredoxin interacting protein a [Source:ZFIN	txnipa	21.4511	34.5436	40.844	32.2795	89.6518	59.9648	108.902	112.331	92.7125	1.52746	0.00631102	52.6489	69.9716	47.0242	56.5482	130.667	99.3144	82.2624	104.081	77.7115	77.6289	85.348	80.2295
ENSDARG00000091503	fatty acid desaturase 6 [Source:HGNC Symbol	FADS6	3.88339	3.4083	1.60172	2.96447	31.0368	11.8011	9.01215	18.9147	17.6912	2.5792	0.0064417	1.30643	8.53616	5.53226	5.12495	27.6817	14.1395	33.9177	25.2463	36.0703	9.96254	14.0164	20.0164
ENSDARG00000054794	phosphatidylinositol-specific phospholipase C, X domain containing 3 [Source:ZFIN	plcxd3	0	0	0.8676	0.2892	19.1136	5.85256	6.05012	23.4052	13.6054	5.46956	0.00691337	0	0	0	0	0.469181	0.0676529	0	0.178945	0.844078	0	0.446381	0.430153
ENSDARG00000059972	RALY heterogeneous nuclear ribonucleoprotein [Source:ZFIN	raly	1.94169	0.644813	2.13563	1.57405	26.1219	4.79718	3.1511	17.2137	12.821	3.01767	0.00712966	0.261285	1.43308	0.922043	0.872135	15.6003	9.80967	39.077	21.4957	14.4056	10.3571	25.4437	16.7355
ENSDARG00000076265	anoctamin 8a [Source:ZFIN	ano8a	0.0924616	0	0.0667385	0.0530667	4.2778	1.43915	1.76462	2.92565	2.60181	5.60136	0.00763478	0	0.124616	0.614695	0.246437	1.52484	0.811835	4.29943	2.21203	1.06917	0.197278	1.78552	1.01732
ENSDARG00000091771	LysM, putative peptidoglycan-binding, domain containing 2 [Source:ZFIN	lysmd2	39.5736	29.4772	40.3768	36.4759	109.22	58.5256	65.606	94.0291	81.8453	1.18064	0.00889021	42.3282	44.737	38.4184	41.8279	64.2778	33.7588	81.307	59.7812	51.4325	36.3978	59.4579	49.0961
ENSDARG00000062592	myosin, light chain 10, regulatory [Source:ZFIN	myl10	461.199	38.4124	196.478	232.03	6.82628	22.7386	3.84435	16.8735	12.5707	-4.13096	0.00889021	4.83377	6.66693	5.73715	5.74595	14.7792	147.551	6.49692	56.2757	4.83938	78.0235	75.0813	52.6481
ENSDARG00000087804	tumor necrosis factor receptor superfamily, member 11a, NFKB activator [Source:ZFIN	tnfrsf11a	112.988	36.9386	35.972	61.9663	275.053	121.081	123.019	302.635	205.447	1.78722	0.0118584	134.431	136.703	134.823	135.319	221.453	180.227	393.541	265.074	269.317	258.385	338.089	288.597
ENSDARG00000019335	hes family bHLH transcription factor 6 [Source:ZFIN	hes6	29.4028	26.0689	37.9742	31.1486	139.165	45.6692	60.2491	111.583	89.1666	1.51459	0.0141215	42.5895	41.9331	46.6144	43.7123	48.4429	39.171	74.8101	54.1414	50.5884	51.3909	79.7236	60.5677
ENSDARG00000004861	estrogen-related receptor beta [Source:ZFIN	esrrb	5.17785	6.35602	4.67169	5.40185	0.455085	0.959437	0.31511	1.02058	0.687552	-2.98834	0.0160891	1.43707	0.124616	0.717144	0.759609	1.29025	0.608876	0.0955429	0.664889	0.787807	0.789112	0.803486	0.793468
ENSDARG00000015543	S100 calcium binding protein A1 [Source:ZFIN	s100a1	0.184923	0.736929	0.533908	0.485254	12.8334	2.87831	3.27715	8.23265	6.80538	3.74934	0.0161116	1.69835	6.79155	1.53674	3.34221	1.75943	3.78856	0.191086	1.91303	0.956622	2.90985	3.3925	2.41966
ENSDARG00000062085	triokinase/FMN cyclase [Source:ZFIN	tkfc	60.9322	54.5328	63.802	59.7557	20.8429	36.3626	25.2718	37.0129	29.8726	-0.983313	0.0179407	43.6346	38.8177	33.296	38.5828	28.9719	19.4164	27.0386	25.1423	34.0445	22.6377	32.5858	29.756
ENSDARG00000024433	parvalbumin 4 [Source:ZFIN	pvalb4	201.844	5.25062	43.1798	83.4247	2.63949	10.4579	0.882309	4.76269	4.68559	-4.0582	0.0179407	1.95964	2.36769	2.56123	2.29619	2.93238	37.0738	2.38857	14.1316	6.64008	24.5118	27.9434	19.6984
ENSDARG00000069009	si:ch211-147a11.3 [Source:ZFIN	si:ch211-147a11.3	15.3486	13.5411	13.6147	14.1681	55.5204	21.5873	42.2878	35.448	38.7109	1.47367	0.0211064	25.7366	26.2316	17.3139	23.094	28.2682	26.1817	41.9433	32.1311	25.9976	38.7651	45.0845	36.6157
ENSDARG00000020072	thrombospondin 4b [Source:ZFIN	thbs4b	68.1442	18.8838	29.4984	38.8422	4.09577	2.97425	5.35687	2.78957	3.80412	-3.25276	0.0211064	3.65799	5.6077	0.922043	3.39591	21.9342	3.65326	0.573257	8.72024	12.2673	4.93195	2.85684	6.68535
ENSDARG00000103762	relaxin 1 [Source:ZFIN	rln1	0.277385	0.0921162	0.0667385	0.145413	7.73645	0.383775	0.945331	1.63292	2.67462	4.23901	0.0233612	1.17578	0.373847	0.409797	0.653142	0.938362	1.21775	2.77074	1.64229	1.12544	1.08503	1.07131	1.09393
ENSDARG00000070425	delta-like 4 (Drosophila) [Source:ZFIN	dll4	2.12662	2.11867	11.1453	5.13021	89.9248	19.0928	22.0577	55.3833	46.6146	3.14659	0.0247163	0.261285	4.73539	0.922043	1.97291	39.1766	15.2219	12.8983	22.4323	9.73504	18.9387	11.3381	13.3373
ENSDARG00000031618	un-named sa1261 [Source:ZFIN	unm_sa1261	11.6502	10.8697	13.2142	11.9114	120.871	67.1606	48.0858	133.219	92.334	2.94676	0.0266316	4.3112	22.7423	12.089	13.0475	171.955	5.7505	22.4526	66.7193	20.8769	9.17343	41.5134	23.8546
ENSDARG00000086034	nectin cell adhesion molecule 1b [Source:ZFIN	nectin1b	39.0188	12.4357	21.2228	24.2258	214.163	63.6106	53.0015	225.547	139.081	2.55651	0.0266316	51.3425	21.9946	19.6702	31.0025	220.75	24.6256	170.926	138.767	93.0737	35.7073	180.07	102.95
ENSDARG00000016904	branched chain ketoacid dehydrogenase kinase [Source:ZFIN	bckdk	94.5883	77.7461	100.241	90.8585	271.322	139.214	201.671	281.339	223.386	1.31592	0.0280123	171.795	133.588	130.623	145.335	296.64	443.126	505.326	415.031	217.772	260.358	371.746	283.292
ENSDARG00000058966	zgc:112332 [Source:ZFIN	zgc:112332	3.88339	3.4083	1.13455	2.80875	30.2176	7.48361	7.49962	8.09657	13.3244	2.24725	0.0282541	17.6367	11.5269	8.50328	12.5557	11.7295	18.5369	20.1596	16.8087	7.14653	9.27207	15.2662	10.5616
ENSDARG00000022891	zgc:175214 [Source:ZFIN	zgc:175214	8.69139	2.67137	7.40797	6.25691	44.3253	13.9118	10.2726	21.1599	22.4174	1.85675	0.0286978	4.57249	7.85078	6.35185	6.25837	20.5267	13.7335	28.5673	20.9425	15.5873	11.5901	19.0158	15.3977
ENSDARG00000073957	TOX high mobility group box family member 3 [Source:ZFIN	tox3	39.3887	28.0954	42.9129	36.799	128.516	67.9281	66.1101	117.366	94.9801	1.37813	0.0302597	64.1455	50.6562	43.5409	52.7809	110.375	48.3718	129.938	96.2283	63.1371	38.4199	110.435	70.6639
ENSDARG00000037281	fibrinogen gamma chain [Source:ZFIN	fgg	8.78386	11.9751	14.282	11.6803	126.059	61.7877	68.3159	79.1287	83.8227	2.82931	0.0305657	2.61285	100.066	22.129	41.6027	106.504	117.851	40.2236	88.193	59.1418	61.3535	69.9033	63.4662
ENSDARG00000098465	si:ch73-366l1.5 [Source:ZFIN	si:ch73-366l1.5	12.8522	16.673	43.1798	24.235	141.622	63.3228	57.8542	94.8455	89.4113	1.85816	0.0317973	10.974	6.48001	18.4409	11.9649	73.896	45.3951	119.524	79.6051	56.7783	51.6869	74.992	61.1524
ENSDARG00000036045	proenkephalin b [Source:ZFIN	penkb	1.66431	2.67137	4.27126	2.86898	20.7519	8.82682	8.82309	16.3973	13.6998	2.22344	0.0336571	0.391928	1.05923	2.66368	1.37161	2.93238	6.02111	5.44595	4.79981	5.28956	5.72107	3.57105	4.86056
ENSDARG00000074335	BOC cell adhesion associated, oncogene regulated [Source:ZFIN	boc	102.725	60.1519	79.9527	80.9432	24.5746	25.3291	23.9484	26.0587	24.9777	-1.65682	0.035383	31.6155	19.6893	17.109	22.8046	74.7171	22.2578	16.8156	37.9301	31.3434	23.7227	15.6233	23.5632
ENSDARG00000091558	si:ch211-251f6.7 [Source:ZFIN	si:ch211-251f6.7	0	0.184232	0.133477	0.105903	4.55085	0.863493	1.19742	1.90508	2.12921	4.25774	0.0382632	0	0.124616	0.102449	0.0756882	0.234591	0.608876	0.286629	0.376698	0.112544	0.0986391	0.446381	0.219188
ENSDARG00000034187	calmodulin 1b [Source:ZFIN	calm1b	22.0983	10.7776	23.0915	18.6558	76.4543	32.1411	46.8884	77.1555	58.1598	1.6699	0.0382632	12.1498	27.54	32.6813	24.1237	33.8983	52.2957	51.211	45.8017	31.7936	20.1717	49.1019	33.6891
ENSDARG00000108535	Danio rerio neuroblast differentiation-associated protein AHNAK-like (LOC795051), mRNA. [Source:RefSeq mRNA	CABZ01072077.1	1.66431	0.460581	2.06889	1.39793	14.1987	1.63104	31.1959	6.32757	13.3383	3.36159	0.0395796	12.1498	4.86001	1.84409	6.28461	16.1867	7.0359	4.20389	9.14218	1.51934	0.641154	6.07078	2.74376
ENSDARG00000036291	nucleobindin 2b [Source:ZFIN	nucb2b	32.8239	25.2398	18.0861	25.3833	101.029	45.6692	44.2415	64.0241	63.7409	1.34106	0.0417943	20.9028	28.1008	22.8462	23.9499	90.6692	30.3761	57.0391	59.3615	45.8616	30.874	69.9925	48.9094
ENSDARG00000015033	solute carrier family 23 (ascorbic acid transporter), member 1 [Source:ZFIN	slc23a1	4.43816	4.14523	5.13886	4.57408	22.7543	6.90794	9.57935	21.9084	15.2875	1.73646	0.0431188	4.04992	8.53616	7.47879	6.68829	15.6003	13.4629	24.3634	17.8089	17.388	7.89112	24.3724	16.5505
ENSDARG00000093886	si:dkey-167i21.2 [Source:ZFIN	si:dkey-167i21.2	0.277385	0	0.266954	0.181446	19.9327	0.767549	8.06682	1.15665	7.48094	5.39681	0.0468176	12.9336	1.74462	0.307348	4.99519	1.17295	0.405917	2.19749	1.25879	0.225088	0	4.99947	1.74152
ENSDARG00000034989	retinol saturase (all-trans-retinol 13,14-reductase) like [Source:ZFIN	retsatl	2.49646	5.15851	1.26803	2.97433	0.091017	0.575662	0.378132	0.340192	0.346251	-3.10456	0.0491721	1.17578	0.56077	0.512246	0.749599	0.938362	1.2854	0.764343	0.996037	1.68816	2.76189	0.446381	1.63214
ENSDARG00000027501	ubiquitin specific peptidase 20 [Source:ZFIN	usp20	3.23616	2.3029	4.67169	3.40359	15.3819	7.00389	7.12149	8.5048	9.50301	1.47499	0.0564044	4.44185	3.86308	3.17592	3.82695	11.0258	4.6004	8.21669	7.94761	3.2075	2.81121	6.07078	4.02983
ENSDARG00000005762	collagen, type XIV, alpha 1a [Source:ZFIN	col14a1a	169.482	141.951	222.172	177.869	46.6007	89.0357	58.9256	43.8848	59.6117	-1.55681	0.0575197	95.4997	73.2116	63.416	77.3758	86.3293	59.8728	25.9877	57.3966	109.786	98.1459	63.6539	90.5288
ENSDARG00000099227	UDP-N-acetyl-alpha-D-galactosamine:polypeptide N-acetylgalactosaminyltransferase 13 [Source:ZFIN	galnt13	3.79093	4.69793	1.06782	3.18556	39.4104	7.86738	13.0456	18.9827	19.8265	2.62739	0.0579422	14.5013	2.92846	2.97103	6.80027	11.0258	38.4945	47.3893	32.3032	11.9296	18.6428	26.6043	19.0589
ENSDARG00000008133	forkhead box L1 [Source:ZFIN	foxl1	0.277385	0	0.333692	0.203692	3.45865	1.15132	3.1511	0.884499	2.16139	3.42457	0.0645229	0	0	0.512246	0.170749	2.81509	2.36785	1.81532	2.33275	0.844078	0.838432	1.60697	1.09649
ENSDARG00000014050	nerve growth factor b (beta polypeptide) [Source:ZFIN	ngfb	1.84923	2.76349	3.73736	2.78336	5.91611	7.48361	10.2096	9.59341	8.30067	1.58745	0.0679567	6.1402	4.67308	2.45878	4.42402	15.7176	10.2832	7.07017	11.0237	5.28956	4.19216	4.99947	4.82706
ENSDARG00000037539	troponin C type 1b (slow) [Source:ZFIN	tnnc1b	112.341	17.2257	90.2304	73.2657	1.72932	9.78625	4.91572	9.52538	6.48917	-3.42438	0.0682243	1.43707	5.04693	3.99552	3.49317	6.33394	40.727	1.3376	16.1329	3.93903	37.3349	24.6402	21.9714
ENSDARG00000058543	laminin, alpha 5 [Source:ZFIN	lama5	203.231	214.446	136.013	184.563	50.6965	112.638	44.8717	56.1997	66.1014	-1.48089	0.0695438	120.714	88.8509	105.728	105.097	119.289	26.6552	59.8099	68.5848	129.65	81.4265	81.6877	97.5882
ENSDARG00000070486	retinol binding protein 7b, cellular [Source:ZFIN	rbp7b	6.56478	1.38174	4.07105	4.00586	0.455085	0.383775	0.693243	0.476269	0.502093	-2.89135	0.0702203	0.391928	0.249231	0.512246	0.384468	2.69779	0.744182	0.0955429	1.17917	1.01289	2.12074	1.5177	1.55044
ENSDARG00000021735	calcium channel, voltage-dependent, N type, alpha 1B subunit, a [Source:ZFIN	cacna1ba	18.2149	18.3311	13.281	16.609	3.1856	1.15132	2.26879	1.08861	1.92358	-3.09121	0.0702203	12.1498	2.11846	13.6257	9.29799	27.2125	1.08245	60.0009	29.432	12.3235	3.60033	37.8531	17.9257
ENSDARG00000060123	carbonic anhydrase XVI b [Source:ZFIN	ca16b	4.16077	0.460581	8.07536	4.23224	22.6632	12.7605	13.6128	34.8357	20.968	2.33151	0.0726227	2.74349	1.68231	2.76613	2.39731	43.1647	10.6215	10.3186	21.3683	13.6741	11.886	19.73	15.0967
ENSDARG00000101047	RNA 2',3'-cyclic phosphate and 5'-OH ligase [Source:ZFIN	rtcb	90.8898	48.6373	61.7331	67.0868	38.6822	26.6723	23.5072	32.1141	30.244	-1.11677	0.0733058	51.7344	37.6339	31.247	40.2051	31.6697	13.7335	40.2236	28.5423	31.0621	20.1717	28.9255	26.7198
ENSDARG00000071601	parvalbumin 9 [Source:ZFIN	pvalb9	25.7968	8.01411	11.6792	15.1634	2.54848	1.72699	3.46621	2.6535	2.59879	-2.44932	0.0733058	2.48221	13.9569	1.94653	6.12856	3.63615	4.93866	4.39497	4.32326	3.03868	2.17006	11.0702	5.42633
ENSDARG00000112019		CABZ01065423.1	10.9105	1.19751	2.73628	4.94809	0.364068	0.383775	0	0	0.186961	-4.73161	0.0768736	0	0.373847	0.204898	0.192915	11.143	0.270612	0.477715	3.96379	0.844078	0.246598	0.0892762	0.393317
ENSDARG00000075757	grass carp reovirus (GCRV)-induced gene 2e [Source:ZFIN	gig2e	1.01708	0.460581	1.20129	0.892984	7.73645	4.6053	3.40319	7.6203	5.84131	2.7142	0.076923	0	0.996924	3.27837	1.4251	3.75345	1.21775	4.77715	3.24945	4.38921	10.2091	6.16006	6.91947
ENSDARG00000013063	3-oxoacid CoA transferase 1a [Source:ZFIN	oxct1a	16.3657	21.7394	22.958	20.3544	4.91492	8.53899	8.31891	8.16461	7.48436	-1.42972	0.0778881	5.09506	7.60155	6.55675	6.41778	5.74747	3.51795	2.0064	3.75727	6.02109	5.52379	3.83888	5.12792
ENSDARG00000045936	paired box 6b [Source:ZFIN	pax6b	1.57185	1.56598	5.47256	2.87013	17.9304	20.2441	33.9059	11.7706	20.9627	2.89979	0.0815733	9.5369	1.12154	2.04898	4.23581	11.2603	11.0951	4.49052	8.94864	9.34113	10.6037	0.892762	6.94586
ENSDARG00000058498	solute carrier family 9, subfamily A (NHE3, cation proton antiporter 3), member 3, tandem duplicate 1 [Source:ZFIN	slc9a3.1	2.31154	0.644813	1.93542	1.63059	0.091017	0	0	0	0.0227543	-6.04582	0.0859816	0	0.124616	0.922043	0.348886	3.16697	0	0.191086	1.11935	0.337631	0.0986391	0.178552	0.204941
ENSDARG00000036427	solute carrier family 3 (amino acid transporter heavy chain), member 2a [Source:ZFIN	slc3a2a	44.5665	47.4398	66.2046	52.737	179.304	78.7697	170.16	206.701	158.733	1.60476	0.0872094	98.3738	139.694	107.981	115.35	83.5142	209.792	279.75	191.018	139.442	169.117	150.52	153.026
ENSDARG00000077165	potassium inwardly-rectifying channel, subfamily J, member 3a [Source:ZFIN	kcnj3a	0.277385	0	0	0.0924616	2.73051	1.15132	1.07137	6.25953	2.80319	5.07602	0.087938	0	0	0	0	0.703772	0.135306	3.344	1.39436	1.4068	1.18367	0.0892762	0.893247
ENSDARG00000098376	si:ch211-207l14.1 [Source:ZFIN	si:ch211-207l14.1	0.277385	0	0.333692	0.203692	3.1856	0.863493	1.1344	2.44938	1.90822	3.20152	0.087938	0.783855	0.623078	0.204898	0.537277	1.40754	0.270612	1.62423	1.10079	0.506447	1.08503	1.42842	1.00663
ENSDARG00000076820	XK, Kell blood group complex subunit-related family, member 8, tandem duplicate 2 [Source:ZFIN	xkr8.2	0.369847	1.75021	0.734123	0.951392	8.10051	3.0702	8.76007	3.87819	5.95224	2.63706	0.087938	18.4206	3.86308	2.56123	8.28164	3.51886	6.96825	3.53509	4.67406	4.10785	6.46086	4.91019	5.15963
ENSDARG00000057714	cytidine monophospho-N-acetylneuraminic acid hydroxylase [Source:ZFIN	cmah	5.27031	3.86888	6.67385	5.27101	82.9165	11.1295	8.44495	20.2754	30.6916	2.50824	0.087938	8.36112	3.11539	5.53226	5.66959	17.3597	39.3063	70.9884	42.5515	11.6483	33.8825	48.9234	31.4847
ENSDARG00000021242	major vault protein [Source:ZFIN	mvp	310.579	227.435	413.912	317.309	77.1824	142.572	100.205	157.237	119.299	-1.38934	0.0891705	201.843	144.866	132.569	159.759	218.521	109.733	93.5365	140.597	107.254	115.408	62.8504	95.1708
ENSDARG00000087873	2-epi-5-epi-valiolone synthase [Source:ZFIN	eevs	10.3557	4.69793	6.4069	7.15351	1.18322	1.15132	0.0630221	0.612346	0.752478	-3.26358	0.0912776	11.1046	0.436154	9.11798	6.88625	2.22861	0.405917	7.64343	3.42599	3.71394	3.40305	10.8024	5.97314
ENSDARG00000061832	syntrophin, gamma 1 [Source:ZFIN	sntg1	0	0	0	0	1.63831	0.671606	0.630221	1.02058	0.990177	6.01728	0.0944524	0	0.249231	0.102449	0.117227	5.27829	0.202959	1.71977	2.40034	0.731535	0	4.19598	1.64251
ENSDARG00000020483	lymphotoxin alpha (TNF superfamily, member 1) [Source:ZFIN	lta	0	0	0	0	0.455085	0.671606	1.1344	1.36077	0.905464	5.93951	0.0949107	0	0.623078	0	0.207693	0.469181	0.47357	0	0.31425	0.618991	0.345237	0.535657	0.499962
ENSDARG00000101629		CABZ01079192.1	34.2108	36.6622	35.7718	35.5483	153.637	74.3563	49.1572	111.175	97.0812	1.43159	0.0949107	71.8534	34.02	20.6947	42.1894	128.438	70.562	128.792	109.264	120.478	79.4538	115.97	105.301
ENSDARG00000035185	frizzled class receptor 9a [Source:ZFIN	fzd9a	2.77385	3.03983	2.33585	2.71651	0.637119	0.383775	0.441154	0.340192	0.45056	-2.58608	0.0949107	2.22092	1.24616	5.32736	2.93148	3.87074	0.270612	0.6688	1.60339	3.71394	1.67686	4.64236	3.34439
ENSDARG00000063634	heparanase [Source:ZFIN	hpse	15.8109	8.84315	10.6114	11.7552	32.4931	23.1224	16.5748	31.91	26.0251	1.17101	0.0963434	10.7127	18.8169	14.3429	14.6242	17.1251	20.0929	29.6183	22.2788	19.6952	13.8095	27.4078	20.3041
ENSDARG00000002336	deltaC [Source:ZFIN	dlc	51.9634	29.0166	33.6362	38.2054	119.05	69.0794	57.6022	97.9753	85.9268	1.19484	0.0989851	47.6845	68.6631	35.6523	50.6667	94.0708	52.7692	61.6252	69.4884	56.6658	71.9079	57.226	61.9332

## Sheet: B-DE_ascl1a vs ctrl
ID	Description	Gene_name	wt_1	wt_2	wt_3	Mean_wt	ascl1a_1	ascl1a_3	ascl1a_4	Mean_ascl1a	log2 FC (vs wt)	padj	neurod1_1	neurod1_2	neurod1_3	neurod1_4	Mean neurod1	ΔECD_1	ΔECD_2	ΔECD_3	Mean_ΔECD	ΔUCE_1	ΔUCE_2	ΔUCE_3	Mean_ΔUCE
ENSDARG00000001303	proteasome subunit beta 8A [Source:ZFIN	psmb8a	0	0	0	0	2.61285	2.24308	0.717144	1.85769	7.04537	0.0800026	0	0.191887	0.630221	0.680384	0.375623	0.337631	0	0	0.112544	0	0.608876	0.573257	0.394044
ENSDARG00000104297	si:ch73-380l10.2 [Source:ZFIN	si:ch73-380l10.2	0	0	0	0	4.04992	0.124616	0.409797	1.52811	6.72016	0.0795847	0.182034	0	0.441154	0.136077	0.189816	0.393903	0.0986391	0.446381	0.312974	0.234591	1.08245	0.0955429	0.47086
ENSDARG00000101628	achaete-scute family bHLH transcription factor 1a (ORF only)	Tg1 : ascl1a	0.462308	0.368465	3.06997	1.30025	36.3186	264.559	30.6323	110.503	6.53202	0.0618355	0.364068	1.91887	0	1.22469	0.876908	0.337631	0	0.982038	0.43989	0.821067	0	0	0.273689
ENSDARG00000070037	regulator of G protein signaling 8 [Source:ZFIN	rgs8	0	0	0.133477	0.0444923	7.0547	0.872309	0.717144	2.88138	5.89165	0.048707	0.728136	0.671606	1.07137	0.476269	0.736846	0.90035	1.23299	0.0892762	0.740872	0.938362	1.42071	0.286629	0.8819
ENSDARG00000093708	Rho GTPase activating protein 20b [Source:ZFIN	arhgap20b	0.184923	0	0.667385	0.284103	12.5417	2.92846	8.60573	8.02529	4.86686	0.0386071	0.182034	0.767549	0	0.680384	0.407492	0.393903	0.295917	1.78552	0.825115	0.821067	0	0.764343	0.52847
ENSDARG00000002194	Rh blood group, D antigen [Source:ZFIN	rhd	2.404	1.38174	1.26803	1.68459	56.6989	3.30231	16.5968	25.5326	4.03642	0.0814983	8.28255	1.82293	0.756265	6.7358	4.39939	4.67057	0	9.82038	4.83032	5.86476	15.6278	9.26766	10.2534
ENSDARG00000009242	FEV (ETS oncogene family) [Source:ZFIN	fev	0.55477	0.276349	0.800862	0.543993	14.632	1.37077	1.22939	5.74404	3.47682	0.0606349	9.19272	7.67549	14.18	4.9668	9.00374	6.47127	5.12923	0.982038	4.19418	5.27829	9.60671	9.74538	8.21012
ENSDARG00000076820	XK, Kell blood group complex subunit-related family, member 8, tandem duplicate 2 [Source:ZFIN	xkr8.2	0.369847	1.75021	0.734123	0.951392	18.4206	3.86308	2.56123	8.28164	3.16377	0.0463824	8.10051	3.0702	8.76007	3.87819	5.95224	4.10785	6.46086	4.91019	5.15963	3.51886	6.96825	3.53509	4.67406
ENSDARG00000013837	SPO11 meiotic protein covalently bound to DSB [Source:ZFIN	spo11	2.03416	0.829046	0.400431	1.08788	7.70791	9.90693	5.12246	7.5791	2.98159	0.0597183	0.182034	0.863493	0.126044	1.49684	0.667104	1.68816	0.542515	0.71421	0.981627	1.17295	0.47357	0.6688	0.771774
ENSDARG00000041980	calcium homeostasis modulator family member 6 [Source:ZFIN	calhm6	0.462308	0.829046	1.66846	0.986605	5.09506	11.7139	2.15143	6.32012	2.77546	0.0606349	2.82153	2.87831	4.8527	5.17092	3.93086	1.23798	0.937071	4.28526	2.15344	2.69779	3.11203	1.81532	2.54171
ENSDARG00000097169	si:ch73-330k17.3 [Source:ZFIN	si:ch73-330k17.3	7.39693	7.82988	10.3445	8.52376	35.6654	36.8862	55.1177	42.5564	2.41206	4.43e-06	66.7155	34.06	33.5908	64.7726	49.7847	79.062	27.2244	82.1341	62.8068	50.9061	34.7736	59.2366	48.3054
ENSDARG00000058966	zgc:112332 [Source:ZFIN	zgc:112332	3.88339	3.4083	1.13455	2.80875	17.6367	11.5269	8.50328	12.5557	2.28497	0.0660473	30.2176	7.48361	7.49962	8.09657	13.3244	7.14653	9.27207	15.2662	10.5616	11.7295	18.5369	20.1596	16.8087
ENSDARG00000025824	cyclin D binding myb-like transcription factor 1 [Source:ZFIN	dmtf1	3.1437	0.368465	2.6028	2.03832	13.8481	6.97847	4.91756	8.58138	2.21438	0.0675415	6.28017	4.6053	5.16781	2.85761	4.72772	2.98241	2.0221	4.28526	3.09659	9.61821	3.11203	6.21029	6.31351
ENSDARG00000055158	prospero homeobox 1a [Source:ZFIN	prox1a	6.93462	4.88216	6.87406	6.23028	23.7769	30.4685	15.3674	23.2043	2.02325	0.00374403	22.4812	13.2402	13.5497	12.5871	15.4646	11.0856	9.91323	26.6936	15.8975	21.9342	10.6892	28.2807	20.3014
ENSDARG00000022509	cytochrome c oxidase subunit IV isoform 2 [Source:ZFIN	cox4i2	6.10247	8.65892	5.93973	6.90037	35.9267	15.5146	12.9086	21.45	1.71845	0.0597183	11.4681	13.624	20.7343	15.1045	15.2327	8.38451	7.05269	9.55255	8.32992	17.8289	17.2515	11.7518	15.6107
ENSDARG00000030914	transmembrane protein 120A [Source:ZFIN	tmem120a	7.48939	3.59253	9.94404	7.00865	16.3303	19.0039	24.9976	20.1106	1.63725	0.0814983	18.5675	11.993	15.8816	16.0571	15.6248	19.864	14.2533	24.7295	19.6156	8.21067	17.0485	26.0832	17.1141
ENSDARG00000034855	cyclin B3 [Source:ZFIN	ccnb3	25.3345	25.4241	22.6911	24.4832	58.6585	53.2731	69.0507	60.3275	1.40183	0.0660473	78.0926	47.3002	44.6196	56.2678	56.57	50.8135	59.6273	98.3824	69.6077	26.1568	50.5367	52.8352	43.1763
ENSDARG00000036038	harbinger transposase derived 1 [Source:ZFIN	harbi1	13.9617	6.35602	12.4134	10.9104	25.0834	18.5677	30.1201	24.5904	1.29356	0.0606349	18.2944	16.5023	13.3607	14.4241	15.6454	24.8722	15.5357	26.515	22.3076	12.9025	18.4016	22.5481	17.9507
ENSDARG00000097385	si:ch211-15d5.12 [Source:ZFIN	si:ch211-15d5.12	8.96878	6.72448	4.13779	6.61035	13.3255	13.1469	16.9041	14.4589	1.25703	0.0512713	8.28255	10.266	11.47	9.59341	9.90299	14.7995	9.17343	14.2842	12.7524	12.9025	10.7568	9.84092	11.1667
ENSDARG00000077620	cell division cycle associated 7a [Source:ZFIN	cdca7a	124.176	140.201	122.999	129.125	190.869	322.069	257.045	256.661	1.0959	0.0618355	210.067	171.835	222.657	247.456	213.004	214.846	159.006	292.469	222.107	243.505	160.202	307.362	237.023
ENSDARG00000020840	microspherule protein 1 [Source:ZFIN	mcrs1	20.3416	11.3303	18.4198	16.6972	39.846	22.6177	28.1735	30.2124	0.969161	0.0984335	30.3087	24.7535	25.0828	33.4069	28.3879	25.6037	22.6377	30.6217	26.2877	29.9103	22.4608	32.9623	28.4444
ENSDARG00000074468	PR domain containing 11 [Source:ZFIN	prdm11	22.5606	17.9627	27.6965	22.7399	9.01433	10.2808	11.0645	10.1199	-1.05605	0.0728281	13.0154	18.9009	14.4951	17.1457	15.8893	18.8511	12.3792	12.5879	14.6061	18.7672	13.1923	14.427	15.4622
ENSDARG00000042128	protein kinase C and casein kinase substrate in neurons 1b [Source:ZFIN	pacsin1b	39.2037	33.1618	43.3133	38.5596	19.2044	14.6423	16.0845	16.6438	-1.10982	0.0486576	31.2188	39.3369	33.7168	28.4401	33.1781	33.6506	32.9454	27.4078	31.3346	43.7511	27.3318	28.5673	33.2167
ENSDARG00000107385	alanyl-tRNA synthetase 2, mitochondrial (putative) [Source:ZFIN	aars2	25.3345	18.8838	20.2885	21.5023	4.96442	7.2277	9.32288	7.17166	-1.45958	0.0184365	22.5722	19.2847	9.32726	15.8529	16.7593	20.3142	9.66663	15.7126	15.2311	20.1748	12.0422	15.0002	15.7391
ENSDARG00000101239	hydroxysteroid (17-beta) dehydrogenase 4 [Source:ZFIN	hsd17b4	23.5777	24.5029	31.9677	26.6828	9.14498	11.4023	5.73715	8.76148	-1.49285	0.0463824	12.5603	16.0226	14.1169	11.2944	13.4986	14.5181	9.51867	11.6952	11.9107	21.465	6.62998	12.0384	13.3778
ENSDARG00000101482	hexokinase 2 [Source:ZFIN	hk2	41.7927	24.7793	28.1636	31.5785	8.36112	10.53	10.4498	9.78032	-1.55674	0.0835957	12.9244	23.1224	14.6841	14.0839	16.2037	15.9812	8.13772	10.0882	11.4024	22.4034	4.6004	8.21669	11.7402
ENSDARG00000013063	3-oxoacid CoA transferase 1a [Source:ZFIN	oxct1a	16.3657	21.7394	22.958	20.3544	5.09506	7.60155	6.55675	6.41778	-1.5637	0.0814983	4.91492	8.53899	8.31891	8.16461	7.48436	6.02109	5.52379	3.83888	5.12792	5.74747	3.51795	2.0064	3.75727
ENSDARG00000097615	si:ch211-108d22.2 [Source:ZFIN	si:ch211-108d22.2	22.6531	16.8573	17.2853	18.9319	8.36112	4.92231	4.40531	5.89625	-1.57598	0.0857326	15.928	12.8564	9.95748	22.3846	15.2816	12.6049	19.9251	20.7121	17.7474	5.86476	8.3213	4.58606	6.25738
ENSDARG00000074335	BOC cell adhesion associated, oncogene regulated [Source:ZFIN	boc	102.725	60.1519	79.9527	80.9432	31.6155	19.6893	17.109	22.8046	-1.70351	0.0728281	24.5746	25.3291	23.9484	26.0587	24.9777	31.3434	23.7227	15.6233	23.5632	74.7171	22.2578	16.8156	37.9301
ENSDARG00000076302	si:ch211-119e14.2 [Source:ZFIN	DTX4	12.9446	14.5544	30.0991	19.1993	8.49176	3.61385	3.58572	5.23044	-1.8055	0.0606349	10.2849	8.25115	6.42825	14.0839	9.76207	9.56622	6.0663	8.83834	8.15696	20.4094	10.6215	8.40778	13.1462
ENSDARG00000036501	RAB39B, member RAS oncogene family b [Source:ZFIN	rab39bb	3.42108	3.59253	8.676	5.22987	0.391928	1.49539	1.22939	1.0389	-2.1848	0.0984335	2.54848	3.64586	1.7016	1.49684	2.34819	1.91324	1.82482	1.96408	1.90071	1.52484	2.09724	1.14651	1.58953
ENSDARG00000040291	cell adhesion molecule 4 [Source:ZFIN	cadm4	5.82508	3.68465	9.5436	6.35111	0.783855	0.872309	1.94653	1.2009	-2.30421	0.0528123	6.28017	4.02963	3.1511	11.7706	6.30789	4.44548	1.92346	5.17802	3.84899	3.75345	3.85621	3.15292	3.58753
ENSDARG00000051915	phosphodiesterase 5A, cGMP-specific, b [Source:ZFIN	pde5ab	11.3728	6.17178	6.0732	7.87259	0.783855	1.18385	1.84409	1.2706	-2.48816	0.0660129	3.45865	11.3214	1.63857	2.58546	4.75101	5.23329	3.99488	5.17802	4.80206	4.9264	1.1501	2.10194	2.72615
ENSDARG00000032435	integrin, alpha 9 [Source:ZFIN	itga9	17.9376	3.31618	10.4112	10.555	2.22092	0.810001	1.74164	1.59085	-2.5963	0.0807569	6.18916	3.26208	4.34852	6.66776	5.11688	2.41969	0.986391	3.03539	2.14716	21.8169	1.82663	5.92366	9.85574
ENSDARG00000058003	WAP four-disulfide core domain 1 [Source:ZFIN	wfdc1	14.6089	2.48714	6.9408	8.01229	1.56771	0.872309	1.02449	1.15484	-2.64238	0.0728281	3.82271	4.6053	1.19742	3.26584	3.22282	5.12074	2.95917	3.30322	3.79438	3.04968	3.5856	0.573257	2.40285
ENSDARG00000053026	kinesin family member 19 [Source:ZFIN	kif19	9.33863	20.634	12.3466	14.1064	1.69835	2.55462	2.04898	2.10065	-2.65357	0.000189286	37.681	17.3658	12.8565	21.0239	22.2318	10.2978	10.2091	17.3196	12.6088	30.4968	12.1099	19.7774	20.7947
ENSDARG00000053362	cartilage intermediate layer protein, nucleotide pyrophosphohydrolase [Source:ZFIN	cilp	40.1284	12.0672	22.2907	24.8287	2.09028	5.10924	2.25388	3.15113	-2.79309	0.0936721	4.91492	5.08501	4.15946	5.03484	4.79856	7.93434	9.02547	3.66032	6.87338	36.1269	8.93018	0.955429	15.3375
ENSDARG00000061436	collagen, type VI, alpha 2 [Source:ZFIN	col6a2	55.5695	25.4241	19.4209	33.4715	4.83377	7.16539	0.614695	4.20462	-2.81565	0.0984335	6.37119	4.89313	8.69704	5.71523	6.41915	13.6178	11.1462	7.40992	10.7246	31.787	9.20079	1.52869	14.1722
ENSDARG00000004861	estrogen-related receptor beta [Source:ZFIN	esrrb	5.17785	6.35602	4.67169	5.40185	1.43707	0.124616	0.717144	0.759609	-2.82817	0.0857326	0.455085	0.959437	0.31511	1.02058	0.687552	0.787807	0.789112	0.803486	0.793468	1.29025	0.608876	0.0955429	0.664889
ENSDARG00000002795	myeloid ecotropic viral integration site 3 [Source:ZFIN	meis3	14.7939	3.03983	28.4306	15.4214	0.914498	3.80077	0.717144	1.81081	-2.90624	0.0989282	4.91492	2.01482	5.67198	7.89245	5.12354	4.50175	1.47959	2.32118	2.76751	17.7116	6.35937	2.38857	8.81984
ENSDARG00000032242	troponin T2c, cardiac [Source:ZFIN	tnnt2c	34.2108	3.4083	10.5447	16.0546	0	3.61385	1.63919	1.75101	-2.93719	0.0857326	6.18916	14.4875	8.06682	8.84499	9.39712	6.24618	7.10201	4.55309	5.96709	6.92042	8.45661	6.97463	7.45055
ENSDARG00000045580	lumican [Source:ZFIN	lum	49.3745	7.73776	10.8784	22.6636	4.96442	1.80692	0.819593	2.53031	-2.98357	0.0606349	9.01068	7.67549	7.94078	10.9542	8.89528	16.3751	9.81459	26.515	17.5682	28.5027	15.8984	1.91086	15.4373
ENSDARG00000077139	collagen, type VI, alpha 3 [Source:ZFIN	col6a3	39.666	13.9095	12.2131	21.9296	0.52257	5.73231	0.512246	2.25571	-3.04541	0.0689192	6.18916	4.70124	9.7054	7.00795	6.90094	17.4443	7.79249	8.65979	11.2989	25.805	6.29172	3.43954	11.8454
ENSDARG00000070494	platelet-derived growth factor receptor, alpha polypeptide [Source:ZFIN	pdgfra	44.8439	15.1071	35.0377	31.6629	2.22092	6.54231	0.717144	3.16013	-3.13683	0.0895908	7.4634	8.05927	13.6758	13.9479	10.7866	22.4525	9.42003	3.30322	11.7252	82.6932	13.5982	3.63063	33.3073
ENSDARG00000011673	si:ch211-246m6.5 [Source:ZFIN	si:ch211-246m6.5	1.66431	1.56598	5.5393	2.92319	0.261285	0.186923	0.512246	0.320151	-3.14655	0.0597183	0.546102	2.30265	1.57555	1.02058	1.36122	2.58851	1.47959	2.14263	2.07024	2.4632	0.94714	0.764343	1.39156
ENSDARG00000070486	retinol binding protein 7b, cellular [Source:ZFIN	rbp7b	6.56478	1.38174	4.07105	4.00586	0.391928	0.249231	0.512246	0.384468	-3.25346	0.0814983	0.455085	0.383775	0.693243	0.476269	0.502093	1.01289	2.12074	1.5177	1.55044	2.69779	0.744182	0.0955429	1.17917
ENSDARG00000020072	thrombospondin 4b [Source:ZFIN	thbs4b	68.1442	18.8838	29.4984	38.8422	3.65799	5.6077	0.922043	3.39591	-3.32441	0.0597183	4.09577	2.97425	5.35687	2.78957	3.80412	12.2673	4.93195	2.85684	6.68535	21.9342	3.65326	0.573257	8.72024
ENSDARG00000055245	zmp:0000000650 [Source:ZFIN	zmp:0000000650	5.36278	4.42158	1.06782	3.61739	0.261285	0.0623078	0.614695	0.312763	-3.48386	0.080961	2.00237	0.863493	0.756265	0.884499	1.12666	0.0562719	0.345237	0.267829	0.223112	0.351886	0.202959	0.955429	0.503424
ENSDARG00000028071	bone morphogenetic protein 1a [Source:ZFIN	bmp1a	22.2833	2.94772	6.74059	10.6572	0.783855	1.37077	0.204898	0.786508	-3.51467	0.0374656	12.2873	4.22152	4.72665	10.1377	7.8433	3.54513	1.23299	5.35657	3.37823	26.626	2.90907	3.82172	11.1189
ENSDARG00000061480	si:ch211-132b12.1 [Source:ZFIN	si:ch211-132b12.1	11.3728	11.6988	12.9473	12.0063	1.69835	0	1.22939	0.975914	-3.60081	0.0184365	29.3075	11.897	5.60896	5.03484	12.9621	29.9366	17.2125	29.3719	25.507	6.45124	3.24734	18.7264	9.475
ENSDARG00000006456	platelet-derived growth factor receptor-like [Source:ZFIN	pdgfrl	55.8468	3.31618	18.1529	25.772	0.52257	3.61385	0.922043	1.68615	-3.67277	0.0450556	3.27661	5.18096	6.61732	4.76269	4.95939	7.82179	6.75678	1.8748	5.48446	16.5386	5.07397	1.43314	7.68191
ENSDARG00000059945	synaptic vesicle glycoprotein 2A [Source:ZFIN	sv2a	6.10247	0.184232	12.4134	6.23335	0.52257	0.311539	0.409797	0.414635	-3.80279	0.0728281	1.27424	0.383775	1.19742	1.70096	1.1391	1.06917	0.443876	0.892762	0.801935	2.22861	2.02959	0.286629	1.51494
ENSDARG00000039482	calcium homeostasis modulator 2 [Source:ZFIN	calhm2	5.08539	3.31618	5.07213	4.49123	0.130643	0.56077	0.102449	0.264621	-3.81989	0.0405485	1.72932	1.43915	1.76462	5.10288	2.50899	3.43259	2.12074	0.803486	2.11894	1.99402	2.97673	0.286629	1.75246
ENSDARG00000103443	von Willebrand factor D and EGF domains [Source:ZFIN	vwde	89.0406	18.8838	37.3736	48.4326	5.2257	3.1777	0.409797	2.93773	-3.86579	0.0486576	6.82628	5.85256	4.03341	7.82442	6.13417	9.62249	6.95405	8.21341	8.26332	95.2437	5.41223	1.05097	33.9023
ENSDARG00000022531	netrin 1b [Source:ZFIN	ntn1b	10.818	2.39502	6.47363	6.56222	0.261285	0.56077	0.307348	0.376467	-3.88538	0.00156429	7.09933	1.24727	2.07973	5.23896	3.91632	2.64478	1.7755	2.85684	2.42571	5.51288	4.32978	1.81532	3.88599
ENSDARG00000062693	neurexin 3b [Source:ZFIN	nrxn3b	2.31154	0.460581	6.4069	3.05967	0	0.0623078	0.512246	0.191518	-3.91612	0.0857326	1.63831	0.671606	0.882309	1.36077	1.13825	0.337631	0.197278	0.71421	0.416373	0.351886	0.405917	0.0955429	0.284449
ENSDARG00000079752	collagen, type VI, alpha 4a [Source:ZFIN	col6a4a	71.7502	12.8963	7.94188	30.8628	0	4.7977	0.204898	1.66753	-3.92317	0.0521099	8.0095	5.2769	9.95748	4.83073	7.01865	8.66587	3.15645	5.08874	5.63702	17.3597	5.61519	3.91726	8.96405
ENSDARG00000055100	chemokine (C-X-C motif) ligand 12b (stromal cell-derived factor 1) [Source:ZFIN	cxcl12b	13.6843	2.11867	10.4779	8.76031	0	0.311539	1.12694	0.479493	-4.0279	0.0606349	2.18441	3.45397	0.882309	1.02058	1.88532	3.71394	2.07142	1.16059	2.31532	27.6817	3.51795	0.6688	10.6228
ENSDARG00000079071	junctional adhesion molecule 2b [Source:ZFIN	jam2b	3.97585	3.59253	4.93865	4.16901	0.130643	0	0.614695	0.248446	-4.07096	0.0184365	2.54848	0.959437	1.32346	4.4225	2.31347	0.450175	1.62754	0.71421	0.930643	1.29025	1.89428	1.62423	1.60292
ENSDARG00000094324	EGF containing fibulin extracellular matrix protein 2a [Source:ZFIN	efemp2a	34.3033	2.76349	6.34016	14.469	0	0.810001	1.33184	0.713947	-4.09983	0.0463824	1.0922	1.43915	2.52088	1.63292	1.67129	3.65767	1.23299	0.803486	1.89805	8.09337	0.879487	0.6688	3.21389
ENSDARG00000042525	early B cell factor 2 [Source:ZFIN	ebf2	10.818	0.276349	27.6297	12.908	0.391928	0.186923	1.43429	0.671046	-4.17132	0.0857326	4.73288	2.87831	1.63857	12.1789	5.35716	2.58851	0.789112	3.3925	2.25671	42.3436	1.48836	3.53509	15.789
ENSDARG00000105112	netrin 1a [Source:ZFIN	ntn1a	91.537	22.0158	19.1539	44.2356	1.17578	3.30231	1.74164	2.07324	-4.18919	5.95e-07	7.73645	3.54992	4.78968	8.57284	6.16222	5.06447	4.2908	3.92815	4.42781	8.44526	3.65326	2.0064	4.70164
ENSDARG00000037539	troponin C type 1b (slow) [Source:ZFIN	tnnc1b	112.341	17.2257	90.2304	73.2657	1.43707	5.04693	3.99552	3.49317	-4.21194	0.030996	1.72932	9.78625	4.91572	9.52538	6.48917	3.93903	37.3349	24.6402	21.9714	6.33394	40.727	1.3376	16.1329
ENSDARG00000089519	fibulin 7 [Source:ZFIN	fbln7	25.9817	6.17178	5.67277	12.6088	0	1.18385	0.409797	0.531215	-4.27804	0.0207625	2.45746	1.15132	1.57555	1.97311	1.78936	1.57561	0.443876	2.49973	1.50641	5.51288	2.4355	0.0955429	2.68131
ENSDARG00000057911	zgc:86709 [Source:ZFIN	ACTC1	15.3486	0.829046	16.6179	10.9319	0.130643	0.0623078	1.02449	0.405814	-4.63472	0.0525221	1.0922	10.266	0.756265	1.49684	3.40282	4.38921	1.92346	2.94611	3.08626	0.821067	3.78856	0.382172	1.66393
ENSDARG00000089078	si:ch211-160j14.3 [Source:ZFIN	si:ch211-160j14.3	1.202	2.21079	1.80194	1.73824	0.130643	0.0623078	0	0.0643168	-4.76238	0.0728281	2.73051	0.863493	2.83599	1.769	2.04975	2.08206	1.57822	0.892762	1.51768	2.34591	7.44182	1.05097	3.6129
ENSDARG00000076862	family with sequence similarity 198, member A [Source:ZFIN	fam198a	8.87632	3.4083	3.00323	5.09595	0	0.249231	0.204898	0.151376	-4.78985	0.0463824	1.18322	1.72699	1.82764	0.612346	1.33755	3.43259	1.62754	2.32118	2.46044	8.21067	0.608876	0	2.93985
ENSDARG00000079008	si:dkey-7f3.9 [Source:ZFIN	si:dkey-7f3.9	1.202	3.03983	1.53499	1.92561	0	0	0.204898	0.0682995	-4.87515	0.0597183	1.54729	0.863493	1.51253	0.680384	1.15092	1.06917	0.246598	2.94611	1.42063	3.40156	2.3002	1.52869	2.41015
ENSDARG00000078468	fibroblast activation protein, alpha [Source:ZFIN	fap	25.8893	2.94772	9.20991	12.6823	0	0.623078	0.409797	0.344291	-4.9111	0.00533307	0.819153	2.49454	3.84435	1.83704	2.24877	6.8089	1.72618	1.33914	3.29141	7.27231	1.69132	0.286629	3.08342
ENSDARG00000024433	parvalbumin 4 [Source:ZFIN	pvalb4	201.844	5.25062	43.1798	83.4247	1.95964	2.36769	2.56123	2.29619	-4.9577	0.00664007	2.63949	10.4579	0.882309	4.76269	4.68559	6.64008	24.5118	27.9434	19.6984	2.93238	37.0738	2.38857	14.1316
ENSDARG00000011163	sema domain, immunoglobulin domain (Ig), short basic domain, secreted, (semaphorin) 3Fa [Source:ZFIN	sema3fa	5.82508	1.28963	6.4069	4.5072	0	0	0.409797	0.136599	-4.97498	0.0528123	6.28017	3.54992	3.97039	2.31331	4.02845	4.33294	2.71257	3.21394	3.41982	15.7176	1.08245	0.0955429	5.63185
ENSDARG00000062592	myosin, light chain 10, regulatory [Source:ZFIN	myl10	461.199	38.4124	196.478	232.03	4.83377	6.66693	5.73715	5.74595	-5.13765	0.00205104	6.82628	22.7386	3.84435	16.8735	12.5707	4.83938	78.0235	75.0813	52.6481	14.7792	147.551	6.49692	56.2757
ENSDARG00000103092	gremlin 2, DAN family BMP antagonist b [Source:ZFIN	grem2b	12.9446	3.68465	4.40474	7.01134	0	0.436154	0	0.145385	-5.14371	0.00666407	3.00356	4.70124	3.97039	1.15665	3.20796	2.64478	0.394556	1.42842	1.48925	9.03173	5.95345	0.382172	5.12245
ENSDARG00000057096	nodal-related 1 [Source:ZFIN	ndr1	0.369847	0.368465	1.33477	0.691027	0	0	0	0	-5.25319	0.0745088	1.0922	1.24727	1.57555	1.29273	1.30194	0.618991	1.28231	1.16059	1.02063	2.5805	2.23255	0.573257	1.79543
ENSDARG00000091726	AE binding protein 1 [Source:ZFIN	aebp1	7.21201	1.56598	2.80302	3.86033	0.130643	0.124616	0	0.085086	-5.28822	0.0795847	0.364068	0.479718	1.26044	0.544307	0.662134	1.46307	1.62754	0.0892762	1.05996	12.5506	0.270612	0.382172	4.40113
ENSDARG00000030722	xin actin binding repeat containing 1 [Source:ZFIN	xirp1	3.23616	1.10539	6.67385	3.6718	0	0.124616	0.102449	0.0756882	-5.3324	0.07436	0.455085	3.64586	1.1344	0.0680384	1.32584	0.225088	0.591834	0.178552	0.331825	1.87672	0.270612	0.0955429	0.747626
ENSDARG00000058117	synaptosomal-associated protein, 25b [Source:ZFIN	snap25b	3.51354	0	31.5006	11.6714	0	0.249231	0.512246	0.253826	-5.40288	0.0835957	0.91017	0.671606	2.83599	1.29273	1.42762	0.225088	2.07142	1.5177	1.2714	2.22861	0.541223	0	0.923278
ENSDARG00000042245	myosin, light chain 13 [Source:ZFIN	myl13	462.123	51.9535	373.335	295.804	4.70313	7.04078	6.6592	6.13437	-5.42102	0.0317023	7.37238	37.0343	4.53759	23.8134	18.1894	2.92614	172.372	77.2239	84.1739	14.5446	184.828	8.31223	69.2282
ENSDARG00000045747	cadherin-like and PC-esterase domain containing 1 [Source:ZFIN	cped1	8.50647	0.921162	1.40151	3.60971	0	0	0.204898	0.0682995	-5.60383	0.0851728	2.73051	1.43915	0.0630221	1.29273	1.38135	0.675263	0	0.803486	0.492916	0.351886	0.338264	1.05097	0.580374
ENSDARG00000007344	titin-cap (telethonin) [Source:ZFIN	tcap	1.47939	0.460581	38.5749	13.5049	0	0.0623078	0.717144	0.259817	-5.64353	0.0521099	0.637119	15.351	2.96204	0.748422	4.92464	0.787807	0.937071	0.178552	0.634477	0.938362	0.47357	0.0955429	0.502492
ENSDARG00000104856	si:ch211-260e23.7 [Source:ZFIN	si:ch211-260e23.7	0.924616	3.31618	1.20129	1.81403	0	0	0.102449	0.0341497	-5.69064	0.0857326	0.728136	0.575662	0.756265	0.340192	0.600064	1.01289	0.0493195	0.267829	0.443347	0	0.676529	0.764343	0.480291
ENSDARG00000022525	melanin-concentrating hormone receptor 1b [Source:ZFIN	mchr1b	0.647232	4.97427	0.333692	1.98507	0	0	0.102449	0.0341497	-5.85013	0.0984335	3.1856	1.15132	4.09643	4.28642	3.17994	6.75263	7.05269	0.892762	4.89936	0.351886	1.62367	0	0.658518
ENSDARG00000053559	tetraspanin 3b [Source:ZFIN	tspan3b	0.739693	0	2.6028	1.11416	0	0	0	0	-5.90478	0.0857326	1.0922	0.383775	2.70995	0.816461	1.2506	0.562719	0.443876	0.178552	0.395049	1.29025	0.94714	0.573257	0.936882
ENSDARG00000102730	mitogen-activated protein kinase 10 [Source:ZFIN	mapk10	3.05123	0	10.2777	4.44299	0	0.124616	0	0.0415385	-6.26484	0.0984335	2.09339	0.383775	0.252088	1.22469	0.988486	0.675263	0	0.624933	0.433399	1.99402	0.135306	0.286629	0.805318
ENSDARG00000013687	cartilage intermediate layer protein 2 [Source:ZFIN	cilp2	5.5477	0	1.86868	2.47213	0	0	0	0	-6.94467	0.098589	0.273051	0.479718	0.252088	0.748422	0.43832	0	1.03571	0.357105	0.464272	0.586476	0.135306	0	0.240594
ENSDARG00000045822	troponin T2e, cardiac [Source:ZFIN	tnnt2e	26.7214	1.93444	9.81056	12.8221	0	0.0623078	0.204898	0.0890687	-6.9521	0.00439913	0.091017	0.0959437	0.441154	0.612346	0.310115	0.337631	5.67175	6.51716	4.17551	0.586476	7.71243	0.286629	2.86184
ENSDARG00000060368	synapsin I [Source:ZFIN	syn1	1.01708	0.0921162	5.87299	2.32739	0	0	0	0	-6.97052	0.0895908	0.819153	0	0.189066	1.56488	0.643276	0.337631	0.147959	0.178552	0.221381	0	0	0	0
ENSDARG00000035009	tripartite motif containing 35-27 [Source:ZFIN	trim35-27	4.25324	0.644813	2.6028	2.50028	0	0	0	0	-7.00835	0.00205104	0.819153	1.15132	1.44951	1.02058	1.11014	0.731535	0.295917	0.624933	0.550795	0.821067	0.0676529	0.6688	0.519173
ENSDARG00000070484	zgc:195001 [Source:ZFIN	zgc:195001	26.629	1.75021	22.4909	16.9567	0	0.249231	0	0.083077	-7.19215	0.000229642	0.273051	0.959437	0.441154	0.544307	0.554487	0.675263	1.28231	1.96408	1.30722	1.75943	3.38264	0	1.71402
ENSDARG00000075183	ring finger protein 220b [Source:ZFIN	rnf220b	3.88339	2.76349	2.80302	3.14996	0	0	0	0	-7.38619	0.000189286	0.819153	0.959437	0.693243	1.15665	0.907121	0.281359	0.641154	0.892762	0.605092	2.81509	0.47357	1.05097	1.44654
ENSDARG00000037266	myozenin 2b [Source:ZFIN	myoz2b	7.67432	0.644813	5.13886	4.486	0	0	0	0	-7.84251	0.0174519	0	0.863493	0	0.748422	0.402979	0.168816	1.47959	1.8748	1.1744	0.351886	2.23255	0.477715	1.02072
ENSDARG00000070873	chemokine (C-C motif) ligand 25b [Source:ZFIN	ccl25b	4.53062	0	12.4134	5.64799	0	0	0	0	-8.22407	0.0230188	0.273051	0.191887	1.32346	0	0.4471	4.55802	3.7976	1.69625	3.35062	0.234591	0	0	0.0781968

## Sheet: C-DE common genes 
Description	Gene_name	wt_1	wt_2	wt_3	Mean_wt	neurod1_1	neurod1_2	neurod1_3	neurod1_4	Mean neurod1	ascl1a_1	ascl1a_3	ascl1a_4	Mean_ascl1a	ΔECD_1	ΔECD_2	ΔECD_3	Mean_ΔECD	ΔUCE_1	ΔUCE_2	ΔUCE_3	Mean_ΔUCE
FEV (ETS oncogene family) [Source:ZFIN	fev	0.55477	0.276349	0.800862	0.543993	9.19272	7.67549	14.18	4.9668	9.00374	14.632	1.37077	1.22939	5.74404	6.47127	5.12923	0.982038	4.19418	5.27829	9.60671	9.74538	8.21012
XK, Kell blood group complex subunit-related family, member 8, tandem duplicate 2 [Source:ZFIN	xkr8.2	0.369847	1.75021	0.734123	0.951392	8.10051	3.0702	8.76007	3.87819	5.95224	18.4206	3.86308	2.56123	8.28164	4.10785	6.46086	4.91019	5.15963	3.51886	6.96825	3.53509	4.67406
si:ch73-330k17.3 [Source:ZFIN	si:ch73-330k17.3	7.39693	7.82988	10.3445	8.52376	66.7155	34.06	33.5908	64.7726	49.7847	35.6654	36.8862	55.1177	42.5564	79.062	27.2244	82.1341	62.8068	50.9061	34.7736	59.2366	48.3054
zgc:112332 [Source:ZFIN	zgc:112332	3.88339	3.4083	1.13455	2.80875	30.2176	7.48361	7.49962	8.09657	13.3244	17.6367	11.5269	8.50328	12.5557	7.14653	9.27207	15.2662	10.5616	11.7295	18.5369	20.1596	16.8087
3-oxoacid CoA transferase 1a [Source:ZFIN	oxct1a	16.3657	21.7394	22.958	20.3544	4.91492	8.53899	8.31891	8.16461	7.48436	5.09506	7.60155	6.55675	6.41778	6.02109	5.52379	3.83888	5.12792	5.74747	3.51795	2.0064	3.75727
BOC cell adhesion associated, oncogene regulated [Source:ZFIN	boc	102.725	60.1519	79.9527	80.9432	24.5746	25.3291	23.9484	26.0587	24.9777	31.6155	19.6893	17.109	22.8046	31.3434	23.7227	15.6233	23.5632	74.7171	22.2578	16.8156	37.9301
estrogen-related receptor beta [Source:ZFIN	esrrb	5.17785	6.35602	4.67169	5.40185	0.455085	0.959437	0.31511	1.02058	0.687552	1.43707	0.124616	0.717144	0.759609	0.787807	0.789112	0.803486	0.793468	1.29025	0.608876	0.0955429	0.664889
retinol binding protein 7b, cellular [Source:ZFIN	rbp7b	6.56478	1.38174	4.07105	4.00586	0.455085	0.383775	0.693243	0.476269	0.502093	0.391928	0.249231	0.512246	0.384468	1.01289	2.12074	1.5177	1.55044	2.69779	0.744182	0.0955429	1.17917
thrombospondin 4b [Source:ZFIN	thbs4b	68.1442	18.8838	29.4984	38.8422	4.09577	2.97425	5.35687	2.78957	3.80412	3.65799	5.6077	0.922043	3.39591	12.2673	4.93195	2.85684	6.68535	21.9342	3.65326	0.573257	8.72024
netrin 1a [Source:ZFIN	ntn1a	91.537	22.0158	19.1539	44.2356	7.73645	3.54992	4.78968	8.57284	6.16222	1.17578	3.30231	1.74164	2.07324	5.06447	4.2908	3.92815	4.42781	8.44526	3.65326	2.0064	4.70164
troponin C type 1b (slow) [Source:ZFIN	tnnc1b	112.341	17.2257	90.2304	73.2657	1.72932	9.78625	4.91572	9.52538	6.48917	1.43707	5.04693	3.99552	3.49317	3.93903	37.3349	24.6402	21.9714	6.33394	40.727	1.3376	16.1329
parvalbumin 4 [Source:ZFIN	pvalb4	201.844	5.25062	43.1798	83.4247	2.63949	10.4579	0.882309	4.76269	4.68559	1.95964	2.36769	2.56123	2.29619	6.64008	24.5118	27.9434	19.6984	2.93238	37.0738	2.38857	14.1316
myosin, light chain 10, regulatory [Source:ZFIN	myl10	461.199	38.4124	196.478	232.03	6.82628	22.7386	3.84435	16.8735	12.5707	4.83377	6.66693	5.73715	5.74595	4.83938	78.0235	75.0813	52.6481	14.7792	147.551	6.49692	56.2757
troponin T2e, cardiac [Source:ZFIN	tnnt2e	26.7214	1.93444	9.81056	12.8221	0.091017	0.0959437	0.441154	0.612346	0.310115	0	0.0623078	0.204898	0.0890687	0.337631	5.67175	6.51716	4.17551	0.586476	7.71243	0.286629	2.86184
zgc:195001 [Source:ZFIN	zgc:195001	26.629	1.75021	22.4909	16.9567	0.273051	0.959437	0.441154	0.544307	0.554487	0	0.249231	0	0.083077	0.675263	1.28231	1.96408	1.30722	1.75943	3.38264	0	1.71402

## Sheet: D-DE Neurod1 vs Ascl1a
ID	Description	Gene_name	wt_1	wt_2	wt_3	Mean_wt	ascl1a_1	ascl1a_3	ascl1a_4	Mean ascl1a	neurod1_1	neurod1_2	neurod1_3	neurod1_4	Mean neurod1	l2FC (neurod1 vs ascl1a)	padj	delECD_1	delECD_2	delECD_3	Mean_delECD	delUCE_1	delUCE_2	delUCE_3	Mean_delUCE	mean_totale
ENSDARG00000021336	paired box 4 [Source:ZFIN	pax4	0	0	0	0	0	0	0	0	114.5	12.95	15.88	43.2	46.63	11.26	0	12.32	13.61	26.43	17.45	14.78	5.41	30.67	16.95	16.21
ENSDARG00000054794	phosphatidylinositol-specific phospholipase C, X domain containing 3 [Source:ZFIN	plcxd3	0	0	0.87	0.29	0	0	0	0	19.11	5.85	6.05	23.41	13.61	9.5	0	0.84	0	0.45	0.43	0.47	0.07	0	0.18	2.9
ENSDARG00000045589	potassium inwardly-rectifying channel, subfamily J, member 8 [Source:ZFIN	kcnj8	0.09	0	0.13	0.08	0	0	0	0	22.21	3.17	1.26	4.49	7.78	8.66	0	0.9	0.35	8.12	3.12	5.04	0.27	17.68	7.66	3.73
ENSDARG00000087756	si:ch211-173d10.4 [Source:ZFIN	CA4 (1 of many)	0.18	0	0.4	0.2	0	0	0	0	5.28	4.22	2.27	7.69	4.86	8.02	0	1.35	1.68	3.12	2.05	2.58	3.18	9.36	5.04	2.43
ENSDARG00000004158	transmembrane protein 63C [Source:ZFIN	tmem63c	1.02	0.37	1.27	0.88	0	0.12	0.51	0.21	41.87	6.14	8.19	30.96	21.79	6.55	0	9.17	2.52	13.75	8.48	17.13	2.37	25.22	14.91	9.25
ENSDARG00000015985	ATP-binding cassette, sub-family C (CFTR/MRP), member 9 [Source:ZFIN	abcc9	0.28	2.12	3.8	2.07	0	0	0.41	0.14	35.5	2.11	1.95	10.61	12.54	6.45	0	2.53	3.6	5.71	3.95	3.99	1.96	11.18	5.71	4.88
ENSDARG00000041702	regulatory factor X, 6 [Source:ZFIN	rfx6	0.18	0	0.87	0.35	0.13	0	1.13	0.42	66.53	19.09	4.47	37.97	32.02	6.16	0	6.08	0.64	5.36	4.03	25.1	0.88	5.06	10.35	9.43
ENSDARG00000035904	cellular retinoic acid binding protein 1b [Source:ZFIN	crabp1b	80.16	2.3	22.62	35.03	3.4	8.04	1.23	4.22	219.62	55.46	64.16	216.29	138.88	4.89	0	77.6	61.5	150.97	96.69	82.34	119.47	98.7	100.17	75
ENSDARG00000070425	delta-like 4 (Drosophila) [Source:ZFIN	dll4	2.13	2.12	11.15	5.13	0.26	4.74	0.92	1.97	89.92	19.09	22.06	55.38	46.61	4.37	0	9.74	18.94	11.34	13.34	39.18	15.22	12.9	22.43	17.9
ENSDARG00000004232	deltaB [Source:ZFIN	dlb	13.68	10.32	55.73	26.58	0.65	10.03	5.02	5.23	126.97	63.9	40.15	118.93	87.49	3.91	0	36.63	39.7	42.32	39.55	89.14	11.03	49.78	49.98	41.77
ENSDARG00000061365	HEPACAM family member 2 [Source:ZFIN	hepacam2	1.2	1.38	3.4	2	0.13	3.74	3.79	2.55	71.18	13.24	17.65	65.45	41.88	3.89	0	21.33	20.86	28.12	23.44	38	20.7	51.98	36.89	21.35
ENSDARG00000078417	plexin domain containing 1 [Source:ZFIN	plxdc1	1.2	0	0.2	0.47	1.57	0.75	0.51	0.94	14.65	5.47	10.4	23.2	13.43	3.77	0	28.25	7.3	38.03	24.53	21.82	21.92	19.2	20.98	12.07
ENSDARG00000059972	RALY heterogeneous nuclear ribonucleoprotein [Source:ZFIN	raly	1.94	0.64	2.14	1.57	0.26	1.43	0.92	0.87	26.12	4.8	3.15	17.21	12.82	3.68	0	14.41	10.36	25.44	16.74	15.6	9.81	39.08	21.5	10.7
ENSDARG00000061480	si:ch211-132b12.1 [Source:ZFIN	si:ch211-132b12.1	11.37	11.7	12.95	12.01	1.7	0	1.23	0.98	29.31	11.9	5.61	5.03	12.96	3.68	0	29.94	17.21	29.37	25.51	6.45	3.25	18.73	9.47	12.19
ENSDARG00000053301	insulinoma-associated 1b [Source:ZFIN	insm1b	16	20.17	23.76	19.98	28.74	23.37	6.76	19.62	359.43	120.12	198.71	347	256.31	3.6	0	116.15	141.25	57.76	105.05	134.54	118.12	93.54	115.4	103.27
ENSDARG00000086288	secretogranin III [Source:ZFIN	scg3	4.53	1.75	17.09	7.79	13.72	2.68	17.83	11.41	211.98	69.66	99.51	201.67	145.7	3.59	0	37.93	19.63	22.05	26.54	79.17	95.19	36.88	70.41	52.37
ENSDARG00000112767		LO017951.1	3.51	4.61	2.07	3.4	0.91	0.93	2.05	1.3	19.84	4.03	14.56	16.53	13.74	3.33	0	8.27	1.82	8.12	6.07	6.45	13.33	6.5	8.76	6.65
ENSDARG00000053026	kinesin family member 19 [Source:ZFIN	kif19	9.34	20.63	12.35	14.11	1.7	2.55	2.05	2.1	37.68	17.37	12.86	21.02	22.23	3.26	0	10.3	10.21	17.32	12.61	30.5	12.11	19.78	20.79	14.37
ENSDARG00000061416	C2 calcium dependent domain containing 4A [Source:ZFIN	c2cd4a	0.37	0.64	2.07	1.03	1.44	0.62	1.23	1.1	6.37	16.79	10.21	9.12	10.62	3.23	0	5.23	1.87	2.32	3.14	6.57	9.88	2.58	6.34	4.45
ENSDARG00000036045	proenkephalin b [Source:ZFIN	penkb	1.66	2.67	4.27	2.87	0.39	1.06	2.66	1.37	20.75	8.83	8.82	16.4	13.7	3.21	0	5.29	5.72	3.57	4.86	2.93	6.02	5.45	4.8	5.52
ENSDARG00000097082	im:7152348 [Source:ZFIN	im:7152348	5.27	0.74	4.74	3.58	0.26	0.56	1.84	0.89	12.47	5.56	4.54	11.7	8.57	3.16	0	10.8	11.39	16.69	12.96	12.08	5.95	29.52	15.85	8.37
ENSDARG00000091756	insulinoma-associated 1a [Source:ZFIN	insm1a	18.95	10.13	31.3	20.13	24.04	10.78	6.76	13.86	220.81	57.47	84.26	144.31	126.71	3.09	0	37.93	30.82	36.96	35.24	78.94	22.26	56.27	52.49	49.69
ENSDARG00000089362	granulin 1 [Source:ZFIN	grn1	5.83	9.03	9.54	8.13	7.32	9.66	5.74	7.57	108.58	59.39	43.23	67.02	69.56	3.07	0	40.01	77.28	32.59	49.96	54.31	79.42	67.17	66.97	40.44
ENSDARG00000060123	carbonic anhydrase XVI b [Source:ZFIN	ca16b	4.16	0.46	8.08	4.23	2.74	1.68	2.77	2.4	22.66	12.76	13.61	34.84	20.97	3.04	0	13.67	11.89	19.73	15.1	43.16	10.62	10.32	21.37	12.81
ENSDARG00000056101	potassium voltage-gated channel, Shal-related subfamily, member 3 [Source:ZFIN	kcnd3	3.24	4.33	3.2	3.59	1.83	0.19	0.31	0.77	7.01	3.17	5.42	8.44	6.01	2.99	0	2.93	2.07	7.5	4.17	3.64	2.03	5.83	3.83	3.67
ENSDARG00000014522	cadherin 6 [Source:ZFIN	cdh6	5.64	8.01	15.42	9.69	1.18	5.11	1.23	2.5	32.31	10.46	11.97	24.7	19.86	2.82	0	8.5	8.34	11.96	9.6	10.44	11.57	5.54	9.18	10.17
ENSDARG00000098465	si:ch73-366l1.5 [Source:ZFIN	si:ch73-366l1.5	12.85	16.67	43.18	24.24	10.97	6.48	18.44	11.96	141.62	63.32	57.85	94.85	89.41	2.81	0	56.78	51.69	74.99	61.15	73.9	45.4	119.52	79.61	53.27
ENSDARG00000035095	teratocarcinoma-derived growth factor 1 [Source:ZFIN	tdgf1	1.29	0.37	0.6	0.75	2.48	2.93	1.33	2.25	14.65	8.83	11.22	12.86	11.89	2.29	0	4	3.9	2.14	3.34	7.04	4.87	2.68	4.86	4.62
ENSDARG00000036456	annexin A4 [Source:ZFIN	anxa4	362.36	277.73	255.94	298.68	424.98	651.8	489.09	521.96	2795.13	1211.67	1602.52	2337.94	1986.82	1.82	0	1165.28	1251.78	1377.17	1264.74	1040.64	1157.13	2568.77	1588.85	1132.21
ENSDARG00000094557	nuclear protein 1 [Source:ZFIN	nupr1	103.19	98.93	71.34	91.15	268.6	160.01	266.78	231.79	103.49	75.12	38.25	56.54	68.35	-1.87	0	157.34	235.11	150.07	180.84	94.42	120.02	72.99	95.81	133.59
ENSDARG00000056639	capping protein regulator and myosin 1 linker 2 [Source:ZFIN	carmil2	12.11	6.72	13.01	10.62	18.55	20	23.46	20.67	4.1	5.76	5.17	1.97	4.25	-2.36	0	7.65	1.97	3.39	4.34	2.11	0.68	2.1	1.63	8.3
ENSDARG00000044387	claudin 2 [Source:ZFIN	cldn2	22.38	9.95	13.01	15.11	34.23	21.62	42.21	32.69	6.28	13.72	2.58	4.76	6.84	-2.37	0	25.89	10.55	8.3	14.91	4.34	5.01	4.01	4.45	14.8
ENSDARG00000045669	si:dkey-39a18.1 [Source:ZFIN	si:dkey-39a18.1	24.96	9.86	11.41	15.41	22.99	4.49	15.57	14.35	4	3.45	0.88	0.88	2.31	-2.76	0	17.22	9.22	20.53	15.66	8.09	5.75	10.41	8.09	11.16
ENSDARG00000013837	SPO11 meiotic protein covalently bound to DSB [Source:ZFIN	spo11	2.03	0.83	0.4	1.09	7.71	9.91	5.12	7.58	0.18	0.86	0.13	1.5	0.67	-3.62	0	1.69	0.54	0.71	0.98	1.17	0.47	0.67	0.77	2.22
ENSDARG00000077165	potassium inwardly-rectifying channel, subfamily J, member 3a [Source:ZFIN	kcnj3a	0.28	0	0	0.09	0	0	0	0	2.73	1.15	1.07	6.26	2.8	7.23	0.01	1.41	1.18	0.09	0.89	0.7	0.14	3.34	1.39	1.04
ENSDARG00000057096	nodal-related 1 [Source:ZFIN	ndr1	0.37	0.37	1.33	0.69	0	0	0	0	1.09	1.25	1.58	1.29	1.3	6.16	0.01	0.62	1.28	1.16	1.02	2.58	2.23	0.57	1.8	0.96
ENSDARG00000035009	tripartite motif containing 35-27 [Source:ZFIN	trim35-27	4.25	0.64	2.6	2.5	0	0	0	0	0.82	1.15	1.45	1.02	1.11	5.94	0.01	0.73	0.3	0.62	0.55	0.82	0.07	0.67	0.52	0.94
ENSDARG00000075183	ring finger protein 220b [Source:ZFIN	rnf220b	3.88	2.76	2.8	3.15	0	0	0	0	0.82	0.96	0.69	1.16	0.91	5.62	0.01	0.28	0.64	0.89	0.61	2.82	0.47	1.05	1.45	1.22
ENSDARG00000031463	synaptotagmin VIb [Source:ZFIN	syt6b	0.28	0.74	0.33	0.45	0	0.06	0.31	0.12	4	0.67	2.46	7.28	3.6	4.78	0.01	0.73	2.86	0.98	1.52	1.99	1.56	0.29	1.28	1.4
ENSDARG00000088023	si:dkey-26c10.5 [Source:ZFIN	si:dkey-26c10.5	0.09	1.01	1.94	1.01	0.13	0.31	0.31	0.25	3.82	1.34	2.77	9.32	4.32	3.96	0.01	2.25	0.89	3.04	2.06	10.09	3.18	2.1	5.12	2.55
ENSDARG00000053298	NK2 homeobox 2a [Source:ZFIN	nkx2.2a	0.65	0.28	3.94	1.62	6.79	0.75	1.54	3.03	88.47	17.37	12.16	46.67	41.17	3.66	0.01	5.29	4.78	20.18	10.08	12.32	4.74	11.94	9.66	13.11
ENSDARG00000022531	netrin 1b [Source:ZFIN	ntn1b	10.82	2.4	6.47	6.56	0.26	0.56	0.31	0.38	7.1	1.25	2.08	5.24	3.92	3.19	0.01	2.64	1.78	2.86	2.43	5.51	4.33	1.82	3.89	3.43
ENSDARG00000055781	prostaglandin E receptor 3 (subtype EP3) [Source:ZFIN	ptger3	2.77	1.11	0.33	1.4	0.13	0.44	1.13	0.56	6.28	1.92	3.78	7.21	4.8	2.98	0.01	5.35	5.23	12.05	7.54	9.74	4.74	5.25	6.58	4.18
ENSDARG00000054239	ghrelin/obestatin prepropeptide [Source:ZFIN	ghrl	2.13	2.49	0.93	1.85	3.92	1.87	2.15	2.65	32.95	8.06	21.81	16.74	19.89	2.84	0.01	10.3	18.84	6.78	11.97	3.05	13.33	16.24	10.87	9.45
ENSDARG00000088641	granulin 2 [Source:ZFIN	grn2	3.51	2.58	2.6	2.9	1.05	5.48	1.84	2.79	29.85	4.61	14.56	37.83	21.71	2.81	0.01	13.06	31.47	16.25	20.26	20.41	13.6	28.57	20.86	13.7
ENSDARG00000003989	corticotropin releasing hormone receptor 1 [Source:ZFIN	crhr1	9.06	0.83	2.07	3.99	1.96	1.56	3.89	2.47	33.4	11.23	8.82	12.72	16.54	2.64	0.01	6.98	3.26	6.16	5.46	4.69	5.75	8.22	6.22	6.94
ENSDARG00000068586	cadherin related family member 2 [Source:HGNC Symbol	CDHR2	12.2	5.53	2.87	6.87	2.09	3.18	2.87	2.71	31.67	16.5	5.99	20.34	18.63	2.64	0.01	5.63	2.76	6.43	4.94	17.24	3.25	22.74	14.41	9.51
ENSDARG00000040291	cell adhesion molecule 4 [Source:ZFIN	cadm4	5.83	3.68	9.54	6.35	0.78	0.87	1.95	1.2	6.28	4.03	3.15	11.77	6.31	2.3	0.01	4.45	1.92	5.18	3.85	3.75	3.86	3.15	3.59	4.26
ENSDARG00000052923	zgc:113162 [Source:ZFIN	zgc:113162	7.86	8.01	6.81	7.56	0.52	3.74	8.09	4.12	21.3	18.13	12.29	31.37	20.77	2.23	0.01	8.61	8.98	15.36	10.98	13.61	8.19	12.33	11.37	10.96
ENSDARG00000040566	5-phosphohydroxy-L-lysine phospho-lyase [Source:ZFIN	phykpl	11.56	4.97	6.14	7.56	16.07	11.15	13.01	13.41	6.01	5.66	5.8	4.9	5.59	-1.34	0.01	6.98	6.86	8.66	7.5	5.51	6.16	8.12	6.6	8.13
ENSDARG00000016771	transferrin-a [Source:ZFIN	tfa	33.1	58.13	53.19	48.14	33.18	285.24	109.72	142.72	2.37	22.55	20.17	5.1	12.55	-3.58	0.01	25.49	60.02	7.14	30.89	10.91	16.44	6.11	11.15	49.09
ENSDARG00000068220	mannose binding lectin 2 [Source:ZFIN	mbl2	6.93	2.95	12.28	7.39	51.87	5.55	15.98	24.46	2.91	1.63	1.39	0.27	1.55	-4.07	0.01	6.41	41.53	3.84	17.26	0.35	5.28	5.64	3.76	10.88
ENSDARG00000052057	procollagen C-endopeptidase enhancer b [Source:ZFIN	pcolceb	0.46	0.28	0.47	0.4	4.57	0.62	3.69	2.96	0.27	0	0.06	0	0.08	-5.28	0.01	0.51	0.89	0.8	0.73	0	1.29	0.19	0.49	0.93
ENSDARG00000101628	achaete-scute family bHLH transcription factor 1b [Source:ZFIN	ascl1b	0.46	0.37	3.07	1.3	36.32	264.56	30.63	110.5	0.36	1.92	0	1.22	0.88	-7.15	0.01	0.34	0	0.98	0.44	0.82	0	0	0.27	22.68
ENSDARG00000022525	melanin-concentrating hormone receptor 1b [Source:ZFIN	mchr1b	0.65	4.97	0.33	1.99	0	0	0.1	0.03	3.19	1.15	4.1	4.29	3.18	6.48	0.02	6.75	7.05	0.89	4.9	0.35	1.62	0	0.66	2.15
ENSDARG00000089078	si:ch211-160j14.3 [Source:ZFIN	si:ch211-160j14.3	1.2	2.21	1.8	1.74	0.13	0.06	0	0.06	2.73	0.86	2.84	1.77	2.05	5.01	0.02	2.08	1.58	0.89	1.52	2.35	7.44	1.05	3.61	1.8
ENSDARG00000040841	adrenoceptor alpha 2A [Source:ZFIN	adra2a	0.37	0.09	0.73	0.4	1.18	0	0.41	0.53	41.14	3.93	4.22	19.94	17.31	4.97	0.02	3.04	0	5.62	2.89	5.86	0.41	7.17	4.48	5.12
ENSDARG00000011163	sema domain, immunoglobulin domain (Ig), short basic domain, secreted, (semaphorin) 3Fa [Source:ZFIN	sema3fa	5.83	1.29	6.41	4.51	0	0	0.41	0.14	6.28	3.55	3.97	2.31	4.03	4.86	0.02	4.33	2.71	3.21	3.42	15.72	1.08	0.1	5.63	3.54
ENSDARG00000068275	pentraxin 3, long a [Source:ZFIN	ptx3a	17.11	6.08	5.47	9.55	0	2.31	0.31	0.87	9.37	9.4	13.55	19.39	12.93	3.71	0.02	12.83	1.13	5.54	6.5	30.03	6.02	2.77	12.94	8.56
ENSDARG00000040944	ntl-dependent gene 5 [Source:ZFIN	ntd5	29.59	9.67	6.94	15.4	3.14	7.54	6.04	5.57	29.94	11.8	21.3	24.77	21.95	1.87	0.02	18.4	11.39	15.89	15.23	22.52	11.16	14.62	16.1	14.85
ENSDARG00000098652	protocadherin 11 [Source:ZFIN	pcdh11	34.77	60.61	38.51	44.63	9.54	14.89	19.47	14.63	48.15	69.08	33.34	54.29	51.22	1.7	0.02	43.84	15.44	27.05	28.77	61.11	28.75	19.3	36.39	35.13
ENSDARG00000010957	membrane protein, palmitoylated 2b (MAGUK p55 subfamily member 2) [Source:ZFIN	mpp2b	2.77	4.79	5.41	4.32	13.85	6.42	6.56	8.94	3.64	2.59	1.83	1.91	2.49	-1.94	0.02	4.5	2.12	4.2	3.61	1.17	1.22	3.63	2.01	4.27
ENSDARG00000053973	fetuin B [Source:ZFIN	fetub	0.46	6.54	18.15	8.39	42.85	94.02	1.95	46.27	0.55	6.81	4.16	1.16	3.17	-3.97	0.02	6.47	2.96	8.93	6.12	4.11	6.16	6.31	5.52	13.89
ENSDARG00000093708	Rho GTPase activating protein 20b [Source:ZFIN	arhgap20b	0.18	0	0.67	0.28	12.54	2.93	8.61	8.03	0.18	0.77	0	0.68	0.41	-4.42	0.02	0.39	0.3	1.79	0.83	0.82	0	0.76	0.53	2.01
ENSDARG00000053559	tetraspanin 3b [Source:ZFIN	tspan3b	0.74	0	2.6	1.11	0	0	0	0	1.09	0.38	2.71	0.82	1.25	6.15	0.03	0.56	0.44	0.18	0.4	1.29	0.95	0.57	0.94	0.74
ENSDARG00000103092	gremlin 2, DAN family BMP antagonist b [Source:ZFIN	grem2b	12.94	3.68	4.4	7.01	0	0.44	0	0.15	3	4.7	3.97	1.16	3.21	4.11	0.03	2.64	0.39	1.43	1.49	9.03	5.95	0.38	5.12	3.4
ENSDARG00000057625	dual specificity phosphatase 14 [Source:ZFIN	dusp14	0.92	0.09	0.53	0.52	0.52	0	0.51	0.34	4.55	1.54	3.28	4.76	3.53	3.4	0.03	0.51	1.33	1.7	1.18	7.62	1.89	2.01	3.84	1.88
ENSDARG00000001835	sodium leak channel, non-selective [Source:ZFIN	nalcn	1.29	0.55	2.47	1.44	0	0.31	0.72	0.34	4.91	2.4	2.21	4.22	3.43	3.18	0.03	2.53	0.35	1.43	1.44	1.17	0.88	2.77	1.61	1.65
ENSDARG00000028071	bone morphogenetic protein 1a [Source:ZFIN	bmp1a	22.28	2.95	6.74	10.66	0.78	1.37	0.2	0.79	12.29	4.22	4.73	10.14	7.84	3.16	0.03	3.55	1.23	5.36	3.38	26.63	2.91	3.82	11.12	6.76
ENSDARG00000062967	potassium voltage-gated channel, subfamily G, member 4a [Source:ZFIN	kcng4a	1.85	1.38	2.74	1.99	0	0.93	0.41	0.45	5.37	3.65	1.89	5.1	4	2.9	0.03	4.28	1.68	10.27	5.41	9.15	1.76	3.44	4.78	3.33
ENSDARG00000075126	si:dkey-84j12.1 [Source:ZFIN	TMEM8B	0.65	2.95	4.54	2.71	1.05	0.56	0.92	0.84	11.2	2.78	4.29	8.37	6.66	2.9	0.03	2.64	0.84	2.41	1.96	0.7	3.18	3.25	2.38	2.91
ENSDARG00000006497	reticulon 1a [Source:ZFIN	rtn1a	35.69	15.94	123.27	58.3	65.97	72.78	71.92	70.22	444.16	209.92	368.24	454.22	369.14	2.31	0.03	252.66	256.26	333.8	280.91	316.93	762.04	198.06	425.68	240.85
ENSDARG00000045297	prohibitin 2a [Source:ZFIN	phb2a	108.27	135.04	97.17	113.5	65.45	10.09	11.37	28.97	97.93	109.76	175.52	126.42	127.41	2.09	0.03	147.83	123.4	111.51	127.58	68.97	88.69	78.54	78.73	95.24
ENSDARG00000114540	notochord formation related [Source:ZFIN	nfr	9.15	2.4	3.2	4.92	10.58	14.83	19.06	14.82	3.82	2.21	4.41	5.72	4.04	-1.95	0.03	9.17	3.3	3.12	5.2	6.1	3.18	4.68	4.65	6.73
ENSDARG00000076221	zgc:198419 [Source:ZFIN	zgc:198419	31.34	35.83	31.77	32.98	153.5	20.44	31.25	68.4	18.66	16.69	20.29	10.68	16.58	-2.11	0.03	15.53	9.77	31.07	18.79	15.72	13.06	13.28	14.02	30.15
ENSDARG00000019228	monoacylglycerol O-acyltransferase 2 [Source:ZFIN	mogat2	0.18	0.09	0.87	0.38	0	0.06	0	0.02	1.55	1.34	1.2	1.5	1.4	5.28	0.04	0.84	0.49	0.71	0.68	0.23	0.14	0.57	0.31	0.56
ENSDARG00000091558	si:ch211-251f6.7 [Source:ZFIN	si:ch211-251f6.7	0	0.18	0.13	0.11	0	0.12	0.1	0.08	4.55	0.86	1.2	1.91	2.13	4.52	0.04	0.11	0.1	0.45	0.22	0.23	0.61	0.29	0.38	0.58
ENSDARG00000019566	neuronal differentiation 1 [Source:ZFIN	neurod1	3.24	0	4.81	2.68	8.1	1.43	1.33	3.62	82.19	24.85	34.28	41.44	45.69	3.57	0.04	8.16	6.21	3.93	6.1	94.77	8.12	7.93	36.94	19.01
ENSDARG00000055455	glycoprotein M6Aa [Source:ZFIN	gpm6aa	4.99	0.92	41.71	15.88	6.27	4.8	5.33	5.47	61.71	20.24	24.14	87.7	48.45	3.04	0.04	21.05	7.45	37.85	22.12	21.93	30.85	40.03	30.94	24.57
ENSDARG00000002656	syntaxin binding protein 5a (tomosyn) [Source:ZFIN	stxbp5a	1.11	2.86	8.81	4.26	7.32	6.54	2.46	5.44	56.52	9.88	23.26	45.18	33.71	2.52	0.04	9.85	13.02	18.03	13.63	12.9	24.36	15.96	17.74	14.96
ENSDARG00000039661	solute carrier family 36 (proton/amino acid symporter), member 4 [Source:ZFIN	slc36a4	20.71	11.61	10.01	14.11	2.09	5.98	6.15	4.74	17.29	16.12	23.76	21.7	19.72	1.97	0.04	12.38	3.7	14.02	10.03	29.09	4.8	12.13	15.34	12.79
ENSDARG00000068894	nuclear receptor interacting protein 1b [Source:ZFIN	nrip1b	38.28	52.05	53.26	47.86	19.99	36.95	24.69	27.21	75.91	74.64	53.63	88.18	73.09	1.31	0.04	61.51	48.63	75.62	61.92	187.91	60.89	75.29	108.03	63.62
ENSDARG00000093440	tumor necrosis factor, alpha-induced protein 6 [Source:ZFIN	tnfaip6	6.56	8.11	6.61	7.09	12.93	9.91	9.12	10.65	5.19	2.78	4.6	5.78	4.59	-1.29	0.04	7.15	3.8	5.09	5.34	6.22	2.71	4.68	4.53	6.44
ENSDARG00000093078	phospholipid scramblase 3a [Source:ZFIN	plscr3a	22.56	19.25	12.15	17.99	43.63	48.35	39.24	43.74	14.84	20.92	14.18	14.83	16.19	-1.53	0.04	14.35	21.11	14.11	16.52	7.51	15.83	18.25	13.86	21.66
ENSDARG00000029544	inhibitor of DNA binding 2b [Source:ZFIN	id2b	13.59	4.7	5.41	7.9	34.23	13.65	10.45	19.44	4.55	2.97	8.44	4.01	5	-2	0.04	6.7	5.13	4.2	5.34	12.32	7.98	6.11	8.8	9.3
ENSDARG00000035185	frizzled class receptor 9a [Source:ZFIN	fzd9a	2.77	3.04	2.34	2.72	2.22	1.25	5.33	2.93	0.64	0.38	0.44	0.34	0.45	-2.78	0.04	3.71	1.68	4.64	3.34	3.87	0.27	0.67	1.6	2.21
ENSDARG00000105529	VGF nerve growth factor inducible [Source:ZFIN	vgf	0.46	0	0.87	0.44	0	0	0	0	6.74	0	0.63	5.17	3.13	7.36	0.05	0	0	0.45	0.15	1.17	1.96	0.1	1.08	0.96
ENSDARG00000074521	microtubule-associated protein 6a [Source:ZFIN	map6a	0.37	0	1	0.46	0	0	0	0	3.55	0.38	0.76	2.31	1.75	6.54	0.05	0.06	0.05	0	0.04	0	0	0	0	0.45
ENSDARG00000021584	contactin 5 [Source:ZFIN	cntn5	0	0	1	0.33	0	0.06	0	0.02	2	0.58	1.07	3.95	1.9	5.72	0.05	0.39	0.84	2.32	1.18	3.75	0.81	1.43	2	1.09
ENSDARG00000112970		BX571719.1	0.09	0.18	0.2	0.16	0	0.12	0	0.04	5.55	0.1	1.13	1.84	2.15	5.15	0.05	0.51	0.54	1.87	0.97	1.41	1.29	1.43	1.38	0.94
ENSDARG00000052895	HtrA serine peptidase 3a [Source:ZFIN	htra3a	0.37	0	0.33	0.23	0	0	0.2	0.07	5.37	0.19	1.83	2.11	2.37	5.11	0.05	1.41	2.47	4.37	2.75	0.35	0.54	1.72	0.87	1.26
ENSDARG00000008133	forkhead box L1 [Source:ZFIN	foxl1	0.28	0	0.33	0.2	0	0	0.51	0.17	3.46	1.15	3.15	0.88	2.16	3.68	0.05	0.84	0.84	1.61	1.1	2.82	2.37	1.82	2.33	1.19
ENSDARG00000076294	klotho beta [Source:ZFIN	klb	4.72	2.95	1.87	3.18	0.26	0.69	0.1	0.35	3.28	6.33	3.97	2.52	4.02	3.33	0.05	3.09	0.59	2.14	1.94	10.2	0.47	1.05	3.91	2.68
ENSDARG00000074481	unc-51 like autophagy activating kinase 1 [Source:ZFIN	ulk1b	13.78	9.21	10.54	11.18	9.54	7.35	5.84	7.58	154.82	31.76	17.77	80.22	71.14	3.09	0.05	18.29	2.76	69.1	30.05	102.52	3.99	74.43	60.31	36.05
ENSDARG00000053448	si:ch211-251f6.6 [Source:ZFIN	si:ch211-251f6.6	1.02	0.55	0.33	0.63	0	1.25	1.54	0.93	13.83	4.03	2.21	8.16	7.06	2.75	0.05	1.07	0.84	2.32	1.41	2.82	3.25	6.78	4.28	2.86
ENSDARG00000020417	empty spiracles homeobox 3 [Source:ZFIN	emx3	0.74	0.28	2	1.01	1.18	0.06	1.13	0.79	5.37	3.65	3.78	6.4	4.8	2.6	0.05	3.26	3.06	2.59	2.97	3.87	3.99	8.22	5.36	2.98
ENSDARG00000034685	transmembrane protein 198b [Source:ZFIN	tmem198b	7.3	11.42	15.28	11.34	1.83	6.29	3.38	3.83	13.02	9.02	27.16	23.47	18.17	2.16	0.05	8.78	3.7	8.21	6.9	21	10.69	3.73	11.8	10.41
ENSDARG00000010132	dachshund a [Source:ZFIN	dacha	43.64	46.89	51.46	47.33	43.63	17.82	17.83	26.43	187.77	47.78	43.36	127.37	101.57	1.83	0.05	68.2	60.42	88.47	72.36	76.36	45.4	133.57	85.11	66.56
ENSDARG00000061804	si:ch211-194e15.5 [Source:ZFIN	si:ch211-194e15.5	7.86	11.33	7.07	8.75	2.87	2.12	3.79	2.93	9.56	8.92	10.9	13.95	10.83	1.82	0.05	7.54	2.42	10.09	6.68	14.08	11.5	3.92	9.83	7.81
ENSDARG00000076727	si:ch211-247i17.1 [Source:ZFIN	si:ch211-247i17.1	3.51	4.7	4.47	4.23	1.7	1.43	1.33	1.49	3.09	7.2	6.74	4.83	5.47	1.81	0.05	2.64	4.44	4.64	3.91	7.86	3.11	3.25	4.74	3.97
ENSDARG00000036291	nucleobindin 2b [Source:ZFIN	nucb2b	32.82	25.24	18.09	25.38	20.9	28.1	22.85	23.95	101.03	45.67	44.24	64.02	63.74	1.3	0.05	45.86	30.87	69.99	48.91	90.67	30.38	57.04	59.36	44.27
ENSDARG00000026979	keratin, type 1, gene c5 [Source:ZFIN	krt1-c5	3.51	3.68	5.14	4.11	6.66	7.04	11.58	8.43	20.93	20.24	13.86	26.74	20.45	1.18	0.05	22.45	24.91	43.03	30.13	42.34	26.11	41.18	36.55	19.93
ENSDARG00000004392	hematopoietic death receptor [Source:ZFIN	hdr	41.52	34.82	26.96	34.43	73.29	47.73	97.43	72.82	40.32	33	27.1	33.54	33.49	-1.21	0.05	66.91	36.55	55.89	53.11	26.16	40.79	54.46	40.47	46.86
ENSDARG00000095295	si:rp71-36a1.1 [Source:ZFIN	si:rp71-36a1.1	17.66	6.26	6.14	10.02	21.29	9.66	13.83	14.93	6.01	7.2	4.98	5.85	6.01	-1.4	0.05	8.61	8.14	8.84	8.53	6.45	5.68	7.45	6.53	9.2
ENSDARG00000035257	aldo-keto reductase family 1, member A1a (aldehyde reductase) [Source:ZFIN	akr1a1a	16.55	41.91	21.09	26.52	35.53	24.18	44.46	34.72	9.1	14.68	8.89	13.2	11.47	-1.69	0.05	32.19	22.88	11.61	22.23	19.47	22.12	17.2	19.6	22.91
ENSDARG00000056477	coiled-coil domain containing 125 [Source:ZFIN	ccdc125	8.32	15.01	7.41	10.25	23.52	18.19	16.9	19.54	3.09	9.88	5.8	5.31	6.02	-1.78	0.05	6.92	7.84	10.71	8.49	12.9	2.5	8.41	7.94	10.45
ENSDARG00000044566	fatty acid binding protein 6, ileal (gastrotropin) [Source:ZFIN	fabp6	1.57	0.18	0	0.59	0	0.12	0	0.04	4.46	2.11	1.95	0.95	2.37	5.33	0.06	0.73	3.7	5.36	3.26	0.7	2.5	11.85	5.02	2.26
ENSDARG00000079071	junctional adhesion molecule 2b [Source:ZFIN	jam2b	3.98	3.59	4.94	4.17	0.13	0	0.61	0.25	2.55	0.96	1.32	4.42	2.31	3.23	0.06	0.45	1.63	0.71	0.93	1.29	1.89	1.62	1.6	1.85
ENSDARG00000025866	ankyrin repeat and death domain containing 1B [Source:ZFIN	ankdd1b	1.02	0.46	2	1.16	0	0.44	0.31	0.25	2	2.3	1.45	1.97	1.93	2.69	0.06	1.13	0.89	0.71	0.91	1.17	1.56	1.24	1.32	1.11
ENSDARG00000031618	un-named sa1261 [Source:ZFIN	unm_sa1261	11.65	10.87	13.21	11.91	4.31	22.74	12.09	13.05	120.87	67.16	48.09	133.22	92.33	2.69	0.06	20.88	9.17	41.51	23.85	171.95	5.75	22.45	66.72	41.57
ENSDARG00000019753	potassium intermediate/small conductance calcium-activated channel, subfamily N, member 3 [Source:ZFIN	kcnn3	7.03	3.22	6.34	5.53	9.8	15.02	6.76	10.53	97.21	25.62	16.57	67.9	51.83	2.16	0.06	26.22	12.18	50.8	29.73	51.14	12.65	71.94	45.25	28.57
ENSDARG00000022891	zgc:175214 [Source:ZFIN	zgc:175214	8.69	2.67	7.41	6.26	4.57	7.85	6.35	6.26	44.33	13.91	10.27	21.16	22.42	1.7	0.06	15.59	11.59	19.02	15.4	20.53	13.73	28.57	20.94	14.25
ENSDARG00000013575	regulatory factor X, 2 (influences HLA class II expression) [Source:ZFIN	rfx2	17.75	8.57	11.61	12.64	6.27	10.28	7.48	8.01	44.78	22.83	19.47	18.37	26.36	1.6	0.06	14.91	5.77	14.73	11.8	26.27	11.5	7.26	15.01	14.77
ENSDARG00000070231	polymerase (DNA directed), eta [Source:ZFIN	polh	15.72	13.63	16.95	15.43	3.4	9.66	4.2	5.75	15.29	26.67	14.24	17.15	18.34	1.54	0.06	15.42	9.12	12.59	12.38	26.74	6.36	16.53	16.54	13.69
ENSDARG00000037286	si:dkey-30k22.7 [Source:ZFIN	DCHS2	32.92	25.52	25.29	27.91	18.81	18.26	12.09	16.39	46.51	36.27	30.57	54.84	42.05	1.25	0.06	32.36	15.39	35.53	27.76	35.42	11.16	38.41	28.33	28.49
ENSDARG00000013596	bromodomain containing 1a [Source:ZFIN	brd1a	27.92	24.87	30.9	27.9	10.58	19.94	23.87	18.13	43.6	43.56	27.6	52.25	41.75	1.09	0.06	41.42	21.01	42.05	34.83	38.36	26.86	28.19	31.13	30.75
ENSDARG00000032263	zgc:110224 [Source:ZFIN	zgc:110224	20.9	23.95	22.29	22.38	27.17	27.73	47.64	34.18	15.29	20.72	15.19	20.75	17.99	-1.01	0.06	24.82	18.1	35.53	26.15	21.47	15.49	27.61	21.52	24.44
ENSDARG00000077314	metallo-beta-lactamase domain containing 1 [Source:ZFIN	mblac1	27.09	15.66	17.89	20.21	27.7	21.62	50.2	33.17	17.48	15.16	8.13	16.87	14.41	-1.3	0.06	38.15	23.87	27.23	29.75	15.13	19.82	15.57	16.84	22.88
ENSDARG00000036239	glycine amidinotransferase (L-arginine:glycine amidinotransferase) [Source:ZFIN	gatm	32.36	19.44	23.36	25.05	55.26	43.8	7.99	35.69	11.1	16.5	9.64	8.03	11.32	-1.76	0.06	8.72	5.92	13.57	9.4	15.48	10.62	14.9	13.67	19.03
ENSDARG00000019503	zgc:103759 [Source:ZFIN	zgc:103759	5.55	4.7	3.6	4.62	14.37	2.06	4.51	6.98	0.82	1.73	2.21	1.84	1.65	-2.11	0.06	2.48	1.09	2.5	2.02	2.35	3.38	3.92	3.22	3.7
ENSDARG00000096949	si:dkey-197j19.5 [Source:ZFIN	si:dkey-197j19.5	3.88	8.11	8.54	6.84	5.23	6.79	10.76	7.59	2.09	1.63	2.9	0.48	1.77	-2.15	0.06	9.85	10.6	3.93	8.13	5.75	5.89	4.39	5.34	5.94
ENSDARG00000102370	zinc finger protein 1094 [Source:ZFIN	znf1094	1.29	0.83	0.47	0.86	2.61	0.75	1.64	1.67	0.46	0.38	0.13	0.2	0.29	-2.63	0.06	1.24	0.74	0.8	0.93	0.59	0.81	0.67	0.69	0.89
ENSDARG00000087873	2-epi-5-epi-valiolone synthase [Source:ZFIN	eevs	10.36	4.7	6.41	7.15	11.1	0.44	9.12	6.89	1.18	1.15	0.06	0.61	0.75	-3.32	0.06	3.71	3.4	10.8	5.97	2.23	0.41	7.64	3.43	4.84
ENSDARG00000036041	coagulation factor II (thrombin) [Source:ZFIN	f2	0.37	1.38	2.54	1.43	1.83	22.18	2.87	8.96	0.18	1.92	0.57	0.07	0.68	-3.86	0.06	2.42	5.82	0.8	3.01	0.59	1.49	0.29	0.79	2.97
ENSDARG00000044802	arylacetamide deacetylase-like 4 [Source:ZFIN	aadacl4	0.83	0.83	0.2	0.62	5.49	1.06	0.61	2.39	0.09	0.29	0	0	0.09	-4.89	0.06	0.06	0.05	0.8	0.3	0	0.14	0.1	0.08	0.7
ENSDARG00000042521	si:dkey-251i10.1 [Source:ZFIN	si:dkey-251i10.1	0.18	0	0.13	0.11	0	0	0	0	1.55	0.58	0.44	0.82	0.85	5.49	0.07	0.51	0	0.89	0.47	1.41	0.41	0.76	0.86	0.46
ENSDARG00000076265	anoctamin 8a [Source:ZFIN	ano8a	0.09	0	0.07	0.05	0	0.12	0.61	0.25	4.28	1.44	1.76	2.93	2.6	3.3	0.07	1.07	0.2	1.79	1.02	1.52	0.81	4.3	2.21	1.23
ENSDARG00000021607	neuronal growth regulator 1 [Source:ZFIN	negr1	1.2	0.92	4.2	2.11	0.13	0.75	0.41	0.43	1.91	3.93	2.71	2.86	2.85	2.53	0.07	0.39	0.3	0.71	0.47	1.06	0.47	0.96	0.83	1.34
ENSDARG00000007219	actinin, alpha 1 [Source:ZFIN	actn1	18.68	8.75	17.55	14.99	8.49	9.47	4.51	7.49	26.3	16.5	22.18	33.13	24.53	1.61	0.07	20.54	10.41	24.46	18.47	51.73	17.66	11.66	27.01	18.5
ENSDARG00000034718	tissue factor pathway inhibitor a [Source:ZFIN	tfpia	170.41	57.2	112.19	113.27	45.46	54.89	45.79	48.72	103.21	130.2	94.66	188.53	129.15	1.31	0.07	136.63	67.62	123.29	109.18	109.44	94.78	53.89	86.03	97.27
ENSDARG00000107385	alanyl-tRNA synthetase 2, mitochondrial (putative) [Source:ZFIN	aars2	25.33	18.88	20.29	21.5	4.96	7.23	9.32	7.17	22.57	19.28	9.33	15.85	16.76	1.1	0.07	20.31	9.67	15.71	15.23	20.17	12.04	15	15.74	15.28
ENSDARG00000042128	protein kinase C and casein kinase substrate in neurons 1b [Source:ZFIN	pacsin1b	39.2	33.16	43.31	38.56	19.2	14.64	16.08	16.64	31.22	39.34	33.72	28.44	33.18	0.91	0.07	33.65	32.95	27.41	31.33	43.75	27.33	28.57	33.22	30.59
ENSDARG00000052638	family with sequence similarity 210, member B [Source:ZFIN	fam210b	33.66	28.28	26.83	29.59	70.94	47.98	43.75	54.22	29.03	31.28	25.65	31.43	29.35	-0.98	0.07	45.02	25.01	38.03	36.02	28.15	39.17	33.92	33.75	36.58
ENSDARG00000063665	methionine adenosyltransferase II, alpha-like [Source:ZFIN	mat2al	63.06	61.99	35.57	53.54	79.17	62.93	83.39	75.16	44.33	37.03	18.15	34.43	33.48	-1.28	0.07	61.45	57.56	35.26	51.42	43.28	20.84	47.87	37.33	50.19
ENSDARG00000022372	kininogen 1 [Source:ZFIN	kng1	36.43	17.59	15.62	23.21	59.83	44.36	58.81	54.33	19.39	28.97	20.1	14.76	20.81	-1.47	0.07	30.5	11.34	36.07	25.97	32.61	11.91	47.96	30.83	31.03
ENSDARG00000069190	zgc:172339 [Source:ZFIN	zgc:172339	0.18	0.18	0.93	0.43	2.87	1.62	3.69	2.73	0.82	0.58	0.32	0.07	0.44	-2.74	0.07	1.35	2.71	0.8	1.62	2.58	1.76	2.58	2.31	1.51
ENSDARG00000004322	Usher syndrome 1Ga (autosomal recessive) [Source:ZFIN	ush1ga	1.66	0.55	0.8	1.01	0	0.25	0	0.08	3.37	0.96	1.64	1.16	1.78	3.97	0.08	0.17	0.1	0.71	0.33	1.64	1.96	0.29	1.3	0.9
ENSDARG00000034215	RAB42, member RAS oncogene family a [Source:ZFIN	rab42a	0.28	0	3.4	1.23	0.65	0	0.41	0.35	5.83	2.21	2.39	7.35	4.44	3.65	0.08	1.69	1.53	2.32	1.85	1.88	2.37	2.77	2.34	2.04
ENSDARG00000104264	zgc:123035 [Source:ZFIN	XKR4	1.29	3.68	12.55	5.84	0	1.74	2.05	1.26	8.1	7.1	6.11	13.68	8.75	2.66	0.08	4.45	2.61	2.95	3.34	9.97	2.57	5.54	6.03	5.04
ENSDARG00000060711	synaptic vesicle glycoprotein 2Bb [Source:ZFIN	sv2bb	1.85	1.57	4.07	2.5	0.39	0.69	0.41	0.5	4.28	2.4	1.64	2.45	2.69	2.27	0.08	2.64	2.27	1.61	2.17	1.52	3.25	5.16	3.31	2.23
ENSDARG00000055518	phosphorylase, glycogen, muscle A [Source:ZFIN	pygma	29.22	4.42	52.52	28.72	8.88	3.43	5.02	5.78	24.21	48.64	12.73	22.11	26.92	2.12	0.08	11.14	4.29	6.78	7.41	6.57	4.74	7.55	6.28	15.02
ENSDARG00000071010	tuftelin 1b [Source:ZFIN	tuft1b	3.98	8.66	6.01	6.21	4.57	14.08	21	13.22	2.09	4.89	4.41	4.9	4.07	-1.78	0.08	7.48	5.38	4.29	5.72	5.86	2.91	4.78	4.52	6.75
ENSDARG00000077715	glutamate ionotropic receptor kainate type subunit 3 [Source:HGNC Symbol	GRIK3	3.24	1.57	0.47	1.76	0	0.19	1.33	0.51	9.19	4.61	1.26	7.69	5.69	3.38	0.09	5.57	1.28	12.86	6.57	13.61	0.68	8.41	7.56	4.42
ENSDARG00000042115	transmembrane protein 198a [Source:ZFIN	tmem198a	2.5	1.2	3.94	2.54	1.18	1.12	2.36	1.55	8.65	4.03	3.47	10	6.54	1.98	0.09	3.49	1.58	6.07	3.71	6.92	1.96	6.78	5.22	3.91
ENSDARG00000070507	transient receptor potential cation channel, subfamily C, member 4a [Source:ZFIN	trpc4a	0.46	0	0.53	0.33	1.18	1	0.92	1.03	5.83	2.4	3.78	5.1	4.28	1.96	0.09	1.8	0.49	1.87	1.39	2.35	1.83	1.43	1.87	1.78
ENSDARG00000003680	runt-related transcription factor 1	runx1t1	8.14	9.21	16.48	11.28	2.22	8.97	4.71	5.3	38.14	8.83	11.28	29.53	21.94	1.9	0.09	16.71	9.96	20.09	15.59	23.81	15.22	43.28	27.44	16.31
ENSDARG00000092846	zgc:162611 [Source:ZFIN	zgc:162611	9.15	5.62	5.81	6.86	1.44	2.18	4.71	2.78	4.64	10.65	7.25	10.48	8.25	1.49	0.09	7.32	7.35	7.41	7.36	4.46	2.98	5.45	4.29	5.91
ENSDARG00000078887	ATPase phospholipid transporting 10D [Source:ZFIN	atp10d	49.28	24.78	25.03	33.03	32.01	22.49	19.57	24.69	129.15	41.93	52.81	64.84	72.18	1.44	0.09	32.75	23.57	74.01	43.44	85.86	36.8	74.52	65.73	47.82
ENSDARG00000045141	aquaporin 8a, tandem duplicate 1 [Source:ZFIN	aqp8a.1	2.5	4.61	2.07	3.06	21.29	4.3	9.12	11.57	2.55	4.8	2.14	2.31	2.95	-2.06	0.09	6.41	10.55	5.8	7.59	1.76	4.33	4.59	3.56	5.75
ENSDARG00000039482	calcium homeostasis modulator 2 [Source:ZFIN	calhm2	5.09	3.32	5.07	4.49	0.13	0.56	0.1	0.26	1.73	1.44	1.76	5.1	2.51	3.01	0.1	3.43	2.12	0.8	2.12	1.99	2.98	0.29	1.75	2.23
ENSDARG00000061304	protein phosphatase 1, regulatory subunit 9A [Source:ZFIN	ppp1r9a	0.46	0.83	2.47	1.25	0.26	1.87	0.2	0.78	8.56	4.7	3.09	8.23	6.14	2.76	0.1	3.15	0.79	3.93	2.62	6.57	0.81	4.68	4.02	2.96
ENSDARG00000062672	potassium voltage-gated channel, subfamily J, member 19b [Source:ZFIN	kcnj19b	5.09	4.05	2.6	3.91	1.57	1.06	1.23	1.29	4.82	3.65	10.08	4.22	5.69	2.12	0.1	0.56	0.64	3.66	1.62	2.93	1.22	2.1	2.08	2.92
ENSDARG00000001721	otoconin 90 [Source:ZFIN	oc90	46.6	58.4	46.18	50.4	10.06	10.72	12.4	11.06	33.68	85.1	34.73	49.33	50.71	2.1	0.1	28.14	6.46	11.87	15.49	65.45	5.28	9.46	26.73	30.88
ENSDARG00000034443	metallophosphoesterase domain containing 2b [Source:ZFIN	mpped2	19.6	10.04	16.08	15.24	13.19	8.72	9.84	10.58	25.94	19.57	15.13	26.33	21.74	0.95	0.1	22.57	21.55	26.07	23.4	18.65	16.71	18.54	17.97	17.79
ENSDARG00000021004	complement component 5 [Source:ZFIN	c5	78.68	82.63	64.4	75.24	115.62	79.19	74.79	89.87	34.4	61.88	31.26	19.8	36.84	-1.38	0.1	57.96	44.63	22.59	41.73	31.32	22.39	27.9	27.2	54.17
ENSDARG00000092285	centromere protein V [Source:ZFIN	cenpv	2.87	2.86	1.4	2.37	3.92	8.79	8.09	6.93	3.37	2.3	2.77	1.56	2.5	-1.57	0.1	4.9	2.32	2.68	3.3	3.64	2.71	1.82	2.72	3.57
ENSDARG00000077666	ecotropic viral integration site 5a [Source:ZFIN	evi5a	15.53	8.29	9.81	11.21	42.59	10.65	14.45	22.56	8.56	9.02	4.22	9.19	7.75	-1.64	0.1	27.18	11.24	41.25	26.56	32.37	27.6	61.82	40.6	21.73
ENSDARG00000056719	solute carrier family 6 (neutral amino acid transporter), member 19b [Source:ZFIN	slc6a19b	2.31	2.58	2	2.3	11.37	9.47	8.3	9.71	0	3.36	0.63	2.79	1.69	-2.63	0.1	3.71	1.48	1.61	2.27	0.82	1.22	0.38	0.81	3.36
ENSDARG00000034095	si:dkey-59l11.10 [Source:ZFIN	si:dkey-59l11.10	0.09	0	0	0.03	5.88	0.19	0.1	2.06	0	0.1	0.06	0	0.04	-5.77	0.1	0.11	0.15	0	0.09	0.12	0.14	0.38	0.21	0.49

## Sheet: E-DE del UCE-ECD vs Neurod1
ID	Description	Gene_name	WT_1	WT_2	WT_3	Mean_wt	Ascl1a_1	Ascl1a_3	Ascl1a_4	Mean_ascl1a	fold change	Neurod1_1	Neurod1_2	Neurod1_3	Neurod1_4	Mean_neurod1	fold change	ΔUCE_1	ΔUCE_2	ΔUCE_3	mean ΔUCE	fold change ΔUCE	ΔECD_1	ΔECD_2	ΔECD_3	mean ΔECD	fold change ΔECD	Mean_ΔUCE/ΔECD	l2 FC	padj
ENSDARG00000020746	growth factor independent 1A transcription repressor a [Source:ZFIN	gfi1aa	0.832155	1.47386	0.667385	0.991133	4.3112	1.43308	1.63919	2.46116	2.48317	11.4681	0.575662	4.8527	3.94623	5.21068	5.2573	37.2999	60.1434	81.6892	59.7108	60.245	18.7948	32.4029	60.6185	37.2721	37.6055	48.4915	3.3595	6.16923e-05
ENSDARG00000092498	all 3 are in the same region on chromosome 19, presumably the same transcript	si:dkeyp-46h3.2	1.66431	0.460581	0.600646	0.908512	0.653213	0.685385	0.614695	0.651098	0.716664	1.54729	2.11076	1.00835	2.38134	1.76194	1.93936	2.4632	24.8963	52.0709	26.4768	29.143	9.73504	20.4183	7.4992	12.5508	13.8147	19.5138	3.67561	0.000104155
ENSDARG00000092887	between adcy2b = adenylate cyclase 2b)	si:dkeyp-46h3.3	0.0924616	0	0.266954	0.119805	0	0.186923	0.102449	0.0964575	0.805119	0.182034	0.479718	0.0630221	0.204115	0.232222	1.93833	0.234591	7.50947	18.1532	8.6324	72.0537	3.82649	9.32139	1.96408	5.03732	42.0459	6.83486	5.14902	0.000234476
ENSDARG00000087363	and atat1 : alpha tubulin acetyl transferase)	si:dkeyp-46h3.6	0	0	0.0667385	0.0222462	0	0	0	0	0	0	0	0.126044	0.0680384	0.0485206	2.18108	0.351886	5.27692	13.9493	6.52602	6.38401	2.81359	4.98127	1.96408	3.25298	3.18219	4.8895	6.62912	0.000312708
ENSDARG00000054794	phosphatidylinositol-specific phospholipase C, X domain containing 3	plcxd3	0	0	0.8676	0.2892	0	0	0	0	0	19.1136	5.85256	6.05012	23.4052	13.6054	47.0448	0.469181	0.0676529	0	0.178945	0.618757	0.844078	0	0.446381	0.430153	1.48739	0.304549	-5.46494	0.00040898
ENSDARG00000021735	calcium channel, voltage-dependent, N type, alpha 1B subunit, a [Source:ZFIN	cacna1ba	18.2149	18.3311	13.281	16.609	12.1498	2.11846	13.6257	9.29799	0.559816	3.1856	1.15132	2.26879	1.08861	1.92358	0.115816	27.2125	1.08245	60.0009	29.432	1.77205	12.3235	3.60033	37.8531	17.9257	1.07927	23.6788	3.59904	0.00120589
ENSDARG00000077666	ecotropic viral integration site 5a [Source:ZFIN	evi5a	15.5336	8.29046	9.81056	11.2115	42.5895	10.6546	14.4453	22.5631	2.0125	8.5556	9.0187	4.22248	9.18518	7.74549	0.690851	32.3735	27.6024	61.8163	40.5974	3.62104	27.1793	11.2449	41.2456	26.5566	2.36869	33.577	2.20247	0.00142196
ENSDARG00000045669	si:dkey-39a18.1 [Source:ZFIN	si:dkey-39a18.1	24.9646	9.85643	11.4123	15.4111	22.9931	4.48616	15.5723	14.3505	0.931179	4.00475	3.45397	0.882309	0.884499	2.30638	0.149657	8.09337	5.7505	10.4142	8.08601	0.524687	17.2192	9.22275	20.5335	15.6585	1.01605	11.8723	2.49165	0.0102881
ENSDARG00000023768	major facilitator superfamily domain containing 4Aa	mfsd4aa	4.53062	2.94772	3.13671	3.53835	9.66755	1.55769	1.12694	4.11739	1.16365	5.73407	5.18096	10.0205	3.60604	6.13539	1.73397	47.27	23.9491	36.784	36.001	10.1745	27.4044	10.8996	37.9424	25.4155	7.18286	30.7083	2.33662	0.0126726
ENSDARG00000043856	adenosylmethionine decarboxylase 1 [Source:ZFIN	amd1	109.382	123.067	130.407	120.952	125.809	110.97	107.264	114.681	0.948152	154.82	222.301	154.026	304.54	208.922	1.72731	110.258	67.9235	116.276	98.1523	0.811497	87.7842	78.6153	133.825	100.075	0.827392	99.1135	-0.981992	0.0126726
ENSDARG00000097483	si:ch211-213d14.2 [Source:ZFIN	si:ch211-213d14.2	1.57185	0.921162	1.33477	1.27593	0.52257	0.934616	0.614695	0.690627	0.541275	0.091017	0.191887	0.882309	0.340192	0.376351	0.294963	0.351886	7.57712	1.91086	3.27996	2.57065	5.06447	8.335	1.07131	4.8236	3.78046	4.05178	3.63178	0.0151064
ENSDARG00000039579	complement factor D (adipsin) [Source:ZFIN	cfd	17.7526	27.9112	28.8978	24.8539	25.0834	13.8323	10.3474	16.421	0.660703	26.1219	18.0374	15.0623	20.6837	19.9763	0.80375	32.7254	55.2724	69.0775	52.3584	2.10665	51.0949	102.387	39.9957	64.4927	2.59487	58.4255	1.7693	0.0156062
ENSDARG00000069498	phosphorylase kinase, gamma 1b (muscle) [Source:ZFIN	phkg1b	0.647232	1.10539	2.20237	1.31833	4.18056	0.0623078	0.819593	1.68749	1.28002	1.72932	0.575662	0.504176	1.22469	1.00846	0.764954	6.68583	4.32978	10.5097	7.17511	5.44257	4.83938	4.19216	10.4453	6.49229	4.92462	6.8337	2.85891	0.0313797
ENSDARG00000061362	family with sequence similarity 69, member Ab [Source:ZFIN	fam69ab	0.647232	0.0921162	0.734123	0.491157	1.56771	0.872309	0.204898	0.881639	1.79502	0.728136	0.0959437	5.86105	2.85761	2.38569	4.85728	0	0	0	0	0	0.225088	0	0.267829	0.164305	0.334527	0.0821527	-4.89277	0.0338785
ENSDARG00000103490	dihydropyrimidinase-like 4 [Source:ZFIN	dpysl4	1.10954	0.921162	6.00646	2.67906	0.391928	0.747693	0.512246	0.550622	0.205528	3.27661	1.05538	1.32346	2.44938	2.02621	0.756315	8.32796	6.69764	16.6245	10.55	3.93796	5.06447	6.60882	11.7845	7.81925	2.91866	9.18463	2.29038	0.0383914
ENSDARG00000096949	si:dkey-197j19.5 [Source:ZFIN	si:dkey-197j19.5	3.88339	8.10622	8.54253	6.84405	5.2257	6.79155	10.7572	7.59147	1.10921	2.09339	1.63104	2.89901	0.476269	1.77493	0.259339	5.74747	5.8858	4.39497	5.34275	0.780642	9.84758	10.6037	3.92815	8.12648	1.18738	6.73461	2.08011	0.0420471
ENSDARG00000056015	homeobox B13a [Source:ZFIN	hoxb13a	7.85924	3.03983	5.73951	5.54619	1.30643	3.55154	5.42981	3.42926	0.618308	0.091017	0.767549	1.7016	1.36077	0.980232	0.17674	1.75943	6.90059	2.10194	3.58732	0.646808	12.3235	13.6122	4.01743	9.98439	1.80022	6.78586	2.96708	0.0435888
ENSDARG00000074521	microtubule-associated protein 6a [Source:ZFIN	map6a	0.369847	0	1.00108	0.456975	0	0	0	0	0	3.54966	0.383775	0.756265	2.31331	1.75075	3.83118	0	0	0	0	0	0.0562719	0.0493195	0	0.0351971	0.0770221	0.0175986	-5.8666	0.0440255
ENSDARG00000096359	epiplakin 1 [Source:ZFIN	eppk1	108.365	104.552	47.5845	86.8338	82.3048	82.2462	96.8145	87.1218	1.00332	42.778	60.0607	43.0441	48.7155	48.6496	0.560261	100.991	90.9255	101.562	97.8263	1.12659	121.547	64.7565	85.1695	90.4911	1.04212	94.1587	1.06119	0.0502657
ENSDARG00000079647	mucin 13b, cell surface associated [Source:ZFIN	muc13b	184.646	64.1129	60.3316	103.03	134.562	73.1493	95.8924	101.201	0.982248	52.1527	76.0833	38.2544	41.0272	51.8794	0.503536	79.7608	97.3525	197.774	124.962	1.21287	126.837	98.3925	124.54	116.59	1.13161	120.776	1.3462	0.0706079
ENSDARG00000026400	RAD51 paralog D [Source:ZFIN	rad51d	8.32155	6.35602	5.07213	6.58323	8.23048	7.41462	11.9866	9.21055	1.39909	7.64543	4.22152	3.84435	5.03484	5.18653	0.78784	6.80312	11.3657	11.1785	9.78244	1.48596	9.73504	11.0476	12.2308	11.0045	1.67159	10.3935	1.17382	0.0951359
ENSDARG00000036135	butyrobetaine (gamma), 2-oxoglutarate dioxygenase (gamma-butyrobetaine hydroxylase) 1 [Source:ZFIN	bbox1	16.4582	7.55353	14.4155	12.8091	9.14498	7.78847	10.3474	9.0936	0.709935	14.8358	12.3767	17.8983	20.7517	16.4656	1.28547	11.2603	3.72091	4.10834	6.3632	0.496773	9.34113	4.0442	5.98151	6.45561	0.503988	6.40941	-1.31551	0.0951359
ENSDARG00000102602	si:ch211-220m17.4 [Source:ZFIN	si:ch211-220m17.4	1.38692	0.184232	1.13455	0.901904	0	0.685385	0	0.228462	0.253311	1.36526	0.383775	0	0.272154	0.505296	0.560255	0.234591	8.72722	9.45875	6.14019	6.80803	5.4021	7.84181	2.2319	5.1586	5.71968	5.6494	3.80238	0.0970661
ENSDARG00000035555	globoside alpha-1,3-N-acetylgalactosaminyltransferase 1, like 3 [Source:ZFIN	gbgt1l3	0	0.184232	0.467169	0.217134	0.391928	0.311539	0.409797	0.371088	1.70903	1.00119	0.191887	0.819287	0.0680384	0.5201	2.3953	1.75943	3.24734	6.11475	3.70717	17.0732	5.96482	0.986391	3.12467	3.35863	15.468	3.5329	2.82797	0.0970661
ENSDARG00000088048	fibroblast growth factor 18a [Source:ZFIN	fgf18a	1.10954	1.19751	2.26911	1.52539	0.130643	3.11539	1.12694	1.45766	0.955599	6.37119	3.16614	4.60061	15.3767	7.37865	4.83724	2.34591	1.48836	0.859886	1.56472	1.02578	1.8007	0.986391	0.982038	1.25638	0.823645	1.41055	-2.27764	0.0970661
ENSDARG00000088002	wu:fc23c09 [Source:ZFIN	wu:fc23c09	0.184923	0	0.266954	0.150626	0.261285	0.436154	0	0.23248	1.54343	1.18322	0.287831	0.504176	0.816461	0.697922	4.63349	0	0	0.0955429	0.0318476	0.211436	0	0	0	0	0	0.0159238	-5.03602	0.0970661
ENSDARG00000003113	adenosine deaminase [Source:ZFIN	ada	6.01001	4.23734	2.46932	4.23889	4.57249	8.8477	7.88859	7.10293	1.67566	6.55322	3.93369	7.4366	4.83073	5.68856	1.34199	11.4949	8.86253	15.669	12.0088	2.83301	9.79131	14.4999	15.0877	13.1263	3.09664	12.5676	1.25171	0.0978152
ENSDARG00000035185	frizzled class receptor 9a [Source:ZFIN	fzd9a	2.77385	3.03983	2.33585	2.71651	2.22092	1.24616	5.32736	2.93148	1.07913	0.637119	0.383775	0.441154	0.340192	0.45056	0.16586	3.87074	0.270612	0.6688	1.60339	0.590237	3.71394	1.67686	4.64236	3.34439	1.23113	2.47389	2.48175	0.098952
