# Supplementary material for: Identification of an evolutionarily conserved domain in Neurod1 favouring enteroendocrine versus goblet cell fate
Source: PLoS Genet. 2022 Mar 14;18(3):e1010109. doi: 10.1371/journal.pgen.1010109 (PMC8959185; doi:10.1371/journal.pgen.1010109)
Supplement: S2 Table — (XLSX) [file pgen.1010109.s007.xlsx]

## Sheet: all 25106 genes
ID	Description	Gene_name	wt_1	wt_2	wt_3	Mean_wt	ascl1a_1	ascl1a_3	ascl1a_4	Mean ascl1a	l2FC_ascl1aVSwt	padj_ascl1aVSwt	neurod1_1	neurod1_2	neurod1_3	neurod1_4	Mean neurod1	l2FC_neurod1 VS wt	padj_neurod1 VS wt	ΔUCE_1	ΔUCE_2	ΔUCE_3	Mean ΔUCE	ΔECD_1	ΔECD_2	ΔECD_3	Mean ΔECD
ENSDARG00000000001	solute carrier family 35, member A5 [Source:ZFIN	slc35a5	3.88339	3.50041	2.86976	3.41785	15.4158	4.61077	2.35633	7.46097	1.22102	0.492117	2.36644	2.39859	2.45786	2.38134	2.40106	-0.481168	0.999859	2.5805	1.62367	3.344	2.51606	2.53224	1.62754	3.66032	2.6067
ENSDARG00000000002	coiled-coil domain containing 80 [Source:ZFIN	ccdc80	13.3145	3.13195	5.60603	7.35082	7.83855	5.04693	3.58572	5.4904	-0.252326	0.963173	4.00475	6.71606	3.97039	5.17092	4.96553	-0.490536	0.999859	15.7176	1.96193	0.477715	6.0524	4.22039	3.40305	1.78552	3.13632
ENSDARG00000000018	nuclear respiratory factor 1 [Source:ZFIN	nrf1	54.8298	40.9917	51.5221	49.1145	51.3425	45.4224	35.345	44.0366	-0.0402706	0.991205	85.2829	42.8868	58.9256	57.3564	61.1129	0.338105	0.999859	58.9995	72.1856	79.2051	70.1301	41.4724	66.3841	59.6365	55.831
ENSDARG00000000019	ubiquitin-conjugating enzyme E2H (UBC8 homolog, yeast) [Source:ZFIN	ube2h	27.5536	13.0805	13.1475	17.9272	31.0929	23.8016	22.5388	25.8111	0.668051	0.65673	27.3961	22.163	25.0198	21.5682	24.0368	0.48103	0.999859	52.0791	24.761	33.7266	36.8556	24.1406	8.335	37.4067	23.2941
ENSDARG00000000068	solute carrier family 9, subfamily A (NHE3, cation proton antiporter 3), member 3 regulator 1a [Source:ZFIN	slc9a3r1a	93.8486	97.2747	117.46	102.861	45.4636	92.2155	74.9928	70.8906	-0.428887	0.841577	47.4199	98.4382	71.53	57.9687	68.8392	-0.562382	0.999859	67.2102	37.3444	38.4082	47.6543	88.7408	98.5897	52.2266	79.8524
ENSDARG00000000069	death-associated protein [Source:ZFIN	dap	183.814	165.625	158.304	169.247	172.971	200.382	249.464	207.605	0.402011	0.840157	156.185	171.835	188.499	139.411	163.982	-0.0161539	0.999859	105.566	219.669	156.404	160.546	211.864	238.608	175.517	208.663
ENSDARG00000000086	intersectin 1 (SH3 domain protein) [Source:ZFIN	itsn1	64.7232	61.4415	75.3478	67.1708	54.7392	47.167	27.5588	43.155	-0.530296	0.866467	68.7178	61.308	30.9438	50.8247	52.9486	-0.351334	0.999859	106.621	7.30651	62.4851	58.8043	33.7069	15.3384	49.6376	32.8943
ENSDARG00000000103	myosin, heavy chain 10, non-muscle [Source:ZFIN	myh10	57.7885	41.6365	48.2519	49.2257	50.0361	30.3439	31.247	37.209	-0.289694	0.921586	35.0415	39.0491	48.3379	33.4749	38.9759	-0.292212	0.999859	98.8799	24.0844	16.8156	46.5933	33.2567	14.0067	33.1215	26.795
ENSDARG00000000142	transmembrane protein 267 [Source:ZFIN	tmem267	3.32862	0.644813	2.06889	2.01411	2.61285	1.55769	5.02001	3.06352	0.74301	0.840157	4.91492	3.64586	1.44951	1.97311	2.99585	0.603852	0.999859	4.10533	0.811835	1.81532	2.24416	3.71394	0.789112	4.01743	2.84016
ENSDARG00000000151	thyroid hormone receptor alpha a [Source:ZFIN	thraa	17.8451	18.0548	28.7643	21.5547	20.9028	46.7931	23.4609	30.3856	0.610987	0.727789	15.2909	17.1739	20.4191	16.1251	17.2523	-0.299477	0.999859	23.4591	25.9111	17.8665	22.4122	13.5615	17.1632	15.7126	15.4791
ENSDARG00000000161	intersectin 2a [Source:ZFIN	itsn2a	11.6502	8.47469	7.94188	9.35558	9.79819	8.78539	8.50328	9.02895	0.0692875	0.990793	8.82865	7.38766	3.40319	4.89876	6.12957	-0.607528	0.999859	7.97608	1.21775	12.9938	7.39589	4.78311	2.36734	4.10671	3.75238
ENSDARG00000000175	homeobox B2a [Source:ZFIN	hoxb2a	2.12662	5.06639	1.20129	2.7981	1.56771	1.12154	1.33184	1.34036	-1.00019	0.70075	1.36526	3.16614	2.39484	1.29273	2.05474	-0.450795	0.999859	7.15501	3.24734	2.10194	4.1681	2.13833	1.33163	2.14263	1.87086
ENSDARG00000000183	protein tyrosine phosphatase, non-receptor type 4b [Source:ZFIN	ptpn4b	8.32155	9.02739	9.67708	9.00867	3.13542	10.9662	8.29838	7.46666	-0.151222	0.968033	7.09933	8.44304	6.61732	7.21207	7.34294	-0.288413	0.999859	16.0695	6.96825	3.82172	8.95314	4.05158	8.0884	5.2673	5.80242
ENSDARG00000000189	sema domain, transmembrane domain (TM), and cytoplasmic domain, (semaphorin) 6E [Source:ZFIN	sema6e	40.3133	26.2531	35.8386	34.135	34.2283	15.8885	29.198	26.4383	-0.26257	0.886623	44.1433	27.9196	27.2885	48.5794	36.9827	0.136743	0.999859	46.5662	25.4375	35.3509	35.7849	35.9577	22.7363	44.1917	34.2953
ENSDARG00000000212	keratin 97 [Source:ZFIN	krt97	18.3999	23.9502	31.4338	24.5946	11.6272	20.4369	12.3964	14.8202	-0.629796	0.886049	6.46221	8.73087	38.6955	17.2818	17.7926	-0.397729	0.999859	6.45124	36.3973	15.0002	19.2829	12.7737	35.2141	13.57	20.5193
ENSDARG00000000229	ubiquitin specific peptidase 49 [Source:ZFIN	usp49	12.9446	14.0017	12.4801	13.1421	17.3755	16.8231	7.68369	13.9607	0.195676	0.946312	21.298	16.5983	10.0835	14.6963	15.669	0.244052	0.999859	12.9025	10.1479	17.771	13.6071	7.2028	16.3248	10.8917	11.4731
ENSDARG00000000241	solute carrier family 40 (iron-regulated transporter), member 1 [Source:ZFIN	slc40a1	20.8963	16.8573	46.6502	28.1346	12.2804	60.2516	23.8707	32.1342	0.317948	0.94117	21.571	23.6021	42.918	35.8562	30.9869	0.178348	0.999859	36.3615	24.4903	5.3504	22.0674	18.8511	6.5595	23.7475	16.386
ENSDARG00000000324	DDB1 and CUL4 associated factor 8 [Source:ZFIN	dcaf8	4.80801	0.0921162	2.93649	2.61221	3.13542	1.86923	1.84409	2.28291	-0.0163363	0.999243	4.00475	3.54992	0.441154	2.6535	2.66233	0.0738306	0.999859	5.86476	0	4.10834	3.32437	2.08206	0.295917	2.85684	1.74494
ENSDARG00000000349	si:rp71-1p14.7 [Source:ZFIN	si:rp71-1p14.7	1.84923	0.644813	1.26803	1.25403	0	0	1.02449	0.341497	-1.77995	0.725709	1.27424	0.767549	1.07137	1.63292	1.18652	-0.0221284	0.999859	1.75943	1.2854	0.477715	1.17418	0.90035	0	0.624933	0.508428
ENSDARG00000000369	protein kinase, AMP-activated, gamma 3b non-catalytic subunit [Source:ZFIN	prkag3b	0.462308	1.93444	2.00215	1.4663	0	0.311539	2.15143	0.820991	-0.804765	0.943894	0	2.30265	0	0	0.575662	-1.44687	0.999859	0.938362	0.811835	0	0.583399	1.12544	0.542515	0.357105	0.675019
ENSDARG00000000370	trio Rho guanine nucleotide exchange factor b [Source:ZFIN	triob	5.73262	4.23734	11.4123	7.12742	1.95964	0.685385	1.63919	1.42807	-2.24562	0.330968	4.55085	3.16614	1.32346	4.83073	3.4678	-1.05556	0.999859	10.4393	0.47357	2.6752	4.52935	3.9953	0.345237	3.48177	2.60744
ENSDARG00000000380	phosphodiesterase 6A, cGMP-specific, rod, alpha [Source:ZFIN	pde6a	0.832155	0.276349	1.40151	0.836671	0.52257	0.249231	0.204898	0.325566	-1.29528	0.788104	0.455085	0.671606	0.945331	0.272154	0.586044	-0.460107	0.999859	0.821067	0.270612	0	0.363893	0.393903	0.295917	0.178552	0.289458
ENSDARG00000000394	matrin 3-like 1.1 [Source:ZFIN	matr3l1.1	105.961	102.341	81.4877	96.5966	91.0578	87.0439	60.8548	79.6522	-0.167765	0.93123	93.7475	93.4491	61.8246	71.6444	80.1664	-0.263521	0.999859	126.444	55.3401	64.9692	82.2512	81.0878	92.0796	76.0633	83.0769
ENSDARG00000000423	si:ch73-314g15.3 [Source:ZFIN	si:ch73-314g15.3	3.1437	6.54025	5.33908	5.00767	6.79341	5.85693	10.04	7.56345	0.660839	0.739744	4.18678	6.62011	4.78968	7.68834	5.82123	0.201478	0.999859	6.92042	2.4355	7.07017	5.47537	6.52754	3.30441	9.82038	6.55078
ENSDARG00000000442	solute carrier family 39 (zinc transporter), member 13 [Source:ZFIN	slc39a13	6.7497	3.77676	4.67169	5.06605	10.7127	6.10616	6.8641	7.89431	0.756323	0.581965	6.37119	7.67549	3.02506	5.57915	5.66272	0.17297	0.999859	12.9025	6.76529	6.59246	8.75341	4.95193	2.12074	4.01743	3.6967
ENSDARG00000000460	novel immune-type receptor 2b [Source:ZFIN	nitr2b	0.369847	0.921162	1.00108	0.764029	0	5.17154	0.614695	1.92875	1.46305	0.821054	0.637119	0.767549	1.26044	2.58546	1.31264	0.773498	0.999859	0.469181	1.75897	0.573257	0.933804	0.844078	0	0.0892762	0.311118
ENSDARG00000000472	contactin 2 [Source:ZFIN	cntn2	4.25324	0	4.40474	2.88599	5.35634	0.498462	0.717144	2.19065	-0.260678	0.980604	2.63949	0.479718	0.630221	1.29273	1.26054	-1.15511	0.999859	2.93238	0.270612	0	1.06766	0.90035	0.197278	1.16059	0.75274
ENSDARG00000000474	troponin I type 1a (skeletal, slow) [Source:ZFIN	tnni1a	0	0	0	0	0	0.186923	0	0.0623078	2.23279	NA	0	0	0.378132	0	0.0945331	2.8136	NA	0	0	0.0955429	0.0318476	0.112544	0	0	0.0375146
ENSDARG00000000476	PMS1 homolog 1, mismatch repair system component [Source:ZFIN	pms1	15.4411	14.3701	8.1421	12.6511	13.4562	6.66693	12.8061	10.9764	-0.10647	0.979758	13.2885	10.5538	5.4199	9.93361	9.79895	-0.37068	0.999859	16.0695	3.24734	18.5353	12.6174	9.28486	3.7976	12.8558	8.64608
ENSDARG00000000489	UPF3B, regulator of nonsense mediated mRNA decay [Source:ZFIN	upf3b	32.1767	58.4017	44.5146	45.031	48.599	42.5562	54.2981	48.4844	0.180138	0.917587	53.336	40.5842	36.1747	46.4022	44.1242	-0.0499664	0.999859	53.3693	30.1732	47.0071	43.5165	44.905	46.311	54.1014	48.4391
ENSDARG00000000503	syntaxin 1B [Source:ZFIN	stx1b	7.02709	0.0921162	49.7869	18.9687	3.52735	8.10001	2.35633	4.66123	-1.89925	0.603541	7.82746	2.49454	6.36523	10.1377	6.70624	-1.48623	0.992594	3.87074	3.4503	0.764343	2.69513	4.22039	3.05781	4.64236	3.97352
ENSDARG00000000516	ankyrin and armadillo repeat containing [Source:ZFIN	ankar	0.184923	1.56598	0.8676	0.872833	0.914498	0.124616	0.614695	0.551269	-0.673084	0.940856	0.091017	0.479718	0.504176	0	0.268728	-1.71019	0.999859	0.586476	0.405917	0	0.330798	0	0.0493195	0	0.0164398
ENSDARG00000000529	oral-facial-digital syndrome 1 [Source:ZFIN	ofd1	19.6943	12.2515	8.07536	13.3404	15.2852	7.66385	10.9621	11.3037	-0.118266	0.965095	11.8322	10.17	11.6591	10.2058	10.9668	-0.230996	0.999859	11.143	4.26213	13.0894	9.49819	10.0727	9.17343	11.6059	10.284
ENSDARG00000000540	asparagine synthetase domain containing 1 [Source:ZFIN	asnsd1	40.3133	33.5303	16.6179	30.1538	20.3802	34.207	38.6233	31.0702	0.167189	0.943269	32.4021	36.3626	26.3432	18.3704	28.3696	-0.062676	0.999859	24.8666	19.4164	26.3698	23.5509	23.6342	21.6513	26.4258	23.9037
ENSDARG00000000542	general transcription factor IIE, polypeptide 1, alpha [Source:ZFIN	gtf2e1	11.0029	10.6855	14.0818	11.9234	14.3707	11.1531	12.1915	12.5717	0.172177	0.940292	21.7531	17.1739	14.6841	12.383	16.4985	0.471095	0.999859	14.1927	10.6892	20.1596	15.0138	12.5486	18.4455	14.0164	15.0035
ENSDARG00000000551	solute carrier family 1 (glutamate/neutral amino acid transporter), member 4 [Source:ZFIN	slc1a4	208.039	52.8747	43.38	101.431	78.6468	79.1932	64.3381	74.0593	-0.268139	0.954347	145.172	37.7059	54.4511	29.1885	66.6294	-0.534338	0.999859	30.4968	21.9872	87.8995	46.7945	73.1535	9.91323	32.0502	38.3723
ENSDARG00000000563	titin, tandem duplicate 1 [Source:ZFIN	ttn.1	204.525	33.1618	730.52	322.736	96.9367	16.5739	320.871	144.794	-1.06971	0.840157	63.1658	563.189	68.8201	244.734	234.977	-0.460704	0.999859	46.9181	148.566	49.4912	81.6584	272.637	25.9421	66.8679	121.816
ENSDARG00000000567	zinc finger protein 281a [Source:ZFIN	znf281a	16.1808	15.2913	21.0894	17.5205	26.5204	34.7054	8.70818	23.3113	0.530899	0.867413	41.9588	14.7753	25.713	19.1188	25.3915	0.544244	0.999859	34.3675	54.1223	22.2615	36.9171	15.8124	29.789	17.2303	20.9439
ENSDARG00000000568	elongation factor RNA polymerase II [Source:ZFIN	ell	32.454	32.2407	34.704	33.1329	32.1381	23.9262	17.109	24.3911	-0.340073	0.826259	34.6775	28.879	32.3303	35.448	32.8337	0.00263744	0.999859	35.4232	22.1901	17.1977	24.937	28.2485	22.0951	24.1046	24.8161
ENSDARG00000000588	GRP1 (general receptor for phosphoinositides 1)-associated scaffold protein [Source:ZFIN	grasp	65.3704	61.073	37.6405	54.6946	105.559	121.002	64.9528	97.1712	0.947484	0.634437	109.767	87.0209	142.052	165.605	126.111	1.23863	0.582237	83.3969	337.994	334.973	252.121	260.483	225.686	133.557	206.575
ENSDARG00000000606	dynein, axonemal, heavy chain 6 [Source:ZFIN	dnah6	7.30447	3.961	2.93649	4.73399	1.04514	2.36769	4.09797	2.5036	-0.772447	0.811259	2.73051	4.6053	2.01671	0.40823	2.44019	-0.925993	0.999859	5.98206	2.63846	3.82172	4.14741	5.68346	2.12074	4.91019	4.23813
ENSDARG00000000631	protein tyrosine phosphatase, non-receptor type 4a [Source:ZFIN	ptpn4a	22.0983	11.5145	21.4231	18.3453	27.4349	17.82	16.2894	20.5148	0.282997	0.899767	18.4765	30.2223	22.3098	15.1726	21.5453	0.272149	0.999859	32.8427	11.5686	19.4908	21.3007	15.531	7.05269	15.8912	12.825
ENSDARG00000000638	opsin 1 (cone pigments), medium-wave-sensitive, 4 [Source:ZFIN	opn1mw4	0	0	0	0	0	0	0	0	0	NA	0	0	0.378132	0	0.0945331	2.8136	NA	0	0	0	0	0	0	0	0
ENSDARG00000000651	O-sialoglycoprotein endopeptidase-like 1 [Source:ZFIN	osgepl1	6.37985	6.90871	1.7352	5.00792	4.57249	4.98462	5.94205	5.16639	0.156574	0.970916	5.46102	3.45397	5.48292	2.17723	4.14378	-0.237331	0.999859	1.64213	3.92387	4.58606	3.38402	3.77022	7.54589	6.16006	5.82539
ENSDARG00000000656	proteasome subunit beta 9a [Source:ZFIN	psmb9a	4.16077	3.77676	3.93757	3.95837	1.95964	1.12154	8.40083	3.82734	0.0325937	0.99635	2.82153	3.93369	3.1511	3.46996	3.34407	-0.223564	0.999859	0.821067	6.08876	3.24846	3.3861	6.52754	6.70746	9.55255	7.59585
ENSDARG00000000666	cellular repressor of E1A-stimulated genes 2 [Source:ZFIN	creg2	47.2479	42.1892	34.7708	41.4026	40.4992	28.7239	30.1201	33.1144	-0.21502	0.931193	17.0202	35.4992	30.3136	24.0176	26.7126	-0.598216	0.986263	37.8864	36.7355	18.7264	31.1161	42.3727	39.209	28.122	36.5679
ENSDARG00000000690	synaptophysin-like 2b [Source:ZFIN	sypl2b	79.2396	44.5842	65.1368	62.9869	87.6611	82.5578	94.5606	88.2598	0.613353	0.754711	52.7899	52.2893	148.48	112.263	91.4556	0.617488	0.999859	67.914	83.213	47.2937	66.1402	67.5263	42.6121	63.2968	57.8117
ENSDARG00000000729	death-domain associated protein [Source:ZFIN	daxx	51.2238	40.7154	51.5889	47.8427	32.3993	36.637	40.365	36.4671	-0.278881	0.866021	62.8017	54.2082	38.3804	63.4798	54.7175	0.202753	0.999859	59.7033	17.6574	44.7141	40.6916	48.2813	29.8876	52.1373	43.4354
ENSDARG00000000730	solute carrier family 6 member 22, tandem duplicate 1 [Source:ZFIN	slc6a22.1	36.1525	27.2664	21.5565	28.3251	18.8125	15.2654	24.5878	19.5552	-0.421147	0.782189	23.9375	26.9602	21.0494	25.8546	24.4504	-0.184478	0.999859	20.644	29.2937	22.4526	24.1301	26.5041	30.4795	29.8182	28.9339
ENSDARG00000000747	leucine carboxyl methyltransferase 2 [Source:ZFIN	lcmt2	6.28739	1.19751	3.27019	3.58503	1.69835	2.92846	6.6592	3.762	0.231369	0.955665	7.4634	6.62011	3.46621	7.75638	6.32652	0.874815	0.99026	3.40156	5.95345	6.87909	5.41137	3.32004	1.52891	5.53512	3.46136
ENSDARG00000000760	zinc finger protein 511 [Source:ZFIN	znf511	7.11955	3.13195	3.60388	4.61846	5.48699	10.4054	10.04	8.64413	1.05833	0.656984	7.55441	6.42822	6.74336	8.30068	7.25667	0.708477	0.999859	2.11131	15.4249	13.2805	10.2722	7.93434	13.2176	8.12413	9.7587
ENSDARG00000000767	Spi-1 proto-oncogene b [Source:ZFIN	spi1b	7.02709	5.89544	14.0818	9.00145	17.7674	39.3162	17.0066	24.6967	1.57422	0.39638	17.4753	22.163	25.0198	24.6299	22.322	1.33298	0.742897	17.3597	8.3213	3.15292	9.61131	7.48416	2.21938	19.9979	9.90047
ENSDARG00000000779	sec1 family domain containing 1 [Source:ZFIN	scfd1	59.6378	60.4282	56.1938	58.7533	30.5703	70.657	66.592	55.9398	0.0402608	0.991205	59.5251	55.1676	75.5004	62.9355	63.2822	0.134393	0.999859	61.1108	67.1793	68.5998	65.63	58.2414	46.1138	83.4732	62.6095
ENSDARG00000000796	nuclear receptor subfamily 4, group A, member 1 [Source:ZFIN	nr4a1	52.7031	57.5726	122.398	77.5581	65.06	80.1278	57.9862	67.7247	-0.0966043	0.970823	123.965	79.0576	117.914	97.3629	104.575	0.442078	0.999859	99.3491	97.1495	140.735	112.411	100.839	108.059	126.415	111.771
ENSDARG00000000804	Ras association (RalGDS/AF-6) domain family 6 [Source:ZFIN	rassf6	40.868	31.3195	23.3585	31.8487	42.4588	43.6154	26.5343	37.5362	0.36326	0.907201	11.7412	19.1887	17.5832	16.1251	16.1595	-0.937834	0.89496	17.2424	36.3296	13.1849	22.2523	25.041	27.471	10.2668	20.9262
ENSDARG00000000830	TEL2, telomere maintenance 2, homolog (S. cerevisiae) [Source:ZFIN	telo2	23.7626	12.2515	10.8784	15.6308	21.6867	11.8385	13.1135	15.5462	0.124696	0.964875	20.3878	13.4321	7.62567	14.22	13.9164	-0.141884	0.999859	19.9402	7.23886	20.6373	15.9388	19.7514	11.4915	22.4976	17.9135
ENSDARG00000000837	sorting nexin 9a [Source:ZFIN	snx9a	45.2137	29.2929	22.5576	32.3548	25.9979	30.3439	38.4184	31.5867	0.0937023	0.98575	30.3087	46.8205	14.306	29.2565	30.1729	-0.0861866	0.999859	30.4968	11.2304	57.7079	33.145	41.7537	5.72107	45.888	31.1209
ENSDARG00000000853	dual serine/threonine and tyrosine protein kinase [Source:ZFIN	dstyk	12.1125	22.3842	23.492	19.3296	30.3091	19.3777	10.04	19.9089	0.118587	0.970671	20.7519	17.078	23.1921	21.7723	20.6986	0.0953528	0.999859	21.8169	7.64478	16.2423	15.2347	12.3798	16.5714	17.2303	15.3938
ENSDARG00000000857	mitogen-activated protein kinase 14a [Source:ZFIN	mapk14a	164.582	170.046	200.215	178.281	88.1837	159.259	162.075	136.506	-0.28097	0.882097	124.147	162.529	151.946	211.055	162.419	-0.120297	0.999859	117.295	121.843	146.372	128.503	166.058	152.2	131.057	149.772
ENSDARG00000000861	scribbled planar cell polarity protein [Source:ZFIN	scrib	72.6749	40.8996	48.5856	54.0534	76.2952	31.6523	33.0911	47.0129	-0.0772613	0.986438	71.1753	60.8283	43.9264	56.8121	58.1855	0.136049	0.999859	103.806	14.4777	67.4533	61.9124	46.0304	19.0373	52.1373	39.0683
ENSDARG00000000887	zgc:56699 [Source:ZFIN	zgc:56699	78.8698	74.8905	61.7998	71.8534	88.0531	81.1247	107.264	92.1473	0.462812	0.757382	49.1492	59.1972	62.3288	44.293	53.7421	-0.390143	0.999859	44.4549	67.044	52.262	54.587	63.0245	71.464	59.9936	64.8274
ENSDARG00000000906	src kinase associated phosphoprotein 2 [Source:ZFIN	skap2	19.7868	22.7527	16.1507	19.5634	18.4206	25.11	23.3584	22.2963	0.293049	0.898586	17.5663	19.3806	18.0243	18.2343	18.3014	-0.0839409	0.999859	10.7912	23.2726	20.7328	18.2655	15.1934	21.1088	18.9266	18.4096
ENSDARG00000000935	unkempt family zinc finger [Source:ZFIN	unk	8.22909	7.55353	4.67169	6.8181	4.04992	5.48308	5.42981	4.9876	-0.325151	0.890548	4.55085	3.54992	3.40319	7.89245	4.8491	-0.468009	0.999859	7.5069	2.97673	6.0192	5.50094	5.12074	4.73467	4.91019	4.92187
ENSDARG00000000943	DAZ interacting zinc finger protein 1 [Source:ZFIN	dzip1	4.53062	1.56598	8.40905	4.83522	2.22092	2.30539	1.22939	1.91857	-1.20567	0.707202	2.09339	4.31746	3.52923	5.91934	3.96486	-0.251422	0.999859	17.7116	1.69132	1.52869	6.9772	2.53224	1.7755	3.7496	2.68578
ENSDARG00000000966	nuclear receptor corepressor 2 [Source:ZFIN	ncor2	301.425	264.65	268.355	278.143	282.841	194.587	145.888	207.772	-0.311509	0.806818	296.26	304.621	189.696	244.122	258.675	-0.0977112	0.999859	399.39	211.28	277.074	295.915	214.846	166.601	196.318	192.589
ENSDARG00000001014	myosin, heavy chain 9b, non-muscle [Source:ZFIN	myh9b	210.443	97.3668	93.9011	133.904	148.41	42.93	71.8169	87.7189	-0.475325	0.927191	112.224	124.919	25.587	71.9166	83.6615	-0.659942	0.999859	298.516	3.65326	158.315	153.495	49.463	13.4149	108.381	57.0864
ENSDARG00000001015	zinc finger protein 384 like [Source:ZFIN	znf384l	22.838	27.3585	45.182	31.7928	31.3542	50.2824	20.7972	34.1446	0.208895	0.957635	36.4978	26.2886	57.287	31.7059	37.9448	0.285911	0.999859	47.1527	108.651	30.7648	62.1893	30.837	40.1461	30.1754	33.7195
ENSDARG00000001057	bystin-like [Source:ZFIN	bysl	207.391	122.975	129.873	153.413	198.577	124.055	132.672	151.768	0.111233	0.968388	232.731	182.773	111.108	152.95	169.89	0.168622	0.999859	128.556	48.4395	154.302	110.432	120.197	51.9828	191.14	121.107
ENSDARG00000001127	solute carrier family 17 (vesicular glutamate transporter), member 6a [Source:ZFIN	slc17a6a	0.184923	0	1.06782	0.41758	0	0.996924	0.307348	0.434757	0.207678	NA	0.364068	0	0.0630221	0	0.106773	-2.03099	NA	0	0.0676529	0	0.022551	0.0562719	0.0493195	0	0.0351971
ENSDARG00000001129	dicer 1, ribonuclease type III [Source:ZFIN	dicer1	161.161	202.379	184.665	182.735	114.443	164.991	127.447	135.627	-0.331088	0.810302	181.761	191.791	147.724	165.469	171.686	-0.0924059	0.999859	175.943	202.62	164.62	181.061	180.408	139.426	142.753	154.196
ENSDARG00000001154	RIMS binding protein 2 [Source:ZFIN	rimbp2	0.184923	0	2.40259	0.862503	3.00478	0.685385	0.204898	1.29835	0.64284	0.940292	1.0922	0.479718	0.504176	0.544307	0.655102	-0.429424	0.999859	0.703772	0.270612	0.0955429	0.356642	0.506447	0	0.267829	0.258092
ENSDARG00000001162	matrin 3-like 1.1 [Source:ZFIN	matr3l1.1	50.669	67.0606	61.7331	59.8209	65.4519	57.5724	57.2691	60.0978	0.096073	0.966743	100.301	53.3447	50.7958	59.7377	66.0447	0.128368	0.999859	61.1108	62.3083	73.9502	65.7898	61.1113	74.5218	57.4939	64.3757
ENSDARG00000001169	hydroxysteroid (17-beta) dehydrogenase 8 [Source:ZFIN	hsd17b8	12.6672	17.5942	9.14317	13.1349	9.79819	6.66693	15.5723	10.6791	-0.220856	0.942055	10.1939	9.30653	8.38193	3.60604	7.8721	-0.738618	0.963809	10.0874	13.5982	11.4651	11.7169	14.3493	11.738	8.83834	11.6419
ENSDARG00000001210	ADP-ribosylation factor-like 14 effector protein [Source:ZFIN	arl14ep	41.053	40.1627	24.3596	35.1917	77.7323	40.9985	79.603	66.1113	1.00726	0.490981	77.9106	39.0491	29.2422	34.7676	45.2424	0.35666	0.999859	28.2682	52.6339	85.2243	55.3755	50.9261	51.7855	76.7775	59.8297
ENSDARG00000001220	MYC binding protein 2 [Source:ZFIN	mycbp2	167.633	130.068	150.228	149.31	177.674	87.2309	69.2556	111.387	-0.312386	0.85939	144.535	129.044	102.6	108.589	121.192	-0.283693	0.999859	185.561	84.9044	116.658	129.041	102.133	56.8161	93.3829	84.1108
ENSDARG00000001234	mitogen-activated protein kinase kinase kinase kinase 2 [Source:ZFIN	map4k2	2.03416	2.02656	1.93542	1.99871	7.0547	2.36769	1.74164	3.72134	0.986552	0.818646	2.36644	4.02963	1.89066	5.91934	3.55152	0.830396	0.999859	9.26633	0.879487	0.191086	3.44563	2.30715	1.18367	1.60697	1.69926
ENSDARG00000001241	poly-U binding splicing factor b [Source:ZFIN	puf60b	327.499	153.189	193.809	224.832	207.722	153.464	240.243	200.476	-0.0307808	0.993918	260.309	249.741	202.112	250.994	240.789	0.144403	0.999859	245.03	125.361	275.737	215.376	181.814	99.872	363.979	215.222
ENSDARG00000001244	serine/arginine repetitive matrix 1 [Source:ZFIN	srrm1	234.113	276.717	244.864	251.898	197.14	183.995	131.955	171.03	-0.45987	0.635616	200.784	242.737	186.167	180.234	202.48	-0.311156	0.999859	293.942	159.661	187.646	213.75	180.858	187.168	215.156	194.394
ENSDARG00000001249	polycomb group ring finger 1 [Source:ZFIN	pcgf1	8.59893	10.4091	4.87191	7.95999	6.1402	9.72001	16.6992	10.8531	0.545935	0.82309	10.0119	12.8564	9.45331	7.68834	10.0025	0.338492	0.999859	8.21067	7.98304	16.2423	10.812	9.73504	15.0918	9.28472	11.3705
ENSDARG00000001259	growth arrest-specific 2a [Source:ZFIN	gas2a	1.57185	0.552697	1.66846	1.26434	0.391928	0.685385	0.307348	0.461553	-1.27833	0.759883	0.364068	0.767549	1.63857	2.04115	1.20284	0.00965257	0.999859	2.4632	0.202959	0.859886	1.17535	1.01289	0.147959	0.624933	0.595262
ENSDARG00000001303	proteasome subunit beta 8A [Source:ZFIN	psmb8a	0	0	0	0	2.61285	2.24308	0.717144	1.85769	7.04537	0.0800026	0	0.191887	0.630221	0.680384	0.375623	4.70767	0.525381	0	0.608876	0.573257	0.394044	0.337631	0	0	0.112544
ENSDARG00000001313	G2/M-phase specific E3 ubiquitin protein ligase [Source:ZFIN	g2e3	43.8268	33.8988	48.2519	41.9925	50.2974	55.0177	57.474	54.263	0.482418	0.779484	51.4246	65.2417	63.6523	97.7712	69.5224	0.753297	0.781856	45.9797	67.6529	48.8224	54.1517	77.4301	31.4659	101.864	70.2534
ENSDARG00000001354	solute carrier family 6 member 22, tandem duplicate 2 [Source:ZFIN	slc6a22.2	9.06124	15.5676	16.2175	13.6154	15.1545	5.04693	10.3474	10.1829	-0.357401	0.924722	1.91136	11.5132	2.77297	5.23896	5.35913	-1.37589	0.650298	5.51288	3.92387	2.96183	4.13286	8.89096	9.02547	4.46381	7.46008
ENSDARG00000001414	multiple C2 domains, transmembrane 2a [Source:ZFIN	mctp2a	0.462308	0	0.0667385	0.176349	0.391928	0.623078	0.204898	0.406634	1.47633	0.767726	0.455085	0.383775	1.00835	0.884499	0.682928	2.13022	0.806932	0.351886	0.541223	0.286629	0.393246	0.450175	0.591834	0.446381	0.49613
ENSDARG00000001431	actinin alpha 3b [Source:ZFIN	actn3b	22.0983	1.75021	185.466	69.7716	0.783855	2.18077	23.5633	8.84265	-2.90801	0.62794	1.72932	97.7666	7.56265	10.614	29.4181	-1.26845	0.999859	2.22861	19.6193	0.573257	7.47373	25.4349	4.48808	4.46381	11.4623
ENSDARG00000001437	solute carrier family 2 (facilitated glucose transporter), member 1a [Source:ZFIN	slc2a1a	0	0.0921162	1.60172	0.564613	0	0	0.204898	0.0682995	-3.04482	0.741517	0.819153	0.0959437	0.126044	1.29273	0.583468	-0.0109355	0.999859	13.1371	0	0	4.37902	0.450175	0.0493195	0.624933	0.374809
ENSDARG00000001442	inositol polyphosphate phosphatase-like 1b [Source:ZFIN	inppl1b	1.10954	11.9751	1.46825	4.85096	0	0.623078	1.84409	0.822388	-2.55052	0.550734	0.637119	0.191887	2.70995	1.90508	1.36101	-1.84398	0.986263	0.938362	1.21775	0	0.718705	2.53224	1.28231	0.624933	1.47983
ENSDARG00000001447	mesoderm induction early response 1b, transcriptional regulator [Source:ZFIN	mier1b	16.3657	20.3577	18.4198	18.3811	10.3208	17.8823	21.3094	16.5042	-0.0555306	0.985471	22.9363	21.9711	18.4655	17.5539	20.2317	0.138288	0.999859	26.8606	10.6892	25.4144	20.9881	20.5392	11.2942	22.944	18.2591
ENSDARG00000001452	ADAM metallopeptidase domain 8a [Source:ZFIN	adam8a	65.5553	34.8199	35.6384	45.3379	46.3781	55.0177	48.2536	49.8831	0.278561	0.926047	36.6799	51.8096	75.5634	83.0068	61.7649	0.514567	0.999859	61.3454	41.4712	11.3696	38.0621	42.7104	21.0101	38.478	34.0662
ENSDARG00000001463	L-threonine dehydrogenase 2 [Source:ZFIN	tdh2	1.01708	0.921162	2.53606	1.49143	0.914498	1.05923	0.409797	0.794509	-0.799242	0.897992	2.36644	0.0959437	1.82764	0.340192	1.15755	-0.34267	0.999859	1.17295	3.99152	0.191086	1.78519	0.844078	0.345237	0.624933	0.604749
ENSDARG00000001470	major histocompatibility complex class I ZEA [Source:ZFIN	mhc1zea	8.22909	7.64564	3.87083	6.58185	8.62241	9.47078	10.6547	9.58263	0.654997	0.889432	8.82865	1.91887	15.7555	5.57915	8.02055	0.360074	0.999859	12.7852	22.6637	1.14651	12.1985	11.0293	2.46598	6.33861	6.61129
ENSDARG00000001498	src kinase associated phosphoprotein 1 [Source:ZFIN	skap1	8.87632	3.31618	2.40259	4.86503	6.66277	4.23693	5.73715	5.54562	0.342648	0.912548	5.64305	2.78237	3.59226	2.85761	3.71882	-0.318093	0.999859	3.75345	3.72091	2.29303	3.2558	2.86987	3.55101	2.41046	2.94378
ENSDARG00000001549	sp3a transcription factor [Source:ZFIN	sp3a	52.4258	23.2133	57.1949	44.278	19.8577	10.7792	8.29838	12.9784	-1.644	0.426284	28.4883	31.0857	12.7935	36.0604	27.107	-0.690676	0.999859	81.6375	3.5856	36.4018	40.5416	10.9167	5.91834	26.4258	14.4203
ENSDARG00000001557	translocase of outer mitochondrial membrane 34 [Source:ZFIN	tomm34	42.5324	38.7809	34.6373	38.6502	33.9671	29.8454	42.7213	35.5113	-0.018146	0.995916	41.5038	57.0865	55.5854	33.5429	46.9297	0.311273	0.999859	71.0809	22.5284	30.8604	41.4899	32.694	25.7941	46.3343	34.9408
ENSDARG00000001558	kinesin family member C1 [Source:ZFIN	kifc1	68.0518	70.6531	99.9075	79.5375	96.4142	138.074	127.139	120.543	0.702269	0.45539	142.533	130.483	112.053	171.661	139.183	0.809751	0.365279	92.8978	102.968	154.015	116.627	139.948	137.01	190.873	155.943
ENSDARG00000001559	CUB and Sushi multiple domains 2 [Source:ZFIN	csmd2	1.84923	0	1.46825	1.10583	0	0.0623078	0	0.0207693	-4.86964	NA	1.36526	0.0959437	0.378132	0.0680384	0.476842	-1.16155	0.999859	0.234591	0	0	0.0781968	0	0	0.535657	0.178552
ENSDARG00000001572	perforin 1.3 [Source:ZFIN	prf1.3	0	0	0.133477	0.0444923	0	0	0	0	-1.35662	NA	0.091017	0	0	0	0.0227543	-0.991852	NA	0.469181	0.0676529	0	0.178945	0.731535	0.0493195	0	0.260285
ENSDARG00000001578	enoyl CoA hydratase, short chain, 1, mitochondrial [Source:ZFIN	echs1	215.805	184.969	174.254	191.676	195.311	193.839	307.757	232.302	0.383629	0.739744	179.486	217.696	138.775	210.987	186.736	-0.0252245	0.999859	164.096	170.756	225.959	186.937	268.136	233.725	256.669	252.843
ENSDARG00000001621	nuclear transcription factor Y, alpha, like [Source:ZFIN	nfyal	3.23616	6.54025	8.94296	6.23979	2.74349	19.2531	8.91308	10.3032	0.826108	0.772894	7.09933	9.59437	11.47	11.7706	9.98359	0.676381	0.999859	7.3896	13.6659	13.0894	11.3816	11.1981	13.5136	7.58848	10.7667
ENSDARG00000001634	kirre like nephrin family adhesion molecule 1a [Source:ZFIN	kirrel1a	19.3245	4.60581	13.5479	12.4927	12.5417	3.24	1.94653	5.90941	-0.940456	0.77284	6.46221	2.97425	10.3986	5.78326	6.40459	-0.860215	0.999859	22.8726	6.29172	4.39497	11.1864	8.32824	3.30441	6.24933	5.96066
ENSDARG00000001656	proteasome subunit beta 13a [Source:ZFIN	psmb13a	0.55477	0.552697	0.0667385	0.391402	0	0.623078	0.614695	0.412591	0.244669	NA	0.364068	0.479718	0.441154	0.272154	0.389274	0.0376547	NA	0	0	0.382172	0.127391	0	0	0	0
ENSDARG00000001676	glycoprotein M6Bb [Source:ZFIN	gpm6bb	15.2562	2.21079	17.4855	11.6508	1.829	5.54539	12.089	6.4878	-0.700809	0.856017	8.91967	8.63493	7.68869	12.9273	9.54265	-0.233577	0.999859	25.805	2.97673	12.1339	13.6385	9.79131	5.52379	14.4627	9.92595
ENSDARG00000001686	uridine-cytidine kinase 1-like 1a [Source:ZFIN	uckl1a	0.0924616	0	0.533908	0.20879	0	0.0623078	0.409797	0.157368	-0.368941	NA	0.364068	0.383775	0.567198	1.08861	0.600914	1.50699	0.999859	0.469181	0.811835	0	0.427005	0	0.0493195	0.0892762	0.0461986
ENSDARG00000001710	flotillin 1b [Source:ZFIN	flot1b	14.5165	3.31618	17.6857	11.8395	18.5512	8.0377	7.37634	11.3218	0.0647124	0.991232	13.4705	6.14039	13.4867	11.4985	11.149	-0.0242768	0.999859	11.9641	7.23886	5.82812	8.3437	7.82179	2.2687	8.03486	6.04178
ENSDARG00000001712	si:ch211-247n2.1 [Source:ZFIN	si:ch211-247n2.1	5.5477	0.0921162	1.46825	2.36935	0	1.12154	0.409797	0.510445	-1.9414	0.840157	0	0.191887	1.76462	0	0.489126	-2.00374	0.999859	0.117295	3.78856	0	1.30195	1.63188	0.147959	0.71421	0.831351
ENSDARG00000001721	otoconin 90 [Source:ZFIN	oc90	46.6007	58.4017	46.183	50.3951	10.0595	10.7169	12.3964	11.0576	-2.09578	0.161746	33.6763	85.102	34.7252	49.3278	50.7078	0.00162286	0.999859	65.4508	5.27692	9.45875	26.7288	28.1359	6.46086	11.8737	15.4902
ENSDARG00000001729	striatin, calmodulin binding protein 3 [Source:ZFIN	strn3	51.1313	110.816	137.081	99.676	66.1051	104.989	63.5185	78.2041	-0.268867	0.927191	79.1848	80.6886	119.931	90.4911	92.5739	-0.1055	0.999859	75.069	102.562	56.0837	77.9048	88.0655	92.5728	51.066	77.2348
ENSDARG00000001733	GULP, engulfment adaptor PTB domain containing 1a [Source:ZFIN	gulp1a	19.9717	9.30373	19.1539	16.1431	1.69835	9.34616	10.2449	7.09648	-1.04093	0.657253	5.82509	7.29172	10.5877	11.4985	8.80075	-0.813742	0.999859	19.9402	7.10355	4.0128	10.3522	13.1676	8.53228	7.40992	9.70328
ENSDARG00000001734	FK506 binding protein 8 [Source:ZFIN	fkbp8	33.9334	18.8838	23.6254	25.4809	29.7865	28.2254	22.5388	26.8502	0.209073	0.92338	25.8488	20.0522	31.8892	16.3292	23.5299	-0.0542344	0.999859	44.8068	16.2367	31.2425	30.762	20.3704	20.6156	33.3	24.762
ENSDARG00000001754	NOC2-like nucleolar associated transcriptional repressor [Source:ZFIN	noc2l	167.263	95.7087	78.1508	113.708	98.6351	76.5139	153.879	109.676	0.074967	0.979323	98.2074	133.074	57.224	84.6398	93.2862	-0.257759	0.999859	92.3114	52.7692	105.002	83.3608	106.692	87.8381	161.233	118.587
ENSDARG00000001760	tenascin XBa [Source:ZFIN	tnxba	7.11955	1.28963	0.800862	3.07001	0.261285	0.685385	0.717144	0.554605	-2.23686	0.506144	0.455085	1.05538	2.96204	0.748422	1.30523	-1.04338	0.999859	2.69779	1.42071	0.0955429	1.40468	0.393903	0.443876	0.178552	0.338777
ENSDARG00000001767	solute carrier family 29 (equilibrative nucleoside transporter), member 2 [Source:ZFIN	slc29a2	51.871	28.0033	28.7643	36.2129	31.3542	49.2231	79.2957	53.291	0.690441	0.730835	82.3704	48.3556	41.3425	76.135	62.0509	0.807319	0.920085	43.9857	128.338	122.39	98.2379	86.3211	73.0422	93.2043	84.1892
ENSDARG00000001769	protein tyrosine phosphatase, receptor type, A [Source:ZFIN	ptpra	26.5365	24.4108	15.5501	22.1658	17.3755	12.3369	14.7527	14.8217	-0.474118	0.889491	29.0344	23.4103	13.1086	21.5001	21.7633	-0.0263882	0.999859	36.4788	2.23255	21.115	19.9421	12.1547	3.99488	15.3555	10.5017
ENSDARG00000001771	otolin 1a [Source:ZFIN	otol1a	0.462308	0.829046	0.133477	0.474944	0	0.623078	0.819593	0.48089	0.162438	0.989344	0.91017	0.191887	0.567198	0.40823	0.519372	0.143497	0.999859	0.117295	0	0	0.0390984	0.225088	0.295917	0.446381	0.322462
ENSDARG00000001776	stromal interaction molecule 2b [Source:ZFIN	stim2b	4.53062	6.07967	3.06997	4.56009	0.653213	2.80385	4.50776	2.65494	-0.675819	0.856871	4.73288	5.66068	2.96204	1.70096	3.76414	-0.290078	0.999859	8.67985	0.879487	5.44595	5.00176	3.65767	1.97278	4.28526	3.30524
ENSDARG00000001777	nucleoporin 155 [Source:ZFIN	nup155	158.294	92.5768	109.585	120.152	137.697	107.232	117.202	120.71	0.134058	0.975825	140.166	139.886	76.3197	92.8724	112.311	-0.0747084	0.999859	115.067	13.4629	178.283	102.271	125.149	29.2958	154.537	102.994
ENSDARG00000001781	tetraspanin 11 [Source:ZFIN	tspan11	4.3457	1.93444	2.33585	2.87199	2.22092	1.74462	1.74164	1.90239	-0.456325	0.90652	5.46102	2.01482	1.26044	1.769	2.62632	-0.117021	0.999859	6.80312	0.811835	4.20389	3.93962	1.96952	0.986391	2.85684	1.93758
ENSDARG00000001782	protein kinase, cAMP-dependent, catalytic, beta a [Source:ZFIN	prkacba	1.01708	2.11867	2.6028	1.91285	8.36112	3.42693	3.07348	4.95384	1.42788	0.465314	1.0922	2.59048	3.21412	2.04115	2.23449	0.238199	0.999859	3.63615	1.1501	1.43314	2.07313	1.57561	0.739793	2.58901	1.63481
ENSDARG00000001785	iroquois homeobox 2a [Source:ZFIN	irx2a	0	0.0921162	0.934339	0.342152	0.261285	0	1.22939	0.496892	0.554727	NA	0	0.383775	0	0.136077	0.129963	-1.49421	NA	0	0	0	0	0.168816	0.394556	0.178552	0.247308
ENSDARG00000001788	ATP synthase peripheral stalk subunit OSCP [Source:ZFIN	atp5po	761.607	1173.19	1271.97	1068.92	854.141	1118.55	987.2	986.63	-0.0290923	0.995916	688.908	678.993	993.606	785.571	786.77	-0.431024	0.999859	454.636	1380.73	656.666	830.677	902.489	2301.94	726.708	1310.38
ENSDARG00000001803	potassium voltage-gated channel, subfamily H (eag-related), member 6a [Source:ZFIN	kcnh6a	2.21908	0.276349	1.33477	1.27673	5.09506	1.30846	0.614695	2.33941	1.01292	0.804904	1.0922	3.35803	0.693243	1.42881	1.64307	0.406716	0.999859	2.22861	1.35306	1.71977	1.76715	1.4068	1.43027	0.446381	1.09448
ENSDARG00000001804	zgc:112148 [Source:ZFIN	zgc:112148	16.0883	19.5286	12.2799	15.9656	19.4657	14.9539	21.8217	18.7471	0.322382	0.899525	7.09933	17.2699	12.3523	16.3973	13.2797	-0.252526	0.999859	13.2544	16.169	24.6501	18.0245	18.2884	27.6189	18.5694	21.4923
ENSDARG00000001807	tumor necrosis factor receptor superfamily, member 21 [Source:ZFIN	tnfrsf21	6.56478	6.2639	5.73951	6.1894	12.803	13.3339	7.37634	11.1711	0.965852	0.714842	10.1939	5.94851	20.5452	16.2612	13.2372	1.15032	0.873616	15.8349	3.72091	1.3376	6.96446	4.10785	2.61394	3.66032	3.4607
ENSDARG00000001817	zmp:0000000521 [Source:ZFIN	zmp:0000000521	6.37985	2.57925	2.13563	3.69825	7.83855	1.30846	1.74164	3.62955	0.108931	0.993408	7.28136	7.38766	0.504176	1.97311	4.28658	0.223402	0.999859	5.63017	0.0676529	6.49692	4.06491	1.29425	0.197278	3.66032	1.71729
ENSDARG00000001818	complement component c3b, tandem duplicate 2 [Source:ZFIN	c3b.2	1.10954	0.0921162	0.667385	0.623014	0.783855	2.43	0.512246	1.24203	1.20891	0.806098	0.091017	0.767549	0.882309	0.204115	0.486248	-0.233189	0.999859	0.821067	0.405917	0.382172	0.536385	0.675263	0.838432	0.178552	0.564082
ENSDARG00000001825	cilia and flagella associated protein 43 [Source:ZFIN	cfap43	3.69847	3.68465	2.26911	3.21741	0	1.18385	2.66368	1.28251	-1.20355	0.696752	2.63949	2.87831	2.20577	4.76269	3.12157	-0.0297246	0.999859	8.32796	1.2854	3.15292	4.25543	0.956622	0.986391	2.14263	1.36188
ENSDARG00000001829	zgc:112982 [Source:ZFIN	zgc:112982	64.6307	37.0307	35.5716	45.7443	39.454	33.7085	38.5209	37.2278	-0.165969	0.92338	60.0712	46.6286	52.8755	39.1221	49.6744	0.166415	0.999859	83.3969	48.1689	53.504	61.6899	43.5544	49.0236	56.6011	49.7264
ENSDARG00000001835	sodium leak channel, non-selective [Source:ZFIN	nalcn	1.29446	0.552697	2.46932	1.43883	0	0.311539	0.717144	0.342894	-1.92733	0.48154	4.91492	2.39859	2.20577	4.21838	3.43442	1.25074	0.941924	1.17295	0.879487	2.77074	1.60773	2.53224	0.345237	1.42842	1.4353
ENSDARG00000001857	AF4/FMR2 family, member 4 [Source:ZFIN	aff4	58.9905	47.4398	46.0496	50.8266	66.3664	19.5023	17.9286	34.5991	-0.449322	0.921586	55.5204	48.7394	14.306	33.611	38.0442	-0.428399	0.999859	92.7805	3.17969	49.4912	48.4838	23.9156	6.90473	38.5673	23.1292
ENSDARG00000001859	developing brain homeobox 1b [Source:ZFIN	dbx1b	0.184923	0	1.86868	0.684534	0	0	0.102449	0.0341497	-4.2356	NA	0	0.863493	0.0630221	0	0.231629	-1.61212	0.999859	1.17295	0	0	0.390984	0.281359	0.838432	0	0.373264
ENSDARG00000001870	ATPase Na+/K+ transporting subunit alpha 1a, tandem duplicate 4 [Source:ZFIN	atp1a1a.4	626.15	456.528	374.403	485.694	323.602	173.776	558.553	351.977	-0.357555	0.907318	215.619	522.989	150.371	139.751	257.182	-0.905121	0.911791	376.166	89.5724	282.043	249.26	430.255	259.026	380.227	356.503
ENSDARG00000001873	phosphoglycerate dehydrogenase [Source:ZFIN	phgdh	451.213	114.961	148.627	238.267	316.155	170.038	104.806	196.999	-0.100418	0.985471	243.744	104.003	293.935	95.5939	184.319	-0.257167	0.999859	123.864	46.1393	163.092	111.032	118.115	31.4165	112.042	87.191
ENSDARG00000001879	neuron navigator 2b [Source:ZFIN	nav2b	37.8168	29.7535	43.7805	37.1169	23.7769	22.9293	26.7392	24.4818	-0.491286	0.840157	17.8393	43.7503	27.3516	24.5619	28.3758	-0.362887	0.999859	41.6398	31.7292	11.4651	28.2781	20.3142	30.2329	20.5335	23.6935
ENSDARG00000001880	syntaxin 3A [Source:ZFIN	stx3a	13.7768	14.8307	18.9537	15.8537	12.2804	17.6954	26.3294	18.7684	0.339348	0.882757	11.3771	21.4914	19.4108	28.2359	20.1288	0.360429	0.999859	29.5584	17.4544	16.8156	21.2761	21.2145	12.0833	12.4987	15.2655
ENSDARG00000001881	calcium channel, voltage-dependent, beta 3a [Source:ZFIN	cacnb3a	0.369847	0	0	0.123282	0	0.249231	0	0.083077	-0.125727	NA	0.273051	0	0	0.136077	0.102282	-0.164617	NA	0.234591	0.541223	0.191086	0.3223	0.281359	0.197278	0	0.159546
ENSDARG00000001882	kelch repeat and BTB (POZ) domain containing 12 [Source:ZFIN	kbtbd12	2.21908	0.276349	3.20345	1.89963	0	0	0.819593	0.273198	-2.69808	0.711279	0.182034	4.79718	0.0630221	0.816461	1.46467	-0.370615	0.999859	0.117295	1.48836	0.191086	0.598915	1.68816	0.0493195	0	0.579159
ENSDARG00000001888	protein phosphatase, Mg2+/Mn2+ dependent, 1Ba [Source:ZFIN	ppm1ba	33.656	32.7934	43.9139	36.7878	25.9979	16.3246	14.7527	19.0251	-0.856141	0.357603	25.7578	22.5468	17.6462	30.4812	24.108	-0.607858	0.862858	46.8008	15.8984	26.1788	29.626	20.483	12.5765	23.8367	18.9654
ENSDARG00000001889	tubulin, alpha 1a [Source:ZFIN	tuba1a	4.99293	0.736929	21.4898	9.07322	13.9787	3.61385	2.15143	6.58134	-0.370298	0.947542	18.5675	4.89313	11.0919	10.8861	11.3597	0.336581	0.999859	9.26633	2.50316	4.87269	5.54739	1.8007	4.0442	4.10671	3.3172
ENSDARG00000001890	STT3B, subunit of the oligosaccharyltransferase complex (catalytic) [Source:ZFIN	stt3b	69.901	49.7427	31.3004	50.3147	49.9054	32.5246	27.3539	36.5947	-0.335049	0.904524	58.5239	51.3299	37.5611	24.2897	42.9262	-0.202433	0.999859	80.9337	15.3572	55.9881	50.7597	44.6799	18.2975	52.7622	38.5799
ENSDARG00000001891	synaptotagmin XIVb [Source:ZFIN	syt14b	0.369847	0.184232	0.266954	0.273678	0.261285	0	0.102449	0.121245	-1.15106	NA	0	0	0.189066	0.136077	0.0812857	-1.58032	NA	0	0.135306	0	0.0451019	0.0562719	0	0	0.0187573
ENSDARG00000001897	mannosidase, alpha, class 2B, member 1 [Source:ZFIN	man2b1	34.3033	33.1618	36.3057	34.5903	62.0552	34.8923	27.7637	41.5704	0.364759	0.83769	34.6775	30.8939	46.6993	40.755	38.2564	0.176089	0.999859	28.62	15.6278	25.1278	23.1252	29.0926	13.7601	32.5858	25.1462
ENSDARG00000001898	mannosidase, endo-alpha [Source:ZFIN	manea	5.82508	17.9627	18.887	14.2249	6.27084	20.1877	26.6368	17.6984	0.378062	0.940292	10.558	13.8159	43.2331	21.0239	22.1577	0.666894	0.999859	6.92042	52.9722	14.1403	24.6777	24.8159	19.6785	23.3904	22.6283
ENSDARG00000001906	si:dkey-247m21.3 [Source:ZFIN	si:dkey-247m21.3	1.01708	0.829046	1.13455	0.993559	0	0	1.84409	0.614695	-0.620215	0.959258	0	0.0959437	3.78132	1.42881	1.32652	0.546859	0.999859	0.234591	0.270612	0.191086	0.232096	0.112544	0	0.982038	0.364861
ENSDARG00000001909	villin-like [Source:ZFIN	vill	0.647232	3.31618	1.7352	1.89954	0	0.249231	0.819593	0.356275	-2.37115	0.659489	0.728136	0.671606	0	2.24527	0.911252	-1.14258	0.999859	9.03173	0.0676529	0.764343	3.28791	0.562719	0.147959	1.42842	0.713032
ENSDARG00000001910	RAR-related orphan receptor A, paralog b [Source:ZFIN	rorab	66.0176	28.0954	37.3068	43.8066	32.6606	24.1754	36.5744	31.1368	-0.354079	0.877481	38.4092	52.9609	36.7419	28.0999	39.0529	-0.112098	0.999859	94.1881	37.0738	28.9495	53.4038	41.0222	36.3978	71.6888	49.7029
ENSDARG00000001912	dopamine receptor D4 related sequence [Source:ZFIN	drd4-rs	0	0.552697	1.53499	0.695894	0.130643	0.747693	0	0.292779	-1.12067	NA	0.091017	0	0.819287	0	0.227576	-1.50662	0.999859	0	0.0676529	0	0.022551	0.168816	0.0986391	0.892762	0.386739
ENSDARG00000001913	palmdelphin a [Source:ZFIN	palmda	1.10954	0	1.40151	0.837016	0.653213	0.685385	0.512246	0.616948	-0.285863	0.981989	0	1.15132	0.126044	0.612346	0.472428	-0.797246	0.999859	0	0.676529	0	0.22551	0.112544	0.295917	0.267829	0.22543
ENSDARG00000001929	PTEN induced putative kinase 1 [Source:ZFIN	pink1	8.04416	4.79004	7.67493	6.83638	4.83377	3.86308	5.12246	4.60644	-0.462637	0.752514	9.46577	5.66068	5.98709	8.23265	7.33655	0.123317	0.999859	9.38362	7.10355	8.59886	8.36201	6.02109	6.36222	5.71368	6.03233
ENSDARG00000001930	kelch-like family member 15 [Source:ZFIN	klhl15	16.4582	16.2124	10.2777	14.3161	19.5964	8.47385	5.8396	11.3033	-0.243438	0.930684	14.2897	8.92276	11.7221	20.5476	13.8705	-0.027529	0.999859	13.6062	7.23886	11.8473	10.8975	7.76552	9.22275	13.57	10.1861
ENSDARG00000001933	protein kinase, AMP-activated, gamma 2 non-catalytic subunit b [Source:ZFIN	prkag2b	1.38692	0.736929	0.800862	0.974905	2.35157	1.55769	1.02449	1.64458	0.883979	0.832869	0.728136	2.01482	0.378132	0.272154	0.84831	-0.208747	0.999859	0.821067	1.21775	0.477715	0.838844	0.90035	0.197278	0.357105	0.484911
ENSDARG00000001937		LO018422.1	0	0	0.333692	0.111231	0.261285	0.934616	0.717144	0.637682	2.55356	NA	0.273051	0.959437	0.31511	0	0.386899	1.698	NA	0	0.202959	0	0.0676529	0.337631	0	0.446381	0.261337
ENSDARG00000001939	beta-1,3-glucuronyltransferase 3 (glucuronosyltransferase I) [Source:ZFIN	b3gat3	19.3245	22.2	29.3649	23.6298	15.5465	16.5739	24.8952	19.0052	-0.224391	0.883578	28.3063	23.4103	21.9317	22.0444	23.9232	0.0174848	0.999859	25.4531	17.0485	22.4526	21.6514	23.1277	20.1717	25.7115	23.0037
ENSDARG00000001940	DnaJ (Hsp40) homolog, subfamily C, member 1 [Source:ZFIN	dnajc1	90.6124	61.1651	67.6061	73.1279	52.9102	65.3608	86.2622	68.1778	0.0202331	0.995442	73.3597	85.5817	52.8755	82.7347	73.6379	0.0317862	0.999859	88.3233	33.6911	87.995	70.0032	76.4172	52.5253	97.6682	75.5369
ENSDARG00000001950	adenylate kinase 1 [Source:ZFIN	ak1	51.2238	17.5942	609.189	226.002	22.2092	9.15924	125.91	52.4262	-2.04338	0.739744	11.1041	401.812	62.2028	34.8357	127.489	-0.843751	0.999859	28.5027	63.729	3.72617	31.986	149.965	35.9046	21.2477	69.039
ENSDARG00000001953	6-phosphofructo-2-kinase/fructose-2,6-biphosphatase 3 [Source:ZFIN	pfkfb3	326.205	139.648	149.694	205.182	367.367	104.739	87.0818	186.396	0.00244099	0.999965	102.121	130.291	93.6508	112.127	109.548	-0.849749	0.920085	76.8284	21.8519	49.9689	49.5497	73.4348	45.8672	51.8695	57.0572
ENSDARG00000001968	dedicator of cytokinesis 5 [Source:ZFIN	dock5	56.4941	28.3718	30.0323	38.2994	43.8959	14.9539	20.6947	26.5148	-0.401305	0.921586	21.571	31.5655	12.1633	12.9273	19.5568	-0.939937	0.999859	25.805	2.90907	26.6565	18.4568	21.4396	3.20577	27.5863	17.4106
ENSDARG00000001969	taxilin gamma [Source:ZFIN	txlng	17.9376	21.5552	14.549	18.0139	15.2852	24.4246	11.8841	17.198	0.0440741	0.994659	25.1207	23.89	20.3561	7.68834	19.2638	0.102483	0.999859	15.7176	20.9724	17.1977	17.9626	14.9121	33.6359	13.3022	20.6167
ENSDARG00000001971	collagen triple helix repeat containing 1b [Source:ZFIN	cthrc1b	0.184923	0.368465	0.533908	0.362432	0	0.124616	0.102449	0.0756882	-2.07599	NA	0.091017	0	0.630221	0	0.180309	-0.876826	NA	0.117295	0.0676529	0.477715	0.220888	0.281359	0	0.0892762	0.123545
ENSDARG00000001975	hydroxysteroid (11-beta) dehydrogenase 2 [Source:ZFIN	hsd11b2	17.1054	6.35602	13.5479	12.3364	4.70313	5.29616	6.14695	5.38208	-1.05425	0.747239	2.09339	18.9968	7.94078	4.21838	8.31235	-0.513862	0.999859	4.69181	11.2304	3.344	6.42206	14.5744	20.4676	5.80295	13.615
ENSDARG00000001976	FK506 binding protein 16 [Source:ZFIN	fkbp16	0.462308	1.84232	0.800862	1.03516	0.653213	2.49231	0.922043	1.35586	0.500298	0.92338	0.728136	0.479718	0.756265	0.680384	0.661126	-0.661485	0.999859	1.29025	1.2854	1.24206	1.27257	1.68816	4.14284	0.535657	2.12222
ENSDARG00000001993	myosin, heavy chain b [Source:ZFIN	myhb	1.29446	3.86888	1.60172	2.25502	0	2.30539	0.307348	0.870912	-1.20789	0.782189	3.91373	3.64586	2.33182	1.90508	2.94912	0.341872	0.999859	6.21665	0.608876	1.14651	2.65735	0.618991	0.542515	0.71421	0.625238
ENSDARG00000001994	syntaxin binding protein 1a [Source:ZFIN	stxbp1a	6.65724	0.460581	83.957	30.3583	16.3303	6.48001	2.66368	8.49133	-1.7499	0.667656	6.28017	5.46879	18.9066	16.6694	11.8312	-1.3155	0.999859	5.27829	8.52426	1.24206	5.01487	5.57092	3.45237	8.03486	5.68605
ENSDARG00000001999	ADAM metallopeptidase with thrombospondin type 1 motif, 18 [Source:ZFIN	adamts18	0.369847	0.0921162	4.87191	1.77796	1.95964	0.623078	0.409797	0.997504	-0.784844	0.898853	0.455085	1.05538	1.19742	0.748422	0.864077	-1.02496	0.999859	0.234591	0.202959	0.382172	0.27324	0.337631	0.295917	0.803486	0.479011
ENSDARG00000002002	LIM and cysteine-rich domains 1 [Source:ZFIN	lmcd1	1.75677	4.32946	2.13563	2.74062	0.130643	6.4177	5.02001	3.85612	0.59067	0.891323	2.63949	4.22152	2.5839	6.32757	3.94312	0.496241	0.999859	2.34591	2.23255	2.77074	2.44973	2.81359	2.46598	4.10671	3.12876
ENSDARG00000002006	retinoid x receptor, beta b [Source:ZFIN	rxrbb	9.06124	5.25062	5.60603	6.6393	6.53213	7.29001	4.50776	6.10997	0.020716	0.996915	16.201	7.86738	12.1002	6.12346	10.573	0.716035	0.999859	5.39558	13.8688	7.26126	8.84189	4.44548	6.41154	7.32065	6.05922
ENSDARG00000002013	growth factor receptor-bound protein 10a [Source:ZFIN	grb10a	36.1525	30.4905	39.9764	35.5398	20.5109	17.3839	20.4898	19.4615	-0.762837	0.778292	8.10051	37.6099	34.9772	35.6521	29.0849	-0.248053	0.999859	48.9121	17.2515	6.688	24.2839	24.0844	14.7959	13.2129	17.3644
ENSDARG00000002016	peptidylprolyl isomerase (cyclophilin)-like 2 [Source:ZFIN	ppil2	64.5382	64.4813	99.7073	76.2423	93.0175	86.2339	101.22	93.4904	0.391359	0.82309	65.7143	64.0904	72.7905	101.581	76.0441	0.0100884	0.999859	49.1467	61.7671	113.887	74.9336	102.696	73.4861	94.3649	90.1824
ENSDARG00000002020	RPTOR independent companion of MTOR, complex 2b [Source:ZFIN	rictorb	15.2562	10.4091	18.0194	14.5616	8.23048	14.58	9.01553	10.6087	-0.324007	0.872698	19.4776	16.8861	12.4153	14.8324	15.9029	0.138827	0.999859	14.7792	14.4777	20.064	16.4403	10.0727	14.9931	18.9266	14.6641
ENSDARG00000002021	phosphorylase, glycogen	pygb	71.7502	55.8224	46.0496	57.8741	19.2044	37.6962	51.7368	36.2125	-0.557207	0.768997	56.0665	73.7807	36.6788	58.7171	56.3108	-0.0261663	0.999859	81.7548	24.8963	32.4846	46.3785	64.8815	37.9267	92.0438	64.9507
ENSDARG00000002026	QKI, KH domain containing, RNA binding b [Source:ZFIN	qkib	3.606	1.10539	2.93649	2.5493	7.0547	0.685385	0.614695	2.78493	0.244073	0.975572	4.18678	0.767549	4.91572	1.83704	2.92677	0.288147	0.999859	6.45124	0.405917	1.3376	2.73159	0.506447	0.0986391	2.41046	1.00518
ENSDARG00000002031	TOX high mobility group box family member 4 a [Source:ZFIN	tox4a	33.3787	30.2141	32.1012	31.898	29.0026	26.0446	28.276	27.7744	-0.0938486	0.96671	37.1349	29.7425	23.6333	33.1347	30.9114	-0.0384573	0.999859	31.6697	12.6511	26.2743	23.5317	32.3563	13.267	47.3164	30.9799
ENSDARG00000002037	6-phosphofructo-2-kinase/fructose-2,6-biphosphatase 2b [Source:ZFIN	pfkfb2b	11.8351	6.54025	6.4069	8.26075	6.53213	5.23385	5.22491	5.66363	-0.411943	0.889432	3.1856	4.22152	2.33182	2.78957	3.13213	-1.36789	0.389594	0.469181	1.82663	3.15292	1.81624	3.65767	3.40305	2.05335	3.03802
ENSDARG00000002060	BRF2, RNA polymerase III transcription initiation factor [Source:ZFIN	brf2	5.5477	14.278	5.00539	8.27703	5.74827	4.73539	6.35185	5.61184	-0.501333	0.836274	7.73645	8.53899	6.61732	9.45734	8.08752	-0.0619265	0.999859	7.97608	3.85621	9.26766	7.03332	5.17701	7.49657	8.65979	7.11112
ENSDARG00000002071	adenylosuccinate synthase [Source:ZFIN	adss	6.93462	9.1195	7.74167	7.93193	1.43707	0.0623078	2.04898	1.18279	-2.7096	0.174337	3.09458	7.86738	1.00835	0.476269	3.11164	-1.39442	0.94148	4.69181	2.50316	4.20389	3.79962	2.70105	1.52891	4.73164	2.9872
ENSDARG00000002077	MNAT CDK-activating kinase assembly factor 1 [Source:ZFIN	mnat1	10.7256	12.0672	10.6114	11.1347	6.66277	7.85078	13.4208	9.31146	-0.16311	0.952781	6.55322	8.63493	7.75171	12.1789	8.77968	-0.329781	0.999859	7.5069	7.84773	12.6117	9.3221	11.6483	12.6751	7.85631	10.7266
ENSDARG00000002082	casein kinase 2, alpha 1 polypeptide [Source:ZFIN	csnk2a1	382.606	378.69	482.319	414.538	381.084	514.226	464.709	453.34	0.234223	0.869827	401.385	395.576	433.088	436.398	416.612	0.0247498	0.999859	287.491	285.089	451.536	341.372	477.467	280.579	434.507	397.518
ENSDARG00000002084	laminin, beta 2 (laminin S) [Source:ZFIN	lamb2	25.3345	2.21079	32.5684	20.0379	13.4562	2.80385	2.25388	6.1713	-1.56405	0.710314	5.82509	12.2808	12.9825	8.16461	9.81326	-0.946842	0.999859	34.0156	1.48836	1.24206	12.2487	3.6014	0.493195	4.46381	2.8528
ENSDARG00000002097	si:dkeyp-52c3.7 [Source:ZFIN	si:dkeyp-52c3.7	0	0.0921162	0	0.0307054	0	0	0.204898	0.0682995	1.27264	NA	0	0	0	0	0	-1.02651	NA	0	0	0	0	0	0	0	0
ENSDARG00000002127	signal transducing adaptor molecule (SH3 domain and ITAM motif) 1 [Source:ZFIN	stam	52.0559	24.4108	62.7342	46.4003	42.1975	39.7523	48.2536	43.4011	0.0271381	0.995442	47.6019	38.6653	58.2324	63.9561	52.1139	0.215523	0.999859	47.3873	31.1203	34.9687	37.8254	57.0034	17.5084	54.1014	42.8711
ENSDARG00000002128	CWF19-like 1, cell cycle control [Source:ZFIN	cwf19l1	50.7614	40.0705	44.6481	45.16	23.7769	52.1516	48.9707	41.6331	0.00461194	0.999243	36.4978	42.1193	52.1823	59.1254	47.4812	0.109029	0.999859	27.3298	37.2091	59.2366	41.2585	59.0855	45.7192	45.5309	50.1119
ENSDARG00000002131	cugbp, Elav-like family member 2 [Source:ZFIN	celf2	24.5948	10.7776	32.4349	22.6024	13.5868	25.4839	7.06899	15.3799	-0.408479	0.925832	13.5615	13.4321	74.5551	23.4052	31.2385	0.581375	0.999859	29.3238	14.4101	6.78355	16.8391	9.28486	3.35373	14.6413	9.0933
ENSDARG00000002165	proteasome activator subunit 1 [Source:ZFIN	psme1	10.5406	12.6199	9.41013	10.8569	9.66755	16.6985	11.9866	12.7842	0.342318	0.932756	6.46221	5.46879	11.0289	5.78326	7.18578	-0.556966	0.999859	3.04968	18.4692	8.40778	9.97556	8.94723	15.9795	5.53512	10.154
ENSDARG00000002167	calcium channel, voltage-dependent, beta 1 subunit [Source:ZFIN	cacnb1	18.3999	6.07967	15.0829	13.1875	3.52735	5.91924	7.47879	5.64179	-1.07738	0.712932	41.8678	29.6466	12.3523	27.2834	27.7875	1.0984	0.957405	42.5782	3.51795	58.5678	34.888	13.8992	7.05269	40.1743	20.3754
ENSDARG00000002168	transformer 2 beta homolog [Source:ZFIN	tra2b	52.4258	64.8498	55.5932	57.6229	51.2119	78.2585	71.612	67.0275	0.317919	0.806098	71.9945	74.1644	62.0767	62.6634	67.7247	0.234677	0.999859	63.1048	58.0462	55.7015	58.9508	68.9893	54.2022	53.655	58.9488
ENSDARG00000002172	apelin receptor a [Source:ZFIN	aplnra	6.65724	2.94772	7.60819	5.73771	6.53213	10.9662	11.6792	9.72583	0.892572	0.770195	3.09458	15.0632	11.8481	9.45734	9.8658	0.838582	0.999859	11.6122	12.3805	2.0064	8.66637	10.5228	5.96766	4.19598	6.8955
ENSDARG00000002174	integrin alpha FG-GAP repeat containing 2 [Source:ZFIN	itfg2	20.2491	8.93527	15.6168	14.9337	16.7222	20.7485	20.4898	19.3202	0.511406	0.815179	24.7566	14.0078	17.5201	31.3657	21.9126	0.594901	0.999859	20.2921	7.44182	33.0578	20.2639	23.2403	13.6615	34.9963	23.966
ENSDARG00000002184	immunoglobulin (CD79A) binding protein 1 [Source:ZFIN	igbp1	26.3516	37.3992	24.2928	29.3479	8.09984	27.0416	28.5833	21.2416	-0.367564	0.869288	27.0321	26.6723	24.1374	36.8768	28.6797	-0.0370926	0.999859	21.8169	18.1986	27.5164	22.5106	30.7807	22.4404	29.9968	27.7393
ENSDARG00000002190	charged multivesicular body protein 2Bb [Source:ZFIN	chmp2bb	60.5624	72.2191	76.8827	69.8881	50.9506	61.9339	98.8635	70.5827	0.104057	0.968388	54.7012	59.4851	89.3653	96.4104	74.9905	0.123701	0.999859	66.2718	87.4075	63.9182	72.5325	83.7326	71.316	76.5097	77.1861
ENSDARG00000002192	asporin (LRR class 1) [Source:ZFIN	aspn	0.462308	0.0921162	1.60172	0.718716	0	0.124616	0.102449	0.0756882	-3.03215	0.662256	0.273051	0.0959437	0.189066	1.769	0.581765	-0.297823	0.999859	2.81509	0	0.286629	1.0339	1.06917	0	0.178552	0.415906
ENSDARG00000002193	rhodopsin [Source:ZFIN	rho	0	0.0921162	0	0.0307054	0	0	0	0	-0.669945	NA	0.182034	0	0	0	0.0455085	0.558852	NA	0.117295	0	0	0.0390984	0	0	0	0
ENSDARG00000002194	Rh blood group, D antigen [Source:ZFIN	rhd	2.404	1.38174	1.26803	1.68459	56.6989	3.30231	16.5968	25.5326	4.03642	0.0814983	8.28255	1.82293	0.756265	6.7358	4.39939	1.3838	0.999859	5.86476	15.6278	9.26766	10.2534	4.67057	0	9.82038	4.83032
ENSDARG00000002196	BTB and CNC homology 1, basic leucine zipper transcription factor 1 b [Source:ZFIN	bach1b	10.4482	9.85643	12.0797	10.7948	10.1901	8.59847	5.8396	8.2094	-0.289454	0.924948	11.8322	7.57955	19.6629	11.8387	12.7283	0.284919	0.999859	23.1072	6.90059	7.26126	12.423	4.89565	3.84692	11.6059	6.78283
ENSDARG00000002197	phosphorylase, glycogen, liver [Source:ZFIN	pygl	1.29446	3.59253	13.8816	6.2562	1.17578	87.667	5.12246	31.3218	2.44267	0.449494	7.64543	12.2808	7.75171	8.64088	9.0797	0.514462	0.999859	8.09337	14.6807	4.6816	9.15188	20.483	22.1938	4.46381	15.7135
ENSDARG00000002204	heat shock protein, alpha-crystallin-related, b11 [Source:ZFIN	hspb11	4.71554	4.60581	16.8848	8.7354	0	0	1.22939	0.409797	-4.36278	0.174337	0.091017	1.82293	8.76007	1.15665	2.95767	-1.45029	0.999859	3.75345	6.83294	0.191086	3.59249	2.47596	2.56462	0.446381	1.82899
ENSDARG00000002210	serine/threonine kinase 25a [Source:ZFIN	stk25a	30.4199	33.0697	21.2896	28.2597	13.0643	16.2623	31.0421	20.1229	-0.392938	0.822335	17.2022	23.794	14.432	21.4321	19.2151	-0.552202	0.954466	26.2741	23.6785	20.7328	23.5618	33.313	19.8265	27.7649	26.9681
ENSDARG00000002213	inversin [Source:ZFIN	invs	17.1979	12.9884	9.47687	13.221	11.4965	7.41462	6.8641	8.59175	-0.505115	0.864963	14.8358	8.63493	5.4199	8.91303	9.45091	-0.478412	0.999859	18.5327	1.89428	9.17212	9.86635	5.96482	5.27719	11.4274	7.55645
ENSDARG00000002215	RNA 3'-terminal phosphate cyclase [Source:ZFIN	rtca	97.8244	74.3378	102.844	91.6687	114.182	95.1439	107.264	105.53	0.313917	0.82203	174.935	122.904	131.086	196.699	156.406	0.789385	0.262716	138.643	74.4182	142.072	118.378	90.3164	63.7702	155.162	103.083
ENSDARG00000002216	T-box 3a [Source:ZFIN	tbx3a	94.6807	131.91	92.5663	106.386	92.8868	136.641	136.975	122.167	0.291258	0.867413	90.4709	108.8	82.748	102.806	96.2062	-0.149682	0.999859	98.4107	77.8008	154.302	110.171	119.747	65.2004	164.625	116.524
ENSDARG00000002217	short coiled-coil protein b [Source:ZFIN	scocb	28.1083	8.19834	19.0205	18.4424	24.5608	20.9354	18.1335	21.2099	0.35382	0.882953	28.2153	12.4727	25.1458	19.1868	21.2551	0.276647	0.999859	22.4034	14.4777	22.2615	19.7142	14.0117	8.335	24.2831	15.5433
ENSDARG00000002219	si:dkey-103j14.5 [Source:ZFIN	si:dkey-103j14.5	6.19493	7.82988	2.66954	5.56478	0	1.62	1.74164	1.12055	-2.19279	0.657253	0.91017	1.91887	0.378132	0.544307	0.937871	-2.60038	0.782646	10.7912	0	0.477715	3.75629	14.5744	2.76189	1.07131	6.13588
ENSDARG00000002220	zgc:103692 [Source:ZFIN	zgc:103692	17.6602	22.0158	14.2153	17.9637	19.0738	20.3746	27.8662	22.4382	0.414341	0.831143	29.4895	29.8385	26.1542	16.6694	25.5379	0.514	0.999859	37.1826	22.1901	31.6247	30.3325	20.1453	35.5594	25.533	27.0792
ENSDARG00000002230	synaptophysin b [Source:ZFIN	sypb	0.184923	0.0921162	8.94296	3.07333	0	1.74462	0.409797	0.718138	-1.95084	0.768997	1.00119	0.959437	1.63857	1.36077	1.23999	-1.29632	0.999859	0.821067	3.24734	0	1.35614	0.337631	0.493195	0.446381	0.425736
ENSDARG00000002231	phospholipid phosphatase 2a [Source:ZFIN	plpp2a	25.8893	10.5012	5.07213	13.8209	11.8885	1.80692	6.8641	6.85316	-0.871736	0.848959	8.19153	21.6833	2.45786	5.23896	9.3929	-0.52271	0.999859	21.3477	1.1501	5.63703	9.37829	5.90855	1.43027	6.69571	4.67818
ENSDARG00000002235	matrix metallopeptidase 14a (membrane-inserted) [Source:ZFIN	mmp14a	36.9847	17.3178	24.1593	26.1539	5.61763	7.91309	10.04	7.85691	-1.59508	0.474767	5.73407	15.8307	15.8816	8.70891	11.5388	-1.10509	0.957405	39.6458	8.86253	3.15292	17.2204	18.4009	11.2942	3.83888	11.178
ENSDARG00000002240	proteasome subunit beta 6 [Source:ZFIN	psmb6	136.011	123.344	109.985	123.113	165.655	127.856	113.001	135.504	0.246873	0.890286	157.55	125.302	116.213	97.499	124.141	0.0270977	0.999859	110.961	85.5809	157.264	117.935	109.899	144.901	114.72	123.173
ENSDARG00000002241	potassium voltage-gated channel, shaker-related subfamily, member 2a [Source:ZFIN	kcna2a	0.369847	0	0.133477	0.167775	0	0.0623078	0	0.0207693	-2.12779	NA	0.182034	0.191887	0.126044	0	0.124991	-0.344608	NA	0	0	0.191086	0.0636953	0.0562719	0.0986391	0.178552	0.111154
ENSDARG00000002249	thromboxane A synthase 1 (platelet) [Source:ZFIN	tbxas1	9.1537	8.19834	9.94404	9.09869	10.0595	7.41462	11.4743	9.64947	0.180497	0.940741	12.8334	11.6092	13.3607	23.065	15.2171	0.761638	0.765846	10.5566	5.81815	16.2423	10.8723	9.56622	6.65814	13.2129	9.81241
ENSDARG00000002255	erythrocyte membrane protein band 4.1-like 3a [Source:ZFIN	epb41l3a	1.84923	0.368465	2.33585	1.51785	1.56771	1.18385	0.512246	1.08793	-0.343867	0.963173	0.546102	2.49454	2.20577	0.680384	1.4817	0.0404005	0.999859	1.75943	0.676529	0	0.811986	0	0.246598	0.178552	0.141717
ENSDARG00000002259	carbonic anhydrase XV c [Source:ZFIN	ca15c	0	0	0	0	0	0	0.204898	0.0682995	2.22996	NA	0	0	0	0.748422	0.187106	3.6248	NA	0	1.89428	0.0955429	0.663275	0	0.295917	0	0.0986391
ENSDARG00000002264	mitochondrial ribosomal protein L41 [Source:ZFIN	mrpl41	44.8439	91.5635	72.0776	69.495	45.7249	81.6232	72.4316	66.5932	0.015887	0.999232	44.2343	50.0826	57.3501	38.2376	47.4761	-0.554399	0.999859	28.62	62.8495	44.0453	45.1716	63.7561	153.828	43.1204	86.9014
ENSDARG00000002267	ddb1 and cul4 associated factor 13 [Source:ZFIN	dcaf13	134.624	81.5228	99.7741	105.307	112.744	112.029	114.846	113.206	0.231564	0.885766	78.2746	104.483	98.1884	122.605	100.888	-0.0191712	0.999859	55.1288	57.2343	94.3008	68.888	125.993	81.7718	107.399	105.055
ENSDARG00000002271	zinc finger, AN1-type domain 5b [Source:ZFIN	zfand5b	218.764	205.327	380.409	268.167	232.936	288.859	167.504	229.766	-0.114466	0.975823	320.198	179.223	478.526	645.616	405.891	0.626586	0.999859	299.572	466.399	382.554	382.842	255.08	395.444	254.348	301.624
ENSDARG00000002285	mucolipin 1a [Source:ZFIN	mcoln1a	37.7244	28.1876	48.8526	38.2548	44.1572	56.8247	39.4429	46.8083	0.40899	0.863185	40.5936	38.7612	97.243	70.6239	61.8054	0.750554	0.913136	47.27	52.5663	35.6375	45.1579	57.3411	24.5118	46.3343	42.7291
ENSDARG00000002293	si:ch211-197g15.6 [Source:ZFIN	si:ch211-197g15.6	3.32862	5.98755	7.14102	5.48573	6.79341	5.04693	10.3474	7.3959	0.494773	0.839101	7.91848	7.19577	5.79803	5.51111	6.60585	0.247029	0.999859	3.16697	5.27692	2.38857	3.61082	5.06447	3.60033	4.01743	4.22741
ENSDARG00000002295	si:dkey-21p1.3 [Source:ZFIN	si:dkey-21p1.3	0	0	0	0	0.130643	0.0623078	0	0.0643168	2.15245	NA	0.273051	0	0.126044	0	0.0997738	2.72035	NA	0.117295	0.270612	0	0.129302	0	0.0986391	0	0.0328797
ENSDARG00000002298	ankyrin repeat domain 22 [Source:ZFIN	ankrd22	3.97585	10.5012	6.74059	7.07256	3.13542	6.91616	7.99104	6.01421	-0.161268	0.968388	4.2778	6.62011	10.3356	7.00795	7.06037	0.00419433	0.999859	5.98206	9.4714	3.63063	6.36136	2.86987	3.7976	4.99947	3.88898
ENSDARG00000002299	arylsulfatase H [Source:ZFIN	arsh	17.4753	6.2639	7.74167	10.4936	4.70313	0.996924	4.61021	3.43676	-1.48116	0.656921	8.64662	7.96332	2.07973	5.91934	6.15225	-0.740969	0.999859	15.9522	0.338264	7.93006	8.07349	5.90855	0.838432	8.03486	4.92728
ENSDARG00000002300	purinergic receptor P2X, ligand-gated ion channel, 2 [Source:ZFIN	p2rx2	0.924616	0	0.400431	0.441682	0.391928	0.249231	0	0.21372	-0.881893	0.889456	0.91017	0.575662	1.82764	1.56488	1.21959	1.59781	0.946297	0.938362	0.202959	0.573257	0.571526	0.450175	0.295917	0.803486	0.516526
ENSDARG00000002304	GINS complex subunit 2 [Source:ZFIN	gins2	47.4328	71.4822	57.1282	58.681	56.0456	81.2493	96.4047	77.8999	0.493741	0.840157	49.0582	52.0974	60.8163	67.2219	57.2984	-0.030867	0.999859	48.9121	89.843	71.9438	70.233	64.6564	132.127	59.4579	85.4138
ENSDARG00000002305	malic enzyme 3, NADP(+)-dependent, mitochondrial [Source:ZFIN	me3	34.1183	14.8307	25.0269	24.6587	21.556	18.0692	42.8238	27.483	0.283325	0.891323	40.5026	27.6318	30.8808	46.9465	36.4904	0.610346	0.926442	48.4429	24.761	32.389	35.1976	30.1055	27.0764	37.9424	31.7081
ENSDARG00000002311	fatty acid binding protein 11b [Source:ZFIN	fabp11b	0	0	0	0	0	0	0.102449	0.0341497	1.27967	NA	0	0	0	0	0	0	NA	0	0	0	0	0	0	0	0
ENSDARG00000002330	LIM homeobox 8a [Source:ZFIN	lhx8a	0	0	0	0	0.130643	0	1.33184	0.487494	5.07146	NA	0.091017	0	0.0630221	0	0.0385098	1.392	NA	0	0	0.0955429	0.0318476	0.0562719	0.147959	0	0.0680768
ENSDARG00000002332	FERM domain containing 6 [Source:ZFIN	frmd6	17.2903	9.76432	12.8138	13.2895	3.65799	5.29616	6.4543	5.13615	-1.23532	0.218987	8.0095	12.4727	8.44495	14.152	10.7698	-0.267201	0.999859	19.1191	6.49468	6.78355	10.7991	12.2673	9.27207	8.12413	9.88783
ENSDARG00000002333	family with sequence similarity 102, member B, b [Source:ZFIN	fam102bb	11.3728	2.76349	2.80302	5.64643	6.92405	2.86616	5.42981	5.07334	0.0120546	0.999243	9.1017	6.04445	2.14275	4.62661	5.47888	0.0104096	0.999859	8.56255	3.04438	10.1275	7.24483	9.56622	0.246598	9.28472	6.36585
ENSDARG00000002336	deltaC [Source:ZFIN	dlc	51.9634	29.0166	33.6362	38.2054	47.6845	68.6631	35.6523	50.6667	0.551515	0.714842	119.05	69.0794	57.6022	97.9753	85.9268	1.19484	0.0989851	94.0708	52.7692	61.6252	69.4884	56.6658	71.9079	57.226	61.9332
ENSDARG00000002339	SAGA complex associated factor 29 [Source:ZFIN	sgf29	29.2179	20.5419	13.4144	21.0581	16.5916	22.9293	31.1446	23.5551	0.290004	0.881286	28.5793	22.4508	15.8185	16.4653	20.8285	0.00684633	0.999859	15.9522	14.613	21.2105	17.2586	18.9636	15.585	25.533	20.0272
ENSDARG00000002344	tubulin, beta 4B class IVb [Source:ZFIN	tubb4b	2036.1	1972.21	1905.98	1971.43	2095.51	2156.85	2072.96	2108.44	0.202695	0.885766	2078.19	2099.34	2416.39	2224.86	2204.7	0.18507	0.999859	1920.48	1063.64	2462.43	1815.51	1913.64	1139.23	2072.55	1708.47
ENSDARG00000002347	cytochrome P450, family 11, subfamily A, polypeptide 1 [Source:ZFIN	cyp11a1	0	0	0	0	0	0	0	0	0	NA	1.18322	0	0	0	0.295805	4.20464	NA	0	0.202959	0.382172	0.195043	0.225088	0.295917	0.178552	0.233186
ENSDARG00000002353	T cell activation RhoGTPase activating protein a [Source:ZFIN	tagapa	9.33863	2.02656	3.13671	4.83396	2.22092	2.30539	6.55675	3.69435	-0.22254	0.964658	7.55441	5.46879	2.45786	9.59341	6.26862	0.435901	0.999859	5.0437	1.75897	12.325	6.3759	2.1946	4.68536	8.65979	5.17992
ENSDARG00000002355	sedoheptulokinase [Source:ZFIN	shpk	2.77385	3.77676	1.66846	2.73969	5.74827	2.43	6.0445	4.74092	0.868851	0.740671	5.18797	5.2769	0.882309	2.04115	3.34708	0.2456	0.999859	3.16697	1.48836	2.77074	2.47536	4.16412	1.7755	3.92815	3.28926
ENSDARG00000002362	UBA-like domain containing 1a [Source:ZFIN	ubald1a	16.828	6.72448	14.549	12.7005	28.3494	17.3839	14.6502	20.1278	0.794359	0.502242	19.3866	19.2847	14.432	13.8118	16.7288	0.435198	0.999859	22.2861	18.0633	21.3061	20.5518	16.2626	6.51018	17.8552	13.5427
ENSDARG00000002365	ceramide synthase 5 [Source:ZFIN	cers5	189.454	145.267	186.801	173.841	185.643	218.202	392.38	265.408	0.718138	0.541162	141.167	264.037	178.478	252.899	209.145	0.290635	0.999859	119.758	116.16	159.174	131.698	221.655	133.705	137.575	164.312
ENSDARG00000002369	si:ch211-202a12.4 [Source:ZFIN	si:ch211-202a12.4	207.576	245.582	181.862	211.674	259.979	168.542	203.771	210.764	0.0854305	0.980604	300.265	243.985	395.337	420.477	340.016	0.704249	0.934565	955.135	178.739	330.387	488.087	244.726	184.258	298.629	242.538
ENSDARG00000002377	mitochondrial elongation factor 2 [Source:ZFIN	mief2	9.80093	3.77676	5.27234	6.28335	4.3112	6.35539	4.81511	5.16057	-0.122014	0.972729	9.55679	4.50935	4.34852	10.3418	7.18912	0.236461	0.999859	16.8905	5.07397	4.87269	8.94572	7.14653	8.53228	9.28472	8.32118
ENSDARG00000002385	ATM serine/threonine kinase [Source:ZFIN	atm	22.9305	11.6988	13.7481	16.1258	21.4254	9.6577	13.2159	14.7663	-0.00451626	0.999243	22.4812	12.7605	11.47	16.2612	15.7432	-0.00261913	0.999859	14.0754	8.72722	14.9047	12.5691	19.245	6.60882	15.6233	13.8257
ENSDARG00000002391	TLC domain containing 1 [Source:ZFIN	tlcd1	1.94169	3.68465	4.00431	3.21022	6.40148	1.74462	5.73715	4.62775	0.581165	0.91473	1.91136	1.24727	4.09643	3.1978	2.61322	-0.271281	0.999859	0.586476	14.7483	2.10194	5.81225	5.23329	6.21426	3.12467	4.8574
ENSDARG00000002394	UDP glucuronosyltransferase 5 family, polypeptide D1 [Source:ZFIN	ugt5d1	21.2662	12.9884	12.7471	15.6672	2.22092	16.5116	34.218	17.6502	0.298087	0.944285	8.10051	11.897	11.533	10.0697	10.4001	-0.540035	0.999859	7.27231	23.7462	17.4844	16.1676	38.3774	34.425	29.3719	34.0581
ENSDARG00000002396	cryptochrome DASH [Source:ZFIN	cry-dash	26.7214	26.8979	32.1012	28.5735	19.8577	15.2031	24.3829	19.8146	-0.437108	0.667382	25.2117	29.3588	22.5619	28.4401	26.3931	-0.107247	0.999859	26.1568	13.26	26.9431	22.12	20.7643	14.1547	27.4971	20.8054
ENSDARG00000002401	UDP-galactose-4-epimerase [Source:ZFIN	gale	33.0088	31.0432	52.8569	38.9696	27.4349	36.7616	40.9797	35.0587	-0.0502997	0.991205	27.9422	30.2223	44.6826	52.7978	38.9112	0.025023	0.999859	22.9899	41.8771	30.4782	31.7817	36.4642	30.874	31.3359	32.8914
ENSDARG00000002402	excision repair cross-complementation group 3 [Source:ZFIN	ercc3	50.2067	37.2149	33.0356	40.1524	59.1811	34.7677	48.4585	47.4691	0.35432	0.867978	43.5061	40.9679	32.7084	57.2883	43.6177	0.142073	0.999859	48.6775	13.1247	52.3575	38.0532	44.3985	23.92	63.7432	44.0206
ENSDARG00000002403	nucleolar and spindle associated protein 1 [Source:ZFIN	nusap1	65.0005	98.1037	68.4737	77.1927	121.498	119.631	145.58	128.903	0.822456	0.457488	159.007	136.912	95.0373	135.941	131.724	0.752502	0.728806	63.8086	99.9233	153.346	105.693	127.681	131.042	159.09	139.271
ENSDARG00000002405	si:ch211-225b11.1 [Source:ZFIN	si:ch211-225b11.1	125.286	51.4929	78.4177	85.0654	69.5018	54.5816	51.7368	58.6067	-0.393992	0.848143	48.239	94.0248	54.199	49.8721	61.5837	-0.413681	0.999859	88.5579	37.2091	29.3317	51.6996	45.9741	28.9506	43.9239	39.6162
ENSDARG00000002406	zinc finger, MYND-type containing 10 [Source:ZFIN	zmynd10	1.57185	5.98755	6.47363	4.67768	4.57249	0.747693	4.81511	3.37843	-0.449199	0.915528	4.45983	4.98907	2.96204	3.538	3.98723	-0.278458	0.999859	0.938362	3.4503	1.43314	1.9406	5.0082	3.40305	4.64236	4.3512
ENSDARG00000002411	phosphodiesterase 4C, cAMP-specific b [Source:ZFIN	pde4cb	3.69847	0.184232	1.20129	1.69466	0.783855	1.55769	1.53674	1.29276	-0.173341	0.981402	7.91848	3.7418	1.19742	2.04115	3.72471	1.19732	0.999859	4.45722	0.47357	0.859886	1.93023	2.08206	0.937071	2.76756	1.9289
ENSDARG00000002445	PR domain containing 1a, with ZNF domain [Source:ZFIN	prdm1a	75.1713	64.1129	45.4489	61.5777	54.8699	40.4377	38.7258	44.6778	-0.350203	0.889996	35.2236	74.7401	36.0486	42.592	47.1511	-0.368153	0.999859	95.2437	20.7018	26.752	47.5658	36.8581	28.408	44.0132	36.4264
ENSDARG00000002463	Rho guanine nucleotide exchange factor (GEF) 37 [Source:ZFIN	arhgef37	9.8934	16.7651	10.0108	12.2231	8.75305	7.78847	8.40083	8.31412	-0.476832	0.864422	14.5627	13.5281	4.41154	6.7358	9.80953	-0.361766	0.999859	10.2047	2.84142	13.1849	8.74368	8.32824	3.84692	9.64183	7.27233
ENSDARG00000002467	retinol dehydrogenase 14b [Source:ZFIN	rdh14b	24.9646	16.1203	26.0948	22.3932	14.632	16.8231	25.3049	18.92	-0.127916	0.961797	10.831	22.163	22.1838	22.5207	19.4246	-0.160053	0.999859	15.2484	8.86253	18.1532	14.088	22.0023	18.8401	17.6767	19.5064
ENSDARG00000002479	excision repair cross-complementation group 6-like [Source:ZFIN	ercc6l	35.9676	35.2805	24.0926	31.7802	59.4423	34.4562	42.2091	45.3692	0.614483	0.688078	68.4448	30.606	32.9605	32.5904	41.1504	0.375332	0.999859	33.781	39.9152	58.5678	44.088	34.2696	42.0202	46.87	41.0533
ENSDARG00000002483	wingless-type MMTV integration site family, member 7Ab [Source:ZFIN	wnt7ab	0	0.184232	0.200215	0.128149	0.130643	0	0	0.0435475	-1.86968	NA	0.091017	0	0	0	0.0227543	-2.49163	NA	0	0	0	0	0	0	0.0892762	0.0297587
ENSDARG00000002487	NOC3-like DNA replication regulator [Source:ZFIN	noc3l	82.2909	82.1676	64.3359	76.2648	53.8247	61.8093	55.1177	56.9172	-0.3124	0.733547	75.4531	59.4851	59.997	59.6697	63.6512	-0.246979	0.999859	54.3077	43.4332	51.6887	49.8099	69.1019	54.4488	58.833	60.7946
ENSDARG00000002494	integrin, beta 6 [Source:ZFIN	itgb6	68.2367	58.7701	50.3208	59.1092	60.3568	108.852	86.0573	85.0886	0.645578	0.724935	192.683	78.386	63.1481	120.564	113.695	0.939407	0.696897	143.452	47.0864	78.3452	89.6279	77.205	65.2004	42.674	61.6932
ENSDARG00000002506	zgc:92818 [Source:ZFIN	zgc:92818	15.5336	14.9228	22.8913	17.7826	38.2783	17.1969	18.5433	24.6728	0.562446	0.747239	31.3099	19.7644	26.0911	24.0176	25.2957	0.521131	0.999859	20.8786	29.9702	18.6309	23.1599	19.245	14.4506	18.748	17.4812
ENSDARG00000002507	integrin, alpha 10 [Source:ZFIN	itga10	11.1879	2.76349	8.27557	7.40897	2.22092	2.36769	12.8061	5.79826	-0.221633	0.959956	13.7436	15.1591	7.87776	6.93992	10.9301	0.606466	0.999859	16.6559	5.61519	12.0384	11.4365	6.47127	4.34012	11.4274	7.41291
ENSDARG00000002508	ankyrin repeat domain 33Ab [Source:ZFIN	ankrd33ab	0	0	0	0	0	0	0	0	0	NA	0	0.0959437	0.0630221	0	0.0397414	1.39731	NA	0	0	0	0	0	0	0.178552	0.0595175
ENSDARG00000002509	zgc:153911 [Source:ZFIN	zgc:153911	99.0264	85.2996	48.2519	77.526	48.599	21.9946	43.5409	38.0449	-0.92306	0.677527	26.759	31.5655	47.3296	30.6173	34.0678	-1.1354	0.792076	85.2737	8.59192	31.9113	41.9256	20.3142	16.818	49.1912	28.7744
ENSDARG00000002510	diencephalon/mesencephalon homeobox 1b [Source:ZFIN	dmbx1b	0	0	0	0	0	0.0623078	0	0.0207693	1.2397	NA	0	0.191887	0	0	0.0479718	1.54922	NA	0	0	0	0	0	0	0	0
ENSDARG00000002523	hydroxysteroid dehydrogenase like 2 [Source:ZFIN	hsdl2	184.091	137.253	129.406	150.25	174.93	148.417	181.028	168.125	0.278298	0.827873	148.904	153.798	112.62	134.716	137.509	-0.105835	0.999859	123.864	107.906	199.685	143.818	158.687	167.884	204.532	177.034
ENSDARG00000002533	adenosine A2b receptor [Source:ZFIN	adora2b	1.38692	0.0921162	0.467169	0.648737	0	1.37077	1.22939	0.86672	0.652227	0.925524	2.36644	1.82293	1.7016	2.17723	2.01705	1.73473	0.972177	3.40156	0.338264	1.71977	1.81987	0.675263	0	1.33914	0.671469
ENSDARG00000002536	transmembrane 9 superfamily protein member 4 [Source:ZFIN	tm9sf4	202.121	136.885	132.009	157.005	114.443	173.714	201.415	163.191	0.181012	0.947542	184.856	193.326	134.552	165.061	169.449	0.135756	0.999859	157.997	54.8665	253.475	155.446	192.337	65.1018	204.175	153.871
ENSDARG00000002538	SMU1, DNA replication regulator and spliceosomal factor a [Source:ZFIN	smu1a	138.323	107.868	123.733	123.308	72.1147	100.939	158.386	110.48	-0.0474374	0.986438	126.059	140.078	107.074	132.199	126.352	0.0551673	0.999859	119.407	68.9383	146.085	111.477	147.995	74.1766	161.144	127.772
ENSDARG00000002546	RUN domain containing 3Ab [Source:ZFIN	rundc3ab	2.49646	0	6.4069	2.96779	7.83855	0	0.307348	2.7153	-0.0328955	0.999243	1.0922	0.191887	1.07137	1.22469	0.895039	-1.67561	0.999859	1.17295	0.135306	0.477715	0.595324	0.731535	0.493195	1.60697	0.9439
ENSDARG00000002549	eukaryotic translation initiation factor 3, subunit E, b [Source:ZFIN	eif3eb	21.636	9.85643	10.1443	13.8789	21.4254	12.5862	12.3964	15.4693	0.295073	0.894394	17.2022	13.4321	12.2263	7.14403	12.5012	-0.100318	0.999859	14.8965	11.1627	16.5289	14.196	11.0856	8.13772	17.4089	12.2107
ENSDARG00000002552	mitogen-activated protein kinase-activated protein kinase 2a [Source:ZFIN	mapkapk2a	150.897	76.088	106.248	111.078	66.3664	132.404	137.282	112.017	0.151728	0.945864	111.041	142.188	108.335	141.86	125.856	0.223155	0.999859	135.593	80.1687	59.4277	91.7299	138.541	87.9367	129.718	118.732
ENSDARG00000002564	synaptogyrin 1a [Source:ZFIN	syngr1a	23.4853	3.4083	25.6276	17.507	23.9076	20.4369	12.2939	18.8795	0.264289	0.970671	7.09933	3.7418	98.8816	60.4181	42.5352	1.42336	0.999859	14.31	13.057	8.12115	11.8294	7.76552	0.443876	17.6767	8.62869
ENSDARG00000002571	tropomodulin 2 [Source:ZFIN	tmod2	57.9735	69.7319	54.6588	60.7881	35.5348	35.5154	40.8772	37.3091	-0.609954	0.657216	47.7839	66.0092	33.5908	48.5794	48.9908	-0.319323	0.999859	73.3095	17.5897	51.0199	47.3064	50.1945	26.7312	53.0301	43.3186
ENSDARG00000002576	calcium binding protein 5a [Source:ZFIN	cabp5a	0	0	0.200215	0.0667385	0.52257	0	0.409797	0.310789	2.12387	0.810237	0.273051	2.11076	1.32346	3.06173	1.69225	4.55445	0.447665	3.28427	0.405917	0	1.23006	0.675263	1.38095	0	0.685403
ENSDARG00000002582	T-box 15 [Source:ZFIN	tbx15	0.739693	1.28963	1.33477	1.12136	0.261285	0.0623078	0	0.107864	-3.4648	0.255954	0.455085	1.15132	1.07137	0.0680384	0.686456	-0.696129	0.999859	1.87672	0.338264	0.859886	1.02496	0.450175	0.197278	0.178552	0.275335
ENSDARG00000002587	dihydropyrimidinase-like 3 [Source:ZFIN	dpysl3	22.3757	3.22407	36.9064	20.8354	28.7414	9.96924	6.8641	15.1916	-0.328171	0.941127	13.0154	4.70124	8.76007	9.45734	8.98352	-1.16896	0.926442	15.8349	8.52426	6.30583	10.2217	3.71394	2.07142	7.23137	4.33891
ENSDARG00000002589	myosin light chain, phosphorylatable, fast skeletal muscle b [Source:ZFIN	mylpfb	0.924616	3.59253	311.001	105.173	0.653213	2.55462	155.006	52.7378	-0.947895	NA	3.64068	380.129	21.4905	11.9748	104.309	-0.0560164	NA	4.69181	92.4815	4.0128	33.7287	109.167	4.83331	11.963	41.9879
ENSDARG00000002591	RuvB-like AAA ATPase 1 [Source:ZFIN	ruvbl1	246.78	173.363	152.764	190.969	212.425	158.262	222.622	197.77	0.168376	0.915347	214.345	216.545	162.534	179.077	193.125	0.0429862	0.999859	143.1	157.699	234.08	178.293	217.603	196.982	259.704	224.763
ENSDARG00000002593	solute carrier family 45, member 2 [Source:ZFIN	slc45a2	68.8839	22.2	71.0098	54.0312	175.975	71.9032	48.356	98.7449	1.00626	0.857233	53.1539	8.63493	437.94	180.03	169.94	1.79342	0.917156	34.3675	34.8412	24.5545	31.2544	12.4924	0.739793	66.2429	26.4917
ENSDARG00000002597	poly(A) binding protein, cytoplasmic 1-like [Source:ZFIN	pabpc1l	2.12662	1.65809	0.667385	1.48403	2.09028	2.30539	0.102449	1.49937	0.16452	0.988669	5.55204	0.863493	0.504176	4.89876	2.95462	0.98701	0.999859	1.05566	0.0676529	4.20389	1.77573	1.06917	1.57822	3.83888	2.16209
ENSDARG00000002600	proprotein convertase subtilisin/kexin type 1 [Source:ZFIN	pcsk1	0.55477	0.0921162	4.67169	1.77286	0.130643	0	1.74164	0.624093	-1.45828	0.83769	8.10051	23.0265	6.68034	7.48422	11.3229	2.65607	0.798158	18.8845	0.338264	4.39497	7.87259	2.92614	0.0986391	0.357105	1.12729
ENSDARG00000002601	iroquois homeobox 7 [Source:ZFIN	irx7	0.277385	1.84232	0	0.70657	0	0.872309	0.409797	0.427368	-0.57325	0.930828	2.91254	1.63104	1.89066	2.85761	2.32297	1.6703	0.93474	3.51886	0.811835	1.91086	2.08052	0.956622	0.838432	0.892762	0.895939
ENSDARG00000002607	un-named sa1614 [Source:ZFIN	unm_sa1614	3.88339	0.644813	5.80625	3.44482	4.3112	7.16539	1.63919	4.37193	0.500864	0.925524	3.7317	2.68642	12.7935	6.46365	6.41881	1.00175	0.999859	4.33992	1.21775	2.19749	2.58505	0.562719	0.443876	4.73164	1.91274
ENSDARG00000002609	ring finger protein 145a [Source:ZFIN	rnf145a	7.67432	3.86888	11.9462	7.8298	7.31598	5.23385	4.30287	5.61757	-0.370735	0.888817	8.46458	6.14039	12.6044	11.9067	9.77903	0.367956	0.999859	10.4393	7.84773	5.63703	7.97468	5.17701	2.86053	4.46381	4.16712
ENSDARG00000002613	replication protein A3 [Source:ZFIN	rpa3	82.1984	88.2473	52.8569	74.4342	93.1481	89.1624	131.135	104.482	0.587386	0.782189	110.131	80.3048	74.0509	57.9007	80.5968	0.121218	0.999859	53.6039	155.399	147.232	118.745	98.0256	144.309	108.381	116.905
ENSDARG00000002632	annexin A11b [Source:ZFIN	anxa11b	160.051	139.095	178.592	159.246	139.004	126.422	87.9014	117.776	-0.324242	0.889432	124.784	118.586	150.371	117.638	127.845	-0.286842	0.999859	169.844	183.745	84.651	146.08	104.891	147.909	92.0438	114.948
ENSDARG00000002634	UDP-Gal:betaGlcNAc beta 1,4- galactosyltransferase, polypeptide 1 [Source:ZFIN	b4galt1	6.10247	2.11867	3.33692	3.85269	0.130643	3.80077	4.09797	2.67646	-0.348994	0.945255	3.27661	2.78237	2.33182	3.74211	3.03323	-0.290426	0.999859	3.75345	1.62367	0.477715	1.95161	1.68816	0.641154	1.60697	1.31209
ENSDARG00000002635	zgc:85722 [Source:ZFIN	zgc:85722	0	0	0.734123	0.244708	0	0.186923	0.102449	0.0964575	-1.16685	0.897703	1.18322	0.0959437	0.252088	2.44938	0.995159	1.9349	0.999859	0.703772	0.270612	0.477715	0.484033	0.225088	0.690473	0.624933	0.513498
ENSDARG00000002642	SH3-domain GRB2-like 1b [Source:ZFIN	sh3gl1b	47.3404	28.7402	37.9075	37.996	42.5895	46.9177	55.2201	48.2424	0.469373	0.600136	37.9541	45.4773	28.675	41.3673	38.3684	0.0393675	0.999859	50.9061	22.7314	47.867	40.5015	34.1008	23.0815	41.6027	32.9283
ENSDARG00000002644	regulator of G protein signaling 5a [Source:ZFIN	rgs5a	0.277385	2.3029	7.40797	3.32942	4.96442	2.36769	1.94653	3.09288	-0.0583838	0.995916	3.00356	7.38766	10.9028	7.41619	7.17756	1.11171	0.999859	11.3776	48.6424	2.86629	20.9621	9.34113	5.47447	3.48177	6.09912
ENSDARG00000002656	syntaxin binding protein 5a (tomosyn) [Source:ZFIN	stxbp5a	1.10954	2.8556	8.80948	4.25821	7.31598	6.54231	2.45878	5.43903	0.427107	0.921586	56.5216	9.8822	23.2551	45.1775	33.7091	2.94372	0.00582766	12.9025	24.355	15.9557	17.7377	9.84758	13.0204	18.0338	13.6339
ENSDARG00000002659	microtubule-associated protein, RP/EB family, member 1b [Source:ZFIN	mapre1b	313.26	197.958	224.375	245.198	227.449	263.188	372.403	287.68	0.353451	0.798677	297.171	255.882	279.188	287.462	279.926	0.229885	0.999859	185.444	238.747	329.719	251.303	347.141	209.115	366.122	307.459
ENSDARG00000002663	optineurin [Source:ZFIN	optn	21.5436	10.9618	19.6879	17.3977	11.7578	12.3992	7.58124	10.5794	-0.581638	0.867413	4.91492	9.69031	23.9484	13.8798	13.1084	-0.315443	0.999859	6.56853	7.10355	2.29303	5.32171	2.1946	7.00337	7.76703	5.655
ENSDARG00000002666	potassium inwardly-rectifying channel, subfamily J, member 1b [Source:ZFIN	kcnj1b	1.84923	1.19751	2.66954	1.90543	0	2.05616	1.74164	1.26593	-0.435507	0.940173	0.637119	2.59048	1.1344	1.15665	1.37966	-0.453007	0.999859	0.938362	0.744182	1.05097	0.911172	1.35053	0.147959	1.24987	0.916117
ENSDARG00000002670	zgc:113944 [Source:ZFIN	ATG14	6.7497	2.76349	4.60496	4.70605	6.53213	1.24616	5.6347	4.471	0.0305824	0.995916	11.0131	5.37284	4.41154	7.48422	7.07042	0.615932	0.999859	8.79714	5.54754	6.688	7.01089	6.75263	1.97278	8.74907	5.82483
ENSDARG00000002682	tubulin folding cofactor E-like a [Source:ZFIN	tbcela	36.7073	21.8315	22.7578	27.0989	34.6203	29.2223	21.207	28.3499	0.1973	0.917587	29.6715	25.0413	20.9863	21.5682	24.3168	-0.122818	0.999859	38.121	33.8264	25.6055	32.5176	49.0691	47.2481	38.6566	44.9913
ENSDARG00000002685	family with sequence similarity 113 [Source:ZFIN	fam113	0.369847	0	0	0.123282	0	0.0623078	0.102449	0.054919	-0.828817	NA	0.182034	0	0.252088	0	0.108531	0.0533237	NA	0.469181	0.0676529	0	0.178945	0	0	0.357105	0.119035
ENSDARG00000002690	RAB interacting factor [Source:ZFIN	rabif	46.4157	38.7809	21.0226	35.4064	34.2283	37.3847	54.503	42.0387	0.362515	0.887864	53.1539	32.2371	33.2126	39.7344	39.5845	0.180945	0.999859	22.9899	60.8876	56.4659	46.7811	48.5064	57.112	50.7089	52.1091
ENSDARG00000002696	guanine nucleotide binding protein (G protein), beta polypeptide 3b [Source:ZFIN	gnb3b	0	0	0	0	0	0	0	0	0	NA	0.182034	0	0.0630221	0	0.061264	1.99499	NA	0.117295	0.0676529	0.0955429	0.093497	0.0562719	0.147959	0.0892762	0.0978356
ENSDARG00000002701	RAS-like, family 12 [Source:ZFIN	rasl12	0	0.460581	0.266954	0.242512	0	0.498462	0.922043	0.473502	1.02822	0.887686	0.273051	2.30265	0.378132	0.680384	0.908554	1.82261	0.986263	1.29025	0.0676529	1.91086	1.08959	0.90035	0.838432	1.33914	1.02598
ENSDARG00000002707	hairy-related 11 [Source:ZFIN	her11	2.12662	0.921162	1.86868	1.63882	1.04514	1.43308	1.84409	1.44077	-0.0506264	0.996912	2.00237	1.63104	0.0630221	0.0680384	0.941119	-0.8346	0.999859	0.586476	0	2.48412	1.02353	0.844078	1.08503	0.803486	0.910865
ENSDARG00000002710	nucleolin [Source:ZFIN	ncl	1101.03	779.579	702.556	861.056	917.764	495.596	669.505	694.288	-0.194534	0.932137	1005.56	934.203	532.473	505.185	744.354	-0.194509	0.999859	906.81	312.759	978.55	732.706	596.595	536.449	847.32	660.121
ENSDARG00000002720	utp15, U3 small nucleolar ribonucleoprotein, homolog [Source:ZFIN	utp15	116.039	158.256	169.316	147.87	70.0244	148.479	135.13	117.878	-0.232228	0.91473	91.4721	116.859	144.068	153.631	126.508	-0.212426	0.999859	72.8404	66.9764	93.0588	77.6252	154.185	114.717	120.701	129.868
ENSDARG00000002722	ankyrin repeat domain 2 (stretch responsive muscle) [Source:ZFIN	ankrd2	0.462308	0	0	0.154103	0	0	0	0	-2.89169	NA	0.091017	0	0	0	0.0227543	-2.52696	NA	0.117295	0	0	0.0390984	0	0	0.178552	0.0595175
ENSDARG00000002728	KISS1 receptor a [Source:ZFIN	kiss1ra	0	0	0.0667385	0.0222462	0	0	0	0	-0.669977	NA	0	0	0	0	0	-1.02651	NA	0	0	0	0	0	0	0	0
ENSDARG00000002731	syndecan 2 [Source:ZFIN	sdc2	133.422	121.685	104.312	119.807	147.234	112.154	79.8079	113.065	0.0268123	0.995474	103.759	103.811	142.178	88.3819	109.533	-0.0919925	0.999859	127.617	28.2789	100.989	85.6283	90.5977	68.3569	76.0633	78.3393
ENSDARG00000002732	spondin 2b, extracellular matrix protein [Source:ZFIN	spon2b	8.50647	0	1.00108	3.16918	0	0	0	0	-7.27419	0.120955	0	0	0.31511	0.0680384	0.0957872	-4.73033	0.447665	0.703772	0.811835	0	0.505202	0.506447	0.838432	0.0892762	0.478052
ENSDARG00000002745	L-threonine dehydrogenase [Source:ZFIN	tdh	270.08	282.336	370.999	307.805	242.211	243.935	217.909	234.685	-0.290878	0.912066	151.725	333.596	268.411	592.07	336.451	0.139526	0.999859	236.585	97.3525	163.283	165.74	256.375	86.1612	194.265	178.934
ENSDARG00000002748	sema domain, transmembrane domain (TM), and cytoplasmic domain, (semaphorin) 6D [Source:ZFIN	sema6d	32.3616	14.7386	17.352	21.4841	62.0552	22.68	17.7237	34.153	0.804811	0.710594	27.3961	22.5468	22.877	30.0049	25.7062	0.310763	0.999859	64.6297	12.9894	22.166	33.2617	25.7725	9.32139	26.4258	20.5066
ENSDARG00000002750	PHD finger protein 20, a [Source:ZFIN	phf20a	5.91755	6.07967	8.676	6.89107	4.18056	7.91309	7.17144	6.4217	0.00882653	0.999243	17.3842	9.69031	7.31056	17.0096	12.8487	0.88531	0.862858	10.0874	2.02959	4.20389	5.44029	7.82179	6.11562	5.2673	6.40157
ENSDARG00000002754	programmed cell death 2-like [Source:ZFIN	pdcd2l	8.41401	15.0149	10.5447	11.3245	15.8077	16.3246	19.3629	17.1651	0.679641	0.573903	13.2885	13.3362	10.3356	8.64088	11.4003	-0.00638872	0.999859	11.2603	9.20079	11.1785	10.5466	12.2673	15.437	12.5879	13.4307
ENSDARG00000002758	death effector domain-containing 1 [Source:ZFIN	dedd1	37.0771	20.7261	35.4381	31.0805	35.796	22.3685	18.8506	25.6717	-0.156238	0.939574	33.9493	33.5803	46.0691	35.516	37.2787	0.313822	0.999859	50.9061	31.7292	36.9751	39.8701	24.7596	19.4812	34.1035	26.1148
ENSDARG00000002760	growth differentiation factor 5 [Source:ZFIN	gdf5	0	0	0	0	0	0.0623078	0.102449	0.054919	2.02216	NA	0.182034	0	0	0	0.0455085	1.52006	NA	0.117295	0	0	0.0390984	0.0562719	0	0	0.0187573
ENSDARG00000002764	myo-inositol oxygenase [Source:ZFIN	miox	13.7768	3.68465	6.87406	8.11183	10.1901	3.30231	6.96654	6.81966	-0.106827	0.985508	3.09458	6.33228	3.02506	1.36077	3.45317	-1.17055	0.894951	2.34591	2.70612	10.7963	5.28279	5.96482	3.64965	9.0169	6.21045
ENSDARG00000002768	parvalbumin 2 [Source:ZFIN	pvalb2	2.58893	6.35602	1734.33	581.093	5.2257	6.48001	326.71	112.805	-2.31589	NA	7.00831	842.481	77.6432	47.0826	243.554	-1.29142	NA	10.6739	349.63	6.30583	122.203	292.445	49.9114	16.7839	119.713
ENSDARG00000002771	si:ch211-48m9.1 [Source:ZFIN	si:ch211-48m9.1	0.369847	0	0.133477	0.167775	0.783855	0.0623078	0.102449	0.316204	1.00515	NA	0.273051	0.191887	0.441154	0.136077	0.260542	0.772378	NA	0	0.744182	0.191086	0.311756	0.281359	0.246598	0.535657	0.354538
ENSDARG00000002779	pancreatic and duodenal homeobox 1 [Source:ZFIN	pdx1	46.6007	53.6116	46.6502	48.9542	53.5634	45.36	69.6654	56.1963	0.290295	0.925524	34.1314	53.2487	40.3341	24.834	38.1371	-0.348277	0.999859	27.6817	31.188	11.6562	23.5086	47.9999	37.2362	13.3022	32.8461
ENSDARG00000002787	transducin-like enhancer of split 3a [Source:ZFIN	tle3a	115.577	135.134	130.807	127.173	114.573	60.127	57.2691	77.3232	-0.626924	0.750701	106.672	122.136	153.522	95.662	119.498	-0.0662718	0.999859	113.073	156.549	57.5168	109.046	91.3293	37.2362	62.8504	63.8053
ENSDARG00000002790	adaptor-related protein complex 2, mu 1 subunit, b [Source:ZFIN	ap2m1b	256.581	193.444	217.167	222.397	310.668	210.039	244.444	255.05	0.309938	0.782189	191.5	182.101	244.463	216.09	208.538	-0.0528553	0.999859	232.831	184.354	206.946	208.044	219.573	218.14	235.421	224.378
ENSDARG00000002791	ATPase Na+/K+ transporting subunit alpha 1a, tandem duplicate 1 [Source:ZFIN	atp1a1a.1	772.055	726.244	583.561	693.953	625.647	642.705	690.61	652.987	0.0196903	0.995916	649.224	780.694	545.96	907.632	720.878	0.0657339	0.999859	745.529	251.128	609.277	535.311	627.432	297.249	637.878	520.853
ENSDARG00000002792	archain 1a [Source:ZFIN	arcn1a	95.4204	42.1892	36.239	57.9495	42.8507	39.8147	58.7034	47.1229	-0.152189	0.946568	61.4365	68.0241	51.1109	36.8088	54.345	-0.0350793	0.999859	77.2976	34.5706	53.1219	54.9967	55.3153	51.7362	71.421	59.4908
ENSDARG00000002795	myeloid ecotropic viral integration site 3 [Source:ZFIN	meis3	14.7939	3.03983	28.4306	15.4214	0.914498	3.80077	0.717144	1.81081	-2.90624	0.0989282	4.91492	2.01482	5.67198	7.89245	5.12354	-1.53714	0.827223	17.7116	6.35937	2.38857	8.81984	4.50175	1.47959	2.32118	2.76751
ENSDARG00000002797		BX908804.1	0.277385	0	0	0.0924616	0	0	0	0	-2.15502	NA	0.182034	0.0959437	0.189066	0	0.116761	0.532196	NA	0	0	0	0	0	0	0	0
ENSDARG00000002798	component of oligomeric golgi complex 8 [Source:ZFIN	cog8	17.1979	6.72448	6.20668	10.043	10.4514	9.15924	14.6502	11.4203	0.335999	0.912606	18.6585	18.4212	11.2179	5.64719	13.4862	0.47787	0.999859	18.7672	7.0359	17.5799	14.461	10.4103	5.91834	20.4442	12.2576
ENSDARG00000002816	Ras protein-specific guanine nucleotide-releasing factor 2b [Source:ZFIN	rasgrf2b	0	0	0.533908	0.177969	0	0	0	0	-3.28816	NA	0	0.0959437	0	0.0680384	0.0409955	-2.21125	NA	0	0	0	0	0	0	0.0892762	0.0297587
ENSDARG00000002826	centrosomal protein 57, like 1 [Source:ZFIN	cep57l1	22.3757	19.2523	20.422	20.6833	14.5013	21.5585	32.6813	22.9137	0.257656	0.882953	31.0368	26.7683	28.4229	33.8151	30.0108	0.558831	0.862858	23.9282	18.4692	27.803	23.4002	39.3903	17.6071	36.4247	31.1407
ENSDARG00000002830	tRNA methyltransferase 2 homolog A [Source:ZFIN	trmt2a	63.1513	53.2432	44.4478	53.6141	41.4137	41.3724	60.445	47.7437	-0.0574362	0.981695	49.2402	51.6177	37.183	43.3405	45.3453	-0.225239	0.999859	23.4591	27.9406	45.7651	32.3882	55.0339	52.0321	57.226	54.764
ENSDARG00000002831	collagen, type IV, alpha 4 [Source:ZFIN	col4a4	0.184923	0.276349	0.533908	0.331727	0.130643	0	0	0.0435475	-3.20954	NA	0.091017	0.383775	0.31511	0	0.197475	-0.738273	NA	1.75943	0.0676529	0.0955429	0.640875	0.281359	0	0	0.0937865
ENSDARG00000002840	si:dkey-28b4.8 [Source:ZFIN	si:dkey-28b4.8	15.5336	4.23734	8.40905	9.39332	13.7175	13.2716	3.99552	10.3282	0.307319	0.926895	39.5014	8.53899	16.1967	18.0982	20.5838	1.18407	0.696897	26.2741	16.8456	24.8412	22.6536	14.2931	12.9217	14.9984	14.0711
ENSDARG00000002847	fibronectin type III domain containing 1 [Source:ZFIN	fndc1	0.924616	0.368465	1.60172	0.964935	0	0.872309	0.102449	0.324919	-1.3215	0.840157	1.63831	0.479718	0	2.24527	1.09082	0.15443	0.999859	0.703772	0.338264	0.573257	0.538431	0.393903	0.887752	0.357105	0.546253
ENSDARG00000002872	zgc:113210 [Source:ZFIN	zgc:113210	18.8622	5.15851	9.47687	11.1658	16.7222	13.5208	15.5723	15.2718	0.610068	0.804836	16.201	12.9524	8.50798	8.16461	11.4565	0.0914628	0.999859	6.21665	7.84773	25.2233	13.0959	11.8734	8.28568	17.141	12.4334
ENSDARG00000002877	RALBP1 associated Eps domain containing 1 [Source:ZFIN	reps1	35.7827	41.6365	42.4457	39.955	38.6702	40.687	27.8662	35.7411	-0.0593558	0.977381	34.9505	31.1817	42.855	42.1158	37.7757	-0.0623854	0.999859	44.5722	29.6996	28.9495	34.4071	38.3774	26.3366	40.7099	35.1413
ENSDARG00000002880	VPS50 EARP/GARPII complex subunit [Source:ZFIN	vps50	15.0712	8.10622	7.40797	10.1951	8.49176	2.61693	5.8396	5.64943	-0.736914	0.782189	14.7448	6.14039	4.34852	10.0697	8.82584	-0.188928	0.999859	10.0874	2.70612	14.5225	9.10534	8.44078	3.10713	10.8024	7.45011
ENSDARG00000002894	apoptosis, caspase activation inhibitor [Source:ZFIN	aven	10.5406	14.9228	13.8149	13.0928	19.4657	12.0877	16.4943	16.0159	0.369353	0.867413	10.1939	10.5538	11.2809	16.1931	12.0554	-0.116219	0.999859	6.21665	13.5982	13.6626	11.1592	15.3622	7.84181	13.8378	12.3473
ENSDARG00000002897	si:ch211-160o17.2 [Source:ZFIN	si:ch211-160o17.2	8.04416	6.72448	6.00646	6.92504	5.61763	10.2808	5.12246	7.00696	0.152644	0.965457	4.73288	4.02963	7.68869	8.36872	6.20498	-0.109882	0.999859	9.50092	4.12683	2.48412	5.37062	7.37162	2.46598	6.51716	5.45159
ENSDARG00000002909	tight junction protein 3 [Source:ZFIN	tjp3	144.518	112.75	86.3596	114.542	203.672	92.4647	106.24	134.125	0.339444	0.846475	86.6482	95.6558	54.5141	77.972	78.6975	-0.526728	0.957405	98.6453	46.2069	105.097	83.3165	79.681	69.3926	96.4183	81.8306
ENSDARG00000002912	adiponectin receptor 1a [Source:ZFIN	adipor1a	19.0471	6.35602	28.4973	17.9668	33.4445	22.1816	25.2025	26.9428	0.705796	0.701998	26.486	25.9048	40.082	39.3262	32.9497	0.929379	0.764998	41.4052	22.1901	18.4398	27.3451	27.0668	14.4013	27.9434	23.1372
ENSDARG00000002916	SEC31 homolog B, COPII coat complex component [Source:ZFIN	sec31b	45.5836	24.3187	41.1109	37.0044	38.4089	15.7639	11.4743	21.8824	-0.635246	0.867413	38.5002	26.8642	9.32726	21.0919	23.9459	-0.625449	0.999859	67.2102	2.84142	34.0133	34.6883	12.6612	7.59521	21.7834	14.0133
ENSDARG00000002917	glutaminase 2b (liver, mitochondrial) [Source:ZFIN	gls2b	1.38692	0	1.20129	0.862739	0.914498	2.74154	0.819593	1.49188	0.9879	0.883635	4.73288	0.575662	1.19742	2.38134	2.22183	1.40541	0.999859	6.21665	0	2.86629	3.02765	1.91324	0.739793	2.58901	1.74735
ENSDARG00000002933	gastrulation brain homeobox 2 [Source:ZFIN	gbx2	27.3686	2.94772	4.73843	11.6849	17.6367	1.18385	2.97103	7.26387	-0.498306	0.938599	13.4705	1.05538	19.5368	3.60604	9.41719	-0.138598	0.999859	7.97608	1.35306	3.43954	4.25623	1.35053	1.97278	2.2319	1.85174
ENSDARG00000002937	Meis homeobox 1 a [Source:ZFIN	meis1a	37.5394	45.5975	63.8687	49.0019	43.6346	38.7554	27.4564	36.6155	-0.325885	0.908866	28.6704	28.975	23.6333	13.6757	23.7386	-1.04593	0.675488	48.6775	21.243	31.147	33.6892	33.8194	43.8451	14.1949	30.6198
ENSDARG00000002945	biglycan b [Source:ZFIN	bgnb	0	0	0.734123	0.244708	0	0.249231	0	0.083077	-1.29573	0.903324	0.182034	0.479718	0.189066	0.204115	0.263733	0.0405871	0.999859	5.0437	1.08245	0	2.04205	0.0562719	0.542515	0.357105	0.31863
ENSDARG00000002947	ATP-binding cassette, sub-family D (ALD), member 3b [Source:ZFIN	abcd3b	5.27031	4.42158	6.9408	5.54423	2.87414	4.61077	7.06899	4.8513	-0.0860626	0.986388	6.28017	4.70124	2.01671	4.55857	4.38917	-0.354098	0.999859	3.87074	4.19448	6.40137	4.8222	8.38451	1.38095	6.51716	5.42754
ENSDARG00000002949	protein phosphatase 6, catalytic subunit [Source:ZFIN	ppp6c	173.181	126.015	143.755	147.65	143.707	185.179	233.891	187.592	0.462642	0.747239	133.613	145.451	161.967	175.947	154.244	0.0993708	0.999859	128.556	223.593	186.309	179.486	191.718	165.714	193.908	183.78
ENSDARG00000002952	smoothened, frizzled class receptor [Source:ZFIN	smo	38.5565	34.5436	31.5673	34.8891	22.2092	26.7923	24.5878	24.5298	-0.392803	0.72421	35.6787	49.315	34.4731	43.2724	40.6848	0.238419	0.999859	65.6853	25.9787	45.574	45.746	30.7807	19.0867	39.0137	29.627
ENSDARG00000002956	si:dkey-32n7.4 [Source:ZFIN	si:dkey-32n7.4	0.832155	0.552697	0.600646	0.661833	0	3.80077	1.84409	1.88162	1.67288	0.735892	2.18441	1.43915	1.7016	2.92565	2.0627	1.67115	0.990205	3.28427	1.2854	1.81532	2.12833	0.337631	0	3.21394	1.18386
ENSDARG00000002959	G protein-coupled receptor 34b [Source:ZFIN	gpr34b	0.184923	0	0	0.0616411	0.914498	0	0.102449	0.338982	2.67722	NA	0.091017	0.0959437	0	0.340192	0.131788	1.238	NA	0.703772	0	0	0.234591	0	0	0	0
ENSDARG00000002967	pdgfa associated protein 1b [Source:ZFIN	pdap1b	24.225	26.0689	23.1583	24.484	32.1381	40.5	20.6947	31.1109	0.455918	0.880072	35.0415	16.982	30.8178	22.0444	26.2215	0.117822	0.999859	13.8408	36.1266	19.5863	23.1846	18.1758	36.1512	18.0338	24.1203
ENSDARG00000002968	apobec1 complementation factor [Source:ZFIN	a1cf	195.464	118.738	186.734	166.979	114.965	111.531	90.8724	105.79	-0.532963	0.837616	169.019	194.766	77.5801	157.917	149.82	-0.146411	0.999859	142.162	19.8899	118.664	93.572	150.809	43.993	127.219	107.34
ENSDARG00000002970	synovial sarcoma translocation, chromosome 18 (H. sapiens) [Source:ZFIN	ss18	98.4717	88.2473	92.3661	93.0283	110.132	102.745	93.3312	102.069	0.242874	0.840157	124.329	108.608	80.101	125.667	109.676	0.244408	0.999859	107.56	71.0355	135.766	104.787	94.5931	88.8245	132.754	105.39
ENSDARG00000002971	polyhomeotic homolog 1 [Source:ZFIN	phc1	21.9134	34.2672	29.8988	28.6932	38.8008	37.7585	20.5923	32.3839	0.264132	0.902592	28.2153	27.7277	40.7122	32.8625	32.3794	0.186297	0.999859	36.2442	36.3973	40.2236	37.6217	32.0187	32.5016	28.6577	31.0593
ENSDARG00000002986	guanine deaminase [Source:ZFIN	gda	2.49646	3.03983	2.46932	2.66854	0	0.436154	2.15143	0.862529	-1.54571	0.704173	0.819153	2.2067	1.63857	0.612346	1.31919	-0.997672	0.999859	2.69779	0.270612	0.6688	1.2124	1.8007	5.22787	1.07131	2.69996
ENSDARG00000002988	troponin T2d, cardiac [Source:ZFIN	tnnt2d	65.9252	6.54025	19.7546	30.74	3.26606	10.4054	8.40083	7.35743	-1.84808	0.373906	11.5592	5.46879	4.91572	6.32757	7.06781	-2.03062	0.297451	5.39558	25.5728	8.78995	13.2528	9.34113	15.0425	17.5874	13.9903
ENSDARG00000002991	centrosomal protein 135 [Source:ZFIN	cep135	17.6602	10.7776	14.7492	14.3957	24.8221	6.97847	10.04	13.9469	0.0593269	0.990418	19.2046	12.8564	11.9742	24.9701	17.2513	0.285039	0.999859	15.3657	10.7568	12.4206	12.8477	10.4103	13.267	10.2668	11.3147
ENSDARG00000002994	inositol-trisphosphate 3-kinase Ca [Source:ZFIN	itpkca	60.285	33.0697	34.6373	42.664	47.2926	38.6308	41.5944	42.5059	0.127187	0.946312	42.96	39.7207	36.7419	39.3262	39.6872	-0.0605492	0.999859	27.2125	38.4268	37.2617	34.3004	45.9179	45.6699	52.4944	48.0274
ENSDARG00000003008	protein kinase C, epsilon a [Source:ZFIN	prkcea	16.2733	6.63237	23.492	15.4659	16.8529	5.48308	7.78614	10.0407	-0.51467	0.877473	13.6526	7.96332	33.4017	20.7517	18.9423	0.374108	0.999859	16.8905	8.86253	6.30583	10.6863	7.82179	5.22787	9.99893	7.68287
ENSDARG00000003017	ubiquitin conjugating enzyme E2 A, like [Source:ZFIN	ube2al	26.5365	63.1917	47.7848	45.8377	49.1216	54.8308	51.0197	51.6574	0.240129	0.962863	32.038	32.1411	75.9416	111.583	62.9259	0.456208	0.999859	44.4549	242.265	48.5358	111.752	61.1675	137.158	57.5831	85.3028
ENSDARG00000003020	leucine rich repeat containing 4.2 [Source:ZFIN	lrrc4.2	0	0	0.133477	0.0444923	0	0	0	0	-1.33632	NA	0	0	0	0.0680384	0.0170096	-0.971521	NA	0	0	0	0	0	0	0	0
ENSDARG00000003021	histone deacetylase 8 [Source:ZFIN	hdac8	51.4087	24.5029	22.8246	32.912	45.333	26.6054	60.6499	44.1961	0.558661	0.834118	42.596	38.5693	25.0198	48.6475	38.7081	0.274483	0.999859	29.9103	16.3043	77.1987	41.1378	56.3844	17.755	74.7242	49.6212
ENSDARG00000003022	LIM domain kinase 1b [Source:ZFIN	limk1b	0.832155	3.13195	0.533908	1.49934	2.22092	0	1.63919	1.2867	-0.220654	0.979758	0.364068	1.05538	0.441154	1.15665	0.754314	-1.03977	0.999859	1.64213	0.541223	0.382172	0.855176	0.618991	0.197278	1.07131	0.629194
ENSDARG00000003027	sodium channel modifier 1 [Source:ZFIN	scnm1	9.33863	12.9884	11.0119	11.113	7.0547	9.72001	14.138	10.3042	-0.020715	0.996915	6.09814	8.73087	9.20122	13.2675	9.32443	-0.243813	0.999859	8.91444	14.4777	11.2741	11.5554	20.4267	23.1802	11.1595	18.2555
ENSDARG00000003032	eukaryotic translation initiation factor 4A1B [Source:ZFIN	eif4a1b	361.063	311.445	281.903	318.137	307.663	314.405	339.619	320.562	0.122125	0.945885	371.44	312.105	330.11	291.953	326.402	0.0605445	0.999859	277.99	415.186	415.229	369.468	348.604	353.374	417.277	373.085
ENSDARG00000003035	heat shock protein 9 [Source:ZFIN	hspa9	869.417	466.292	512.819	616.176	430.336	448.554	470.344	449.745	-0.318423	0.767499	537.364	575.566	429.117	476.609	504.664	-0.247826	0.999859	579.673	276.362	337.171	397.735	451.244	324.917	512.981	429.714
ENSDARG00000003041		CABZ01111496.1	2.95877	1.56598	2.00215	2.17563	0.914498	0.810001	0.614695	0.779731	-1.34606	0.764724	3.1856	1.82293	1.00835	0.612346	1.65731	-0.384787	0.999859	5.51288	0	1.43314	2.31534	0.337631	0.197278	0.982038	0.505649
ENSDARG00000003046	sorbin and SH3 domain containing 2a [Source:ZFIN	sorbs2a	6.84216	1.75021	3.13671	3.90969	4.83377	0.747693	1.94653	2.50933	-0.517102	0.899502	5.46102	5.94851	2.45786	3.33388	4.30032	0.18642	0.999859	4.22263	0.94714	3.91726	3.02901	3.6014	1.18367	6.33861	3.70789
ENSDARG00000003054	tachykinin receptor 3-like [Source:ZFIN	tacr3l	0	1.19751	0.0667385	0.421416	0	0	0	0	-4.59902	NA	1.00119	0.671606	0.189066	0	0.465465	0.00335526	NA	0.234591	0.338264	0.191086	0.254647	0.675263	0.0493195	0.178552	0.301045
ENSDARG00000003058	FGFR1 oncogene partner [Source:ZFIN	fgfr1op	26.7214	13.9095	11.0786	17.2365	23.5157	15.4523	23.4609	20.8096	0.406283	0.870507	23.2093	25.2332	14.9362	14.0159	19.3487	0.206207	0.999859	23.4591	10.0803	34.3954	22.6449	13.5615	17.5578	40.2636	23.7943
ENSDARG00000003061	CD276 molecule [Source:ZFIN	cd276	9.8934	7.46141	15.0829	10.8126	9.79819	9.22155	6.35185	8.4572	-0.244064	0.940021	8.73763	8.44304	11.0289	8.84499	9.26363	-0.192096	0.999859	34.7194	8.72722	6.87909	16.7752	7.09026	3.89624	4.99947	5.32866
ENSDARG00000003068	golgi reassembly stacking protein 1a [Source:ZFIN	gorasp1a	46.4157	25.8846	26.5619	32.9541	41.1524	26.917	39.9552	36.0082	0.254237	0.893685	39.6834	57.3743	27.9188	33.4749	39.6128	0.295942	0.999859	48.2084	20.1606	42.5166	36.9618	35.9015	19.9251	44.1024	33.3097
ENSDARG00000003069	BTB (POZ) domain containing 7 [Source:ZFIN	btbd7	4.3457	2.48714	3.80409	3.54564	6.40148	2.18077	1.43429	3.33885	0.0181474	0.999243	3.1856	3.64586	1.95368	2.38134	2.79162	-0.327768	0.999859	5.86476	1.01479	5.25486	4.04481	1.06917	0.295917	3.03539	1.46682
ENSDARG00000003077	si:ch73-111m19.2 [Source:ZFIN	si:ch73-111m19.2	0.277385	0.552697	0	0.276694	0	0.124616	0.204898	0.109838	-1.18915	NA	0.273051	0	0.126044	0.204115	0.150803	-0.869453	NA	0	0	0.764343	0.254781	0.168816	0.246598	0.535657	0.317024
ENSDARG00000003081	myosin binding protein Hb [Source:ZFIN	mybphb	19.7868	1.47386	578.489	199.917	7.83855	2.55462	65.2601	25.2178	-2.92982	NA	1.27424	286.776	25.4609	20.4115	83.4806	-1.29167	NA	6.92042	22.6637	1.24206	10.2754	98.307	2.5153	7.76703	36.1964
ENSDARG00000003084	spire-type actin nucleation factor 2 [Source:ZFIN	spire2	0	0	0.467169	0.155723	0.261285	0.0623078	0	0.107864	-0.545067	NA	0.091017	0.0959437	0.252088	0	0.109762	-0.479276	NA	0.351886	0.135306	0	0.162397	0	0.0986391	0	0.0328797
ENSDARG00000003085	STAM binding protein-like 1 [Source:ZFIN	stambpl1	15.9959	12.0672	23.0915	17.0515	6.53213	11.7762	19.158	12.4888	-0.342397	0.931193	4.91492	14.2956	16.9529	14.22	12.5959	-0.38951	0.999859	11.0258	23.3402	7.54789	13.9713	18.8511	35.6087	13.2129	22.5576
ENSDARG00000003087	UBX domain protein 6 [Source:ZFIN	ubxn6	8.87632	11.4224	6.54037	8.94637	6.79341	5.67001	5.42981	5.96441	-0.490604	0.805823	5.91611	8.53899	9.83144	5.71523	7.50044	-0.226498	0.999859	10.9085	3.24734	9.17212	7.77597	6.35872	5.47447	8.48124	6.77148
ENSDARG00000003090	odorant receptor, family C, subfamily 103, member 4 [Source:ZFIN	or103-4	0	0	0	0	0	0	0	0	NA	NA	0	0	0	0	0	NA	NA	0	0	0	0	0	0	0	0
ENSDARG00000003091	occludin b [Source:ZFIN	oclnb	2.12662	13.1726	11.0786	8.79261	0	1.80692	6.96654	2.92449	-1.55752	0.712238	2.45746	5.2769	3.84435	14.152	6.43267	-0.501555	0.999859	4.22263	13.3276	2.0064	6.51888	3.43259	2.5153	5.08874	3.67887
ENSDARG00000003098	lysine (K)-specific demethylase 5Bb [Source:ZFIN	kdm5bb	52.2408	38.6888	44.7148	45.2148	42.5895	49.2854	28.276	40.0503	-0.0502447	0.993918	95.0218	57.3743	36.1747	49.1918	59.4406	0.397441	0.999859	109.906	6.29172	62.1984	59.4653	31.9062	24.857	48.7448	35.1693
ENSDARG00000003109	regulator of calcineurin 1a [Source:ZFIN	rcan1a	54.5524	34.6357	31.1669	40.1183	14.3707	31.0293	24.0756	23.1585	-0.652103	0.733738	23.3914	27.7277	34.41	23.8134	27.3356	-0.496777	0.999859	50.0851	27.3994	11.3696	29.618	18.5135	15.1904	20.355	18.0196
ENSDARG00000003113	adenosine deaminase [Source:ZFIN	ada	6.01001	4.23734	2.46932	4.23889	4.57249	8.8477	7.88859	7.10293	0.893359	0.558511	6.55322	3.93369	7.4366	4.83073	5.68856	0.487347	0.999859	11.4949	8.86253	15.669	12.0088	9.79131	14.4999	15.0877	13.1263
ENSDARG00000003127	zgc:123105 [Source:ZFIN	zgc:123105	65.3704	56.1909	55.0593	58.8735	59.7036	80.0032	56.0397	65.2488	0.266202	0.935304	80.7321	38.4734	103.167	67.2219	72.3986	0.34347	0.999859	70.729	220.954	71.6572	121.114	56.6658	54.2515	62.7612	57.8928
ENSDARG00000003142	dachshund c [Source:ZFIN	dachc	36.4299	41.8207	45.7826	41.3444	38.4089	76.327	33.6033	49.4464	0.37083	0.867413	38.2271	36.0748	46.1952	37.9654	39.6156	-0.0436086	0.999859	36.3615	51.5515	39.2681	42.3937	48.7877	50.2566	37.3175	45.4539
ENSDARG00000003144	peroxisomal membrane protein 2 [Source:ZFIN	pxmp2	11.6502	11.5145	9.47687	10.8805	11.6272	17.82	22.3339	17.2604	0.774631	0.581714	17.8393	12.0889	11.9742	15.1726	14.2687	0.400723	0.999859	7.03772	12.7864	17.9621	12.5954	16.0938	9.37071	24.8188	16.7611
ENSDARG00000003146	si:dkey-27m7.4 [Source:ZFIN	si:dkey-27m7.4	0.277385	0	0.266954	0.181446	0	0.124616	0	0.0415385	-1.65714	NA	1.00119	0.287831	0.0630221	0	0.33801	0.874372	NA	0.234591	0.0676529	0.859886	0.387377	0.0562719	0	0	0.0187573
ENSDARG00000003151	S-phase kinase-associated protein 1 [Source:ZFIN	skp1	370.216	234.159	213.363	272.58	445.491	232.533	411.026	363.017	0.533038	0.717406	422.228	299.632	217.237	233.372	293.117	0.127923	0.999859	271.304	216.422	462.81	316.845	271.962	308.74	413.706	331.469
ENSDARG00000003153	nudix hydrolase 21 [Source:ZFIN	nudt21	101.615	113.303	214.564	143.161	122.412	237.579	223.544	194.512	0.540855	0.806797	125.057	116.092	192.91	185.745	154.951	0.136778	0.999859	100.287	230.155	185.162	171.868	150.921	151.904	198.282	167.036
ENSDARG00000003157	nuclear factor of kappa light polypeptide gene enhancer in B-cells inhibitor-like 1 [Source:ZFIN	nfkbil1	3.606	4.79004	2.40259	3.59954	3.91928	1.99385	3.89307	3.26873	-0.0643274	0.989344	7.73645	5.46879	3.59226	3.538	5.08387	0.486535	0.999859	2.81509	2.09724	3.91726	2.94319	2.81359	2.81121	5.35657	3.66046
ENSDARG00000003165	nuclear receptor subfamily 2, group F, member 6b [Source:ZFIN	nr2f6b	112.526	81.5228	137.281	110.443	34.0977	55.3293	59.523	49.65	-1.03701	0.33414	60.6173	124.919	70.6477	119.475	93.9148	-0.215462	0.999859	122.925	48.6424	44.2364	71.9347	82.776	45.9658	75.3491	68.0303
ENSDARG00000003167	MTOR associated protein, LST8 homolog (S. cerevisiae) [Source:ZFIN	mlst8	18.7697	7.92199	12.4801	13.0573	3.13542	13.8946	23.0511	13.3604	0.176531	0.963173	14.2897	17.5577	18.5285	10.9542	15.3325	0.296722	0.999859	13.7235	20.7694	16.3378	16.9436	20.8206	9.07479	27.4078	19.1011
ENSDARG00000003169	membrane associated guanylate kinase, WW and PDZ domain containing 1b [Source:ZFIN	magi1b	36.4299	30.3062	36.6394	34.4585	18.6819	22.2439	19.3629	20.0962	-0.663246	0.71356	16.6561	35.0194	18.0873	18.3704	22.0333	-0.630489	0.990109	47.6219	10.9598	12.4206	23.6674	14.4619	9.71595	15.3555	13.1778
ENSDARG00000003175	syntaxin 5A, like [Source:ZFIN	stx5al	28.5706	26.99	35.6384	30.3997	27.6962	32.4	30.5299	30.2087	0.0973238	0.958561	27.6692	29.2628	30.3136	22.0444	27.3225	-0.133874	0.999859	19.9402	19.2134	18.3442	19.166	31.8499	18.6428	23.7475	24.7467
ENSDARG00000003181	sulfotransferase family 1, cytosolic sulfotransferase 4 [Source:ZFIN	sult1st4	16.0883	10.5934	13.1475	13.2764	4.96442	7.97539	15.5723	9.50403	-0.364655	0.906893	2.18441	8.05927	3.52923	3.67407	4.36175	-1.58053	0.203666	5.51288	3.4503	2.10194	3.68837	12.3235	10.5051	7.05282	9.96047
ENSDARG00000003189	proteasome 26S subunit, non-ATPase 1 [Source:ZFIN	psmd1	264.163	143.701	161.707	189.857	184.467	102.808	100.093	129.123	-0.425498	0.867413	244.927	159.362	105.625	129.885	159.95	-0.223628	0.999859	278.224	52.7692	241.724	190.906	110.856	73.8313	202.3	128.996
ENSDARG00000003193	Ras association (RalGDS/AF-6) domain family (N-terminal) member 7b [Source:ZFIN	rassf7b	48.3574	37.0307	32.0345	39.1409	24.9527	13.4585	28.5833	22.3315	-0.705135	0.557642	24.3015	31.5655	24.6416	43.2044	30.9283	-0.313129	0.999859	38.2383	14.4777	22.8348	25.1836	26.1664	16.7686	34.907	25.9474
ENSDARG00000003197	WD repeat domain 21 [Source:ZFIN	wdr21	1.38692	2.02656	2.26911	1.8942	0.653213	2.36769	2.56123	1.86071	0.0912454	0.987387	2.09339	2.30265	0.693243	2.58546	1.91869	-0.0190527	0.999859	1.75943	0.811835	1.62423	1.3985	1.96952	1.57822	3.3925	2.31341
ENSDARG00000003200	forkhead box M1 [Source:ZFIN	foxm1	21.4511	40.0705	50.4543	37.3253	39.846	54.3947	34.9352	43.0586	0.290314	0.921586	38.4092	35.0194	51.552	48.7835	43.441	0.219899	0.999859	20.9959	58.2491	43.0898	40.7783	48.0562	48.2838	37.6746	44.6715
ENSDARG00000003203	Rh family, C glycoprotein a [Source:ZFIN	rhcga	0.0924616	0	0.266954	0.119805	0.52257	0	0	0.17419	0.574567	NA	0	0.383775	0.252088	0.0680384	0.175975	0.593161	NA	0.234591	0	0	0.0781968	0	0	0	0
ENSDARG00000003205	N-glycanase 1 [Source:ZFIN	ngly1	21.3586	18.239	20.6222	20.0733	26.9124	21.06	18.9531	22.3085	0.257364	0.794709	29.4895	26.5764	24.8937	26.6711	26.9077	0.440609	0.726517	30.3795	15.8984	23.8857	23.3879	21.8335	14.9438	24.7295	20.5023
ENSDARG00000003206	coiled-coil-helix-coiled-coil-helix domain containing 6a [Source:ZFIN	chchd6a	8.87632	6.54025	8.27557	7.89738	9.66755	12.2123	10.04	10.64	0.551683	0.849212	14.6537	6.90794	13.8018	9.52538	11.2222	0.544756	0.999859	8.09337	22.6637	19.1086	16.6219	8.89096	22.2924	10.1775	13.787
ENSDARG00000003207	mitochondrial transcription termination factor 3 [Source:ZFIN	mterf3	29.4028	24.2266	16.084	23.2378	10.974	22.2439	24.4854	19.2344	-0.146386	0.949164	20.7519	12.6646	13.9909	19.2549	16.6656	-0.456931	0.999859	21.465	12.6511	21.3061	18.4741	18.8511	19.2346	26.3365	21.4741
ENSDARG00000003208	protein-O-mannose kinase [Source:ZFIN	pomk	10.4482	5.98755	10.0108	8.8155	4.70313	8.91001	7.37634	6.99649	-0.191974	0.936057	14.9268	10.17	9.20122	19.9353	13.5583	0.642607	0.905802	16.7732	12.5158	11.7518	13.6803	8.49706	8.335	12.3201	9.71739
ENSDARG00000003210	si:ch73-86n2.1 [Source:ZFIN	ANO2 (1 of many)	0.0924616	0.368465	0	0.153642	0	0.56077	0	0.186923	0.415088	NA	0.091017	0	0	0.0680384	0.0397639	-2.02453	NA	0	0.135306	0	0.0451019	0	0	0	0
ENSDARG00000003213	N(alpha)-acetyltransferase 15, NatA auxiliary subunit a [Source:ZFIN	naa15a	170.314	137.714	148.693	152.24	115.619	105.362	100.912	107.298	-0.391411	0.782189	120.324	167.422	112.368	136.893	134.252	-0.16241	0.999859	143.804	43.5008	137.486	108.264	119.409	73.6341	142.931	111.991
ENSDARG00000003216	annexin A2a [Source:ZFIN	anxa2a	85.2496	54.0722	111.186	83.5027	134.562	42.0577	54.8103	77.1433	-0.0075162	0.999243	32.038	37.1302	182.323	102.466	88.4892	0.175009	0.999859	45.3933	54.6635	15.5735	38.5434	25.7163	26.6325	43.2097	31.8528
ENSDARG00000003217	URB2 ribosome biogenesis 2 homolog (S. cerevisiae) [Source:ZFIN	urb2	42.7173	35.3726	35.3714	37.8204	38.5395	40.8116	36.9842	38.7784	0.152186	0.912606	37.0439	40.5842	33.0236	32.8625	35.8785	-0.0551222	0.999859	31.2005	32.2704	25.2233	29.5648	41.9788	26.5832	45.888	38.15
ENSDARG00000003219	bridging integrator 2a [Source:ZFIN	bin2a	639.465	791.002	893.028	774.498	444.576	532.482	782.814	586.624	-0.312213	0.867413	288.069	642.151	406.114	514.438	462.693	-0.739943	0.696897	359.041	257.149	409.21	341.8	772.951	562.489	545.299	626.913
ENSDARG00000003229	growth differentiation factor 9 [Source:ZFIN	gdf9	0.277385	0	0.200215	0.1592	0	0.0623078	0.614695	0.225668	0.634685	NA	0.091017	0	0.31511	0	0.101532	-0.451075	NA	0.117295	0.0676529	0.382172	0.18904	0.112544	1.08503	0.0892762	0.42895
ENSDARG00000003235	nucleoporin 88 [Source:ZFIN	nup88	98.749	50.2954	47.4511	65.4985	65.4519	40.1885	58.1911	54.6105	-0.128568	0.962863	60.7083	77.9062	55.8375	72.3929	66.7112	0.0736712	0.999859	73.5441	21.3783	79.014	57.9788	65.4442	31.1206	83.5625	60.0425
ENSDARG00000003244	guanylate binding protein 3 [Source:ZFIN	gbp3	29.6802	12.8041	19.8213	20.7686	19.727	22.0569	11.2694	17.6845	-0.0811447	0.975737	9.92085	11.1295	8.69704	6.80384	9.1378	-1.13751	0.140435	18.0635	8.52426	10.7008	12.4295	19.8077	13.8095	15.9804	16.5325
ENSDARG00000003250	phosphatidylinositol-4,5-bisphosphate 3-kinase, catalytic subunit delta [Source:ZFIN	pik3cd	6.65724	1.47386	2.66954	3.60021	0.261285	2.36769	2.15143	1.59347	-0.975518	0.856759	1.00119	2.97425	2.96204	5.37503	3.07813	-0.128013	0.999859	3.16697	3.24734	2.77074	3.06168	2.98241	0	4.46381	2.48207
ENSDARG00000003251	zinc finger and BTB domain containing 22b [Source:ZFIN	zbtb22b	2.68139	2.48714	2.66954	2.61269	1.56771	0.934616	1.63919	1.3805	-0.842368	0.728205	4.73288	4.70124	3.27715	3.33388	4.01129	0.623347	0.999859	8.91444	1.82663	5.06377	5.26828	2.81359	0.641154	3.83888	2.43121
ENSDARG00000003257	zgc:101559 [Source:ZFIN	zgc:101559	2.03416	2.3029	2.20237	2.17981	0.914498	5.48308	5.73715	4.04491	1.01373	0.657105	7.00831	5.08501	4.15946	4.83073	5.27088	1.27038	0.718459	2.4632	7.17121	6.21029	5.28156	5.17701	5.17855	8.83834	6.39797
ENSDARG00000003259	lysyl oxidase a [Source:ZFIN	loxa	7.48939	0	1.20129	2.8969	0.130643	1.37077	0	0.500471	-2.22526	0.817455	0.546102	0.0959437	1.00835	0	0.4126	-2.59425	0.999859	2.22861	0	0.764343	0.997651	5.12074	0	0.357105	1.82595
ENSDARG00000003269	chloride channel 3 [Source:ZFIN	clcn3	58.6207	57.7568	52.2562	56.2113	45.4636	39.7523	23.5633	36.2598	-0.523743	0.778024	49.9683	38.0896	56.3417	49.2598	48.4149	-0.188794	0.999859	56.0671	49.8602	38.4082	48.1119	29.3739	55.879	33.7464	39.6665
ENSDARG00000003270	deoxyhypusine synthase [Source:ZFIN	dhps	79.7019	40.2548	41.1777	53.7115	70.9389	31.9639	53.4785	52.1271	0.0864017	0.979758	75.4531	59.1013	35.8595	45.994	54.102	0.0412956	0.999859	39.6458	23.4756	81.307	48.1428	47.2684	35.8553	69.2783	50.8007
ENSDARG00000003281	phosphoinositide-3-kinase interacting protein 1 [Source:ZFIN	pik3ip1	10.818	13.8174	18.2863	14.3073	6.66277	16.4492	21.3094	14.8071	0.143886	0.964658	39.3193	26.2886	23.7593	40.0746	32.3605	1.16573	0.464167	55.8325	20.1606	15.0002	30.3311	27.6295	20.5169	31.8716	26.6727
ENSDARG00000003287	WD repeat domain 12 [Source:ZFIN	wdr12	133.237	156.966	137.348	142.517	94.4545	110.16	170.68	125.098	-0.0965175	0.966152	87.1033	138.83	100.394	130.838	114.291	-0.312644	0.999859	81.051	72.3209	103.186	85.5194	171.854	137.306	110.524	139.895
ENSDARG00000003290	Dab, reelin signal transducer, homolog 1b (Drosophila) [Source:ZFIN	dab1b	0	0	0.934339	0.311446	0	0	0	0	-4.09231	NA	0.091017	0	0	0	0.0227543	-3.72755	NA	0	0	0	0	0	0	0	0
ENSDARG00000003293	SRY (sex determining region Y)-box 9a [Source:ZFIN	sox9a	6.93462	4.05311	10.0775	7.02175	6.1402	4.48616	1.74164	4.12266	-0.649492	0.889481	19.8417	10.3619	5.86105	8.02853	11.0233	0.644694	0.999859	31.0832	0.47357	8.31223	13.2897	5.06447	2.66325	6.96354	4.89709
ENSDARG00000003303	stanniocalcin 1 [Source:ZFIN	stc1	0	0	0.133477	0.0444923	0	0	0	0	-1.35505	NA	0	0	0.189066	0	0.0472665	0.187063	NA	0.117295	0	0	0.0390984	0.112544	0.246598	0.178552	0.179231
ENSDARG00000003307	syntaxin 16 [Source:ZFIN	stx16	15.9959	12.1593	15.1496	14.4349	9.92883	9.22155	10.04	9.73013	-0.456626	0.777438	21.0249	20.0522	15.6925	10.7501	16.8799	0.243073	0.999859	9.73551	13.9365	15.3824	13.0181	12.8863	15.6836	17.0518	15.2072
ENSDARG00000003308	ER membrane protein complex subunit 2 [Source:ZFIN	emc2	196.943	135.227	178.392	170.187	176.498	163.309	241.985	193.931	0.302912	0.820025	151.634	177.016	188.814	211.259	182.181	0.135423	0.999859	133.13	98.8409	194.621	142.197	221.149	171.533	199.889	197.524
ENSDARG00000003311	pantothenate kinase 2 [Source:ZFIN	pank2	16.1808	12.3436	15.5501	14.6915	7.31598	11.9008	16.4943	11.9037	-0.187089	0.941153	22.3902	15.1591	17.3941	24.766	19.9273	0.461325	0.999859	16.304	9.60671	25.0322	16.981	16.8253	8.72956	26.6043	17.3864
ENSDARG00000003313	si:ch73-70c5.1 [Source:ZFIN	si:ch73-70c5.1	5.82508	18.0548	10.0775	11.3191	5.35634	5.6077	7.88859	6.28421	-0.795124	0.750701	3.54966	9.40248	4.09643	10.0016	6.76255	-0.786148	0.999859	11.4949	8.93018	3.53509	7.98673	6.92144	5.42515	4.73164	5.69274
ENSDARG00000003320	family with sequence similarity 91, member A1 [Source:ZFIN	fam91a1	40.1284	41.9129	54.859	45.6334	37.1025	48.3508	35.8572	40.4368	-0.0682702	0.971589	37.0439	40.1044	45.2498	44.0889	41.6218	-0.11459	0.999859	40.115	31.1203	30.7648	34	45.1863	37.5815	37.0496	39.9391
ENSDARG00000003326	calcium channel, voltage-dependent, gamma subunit 5a [Source:ZFIN	cacng5a	0.647232	0.276349	0.467169	0.463583	0.653213	2.74154	0.409797	1.26818	1.63241	0.836422	0.273051	0.479718	1.89066	0	0.660858	0.660031	0.999859	0.117295	1.69132	0	0.602872	1.35053	0.0986391	0.0892762	0.512814
ENSDARG00000003328	SMC5-SMC6 complex localization factor 2 [Source:ZFIN	slf2	15.8109	9.02739	4.338	9.72544	8.75305	6.23078	8.50328	7.82904	-0.176564	0.952233	23.0273	13.8159	8.50798	11.8387	14.2975	0.584787	0.999859	19.3537	10.1479	16.72	15.4072	7.99061	7.24997	15.6233	10.288
ENSDARG00000003344	transient receptor potential cation channel, subfamily C, member 2b [Source:ZFIN	trpc2b	0.0924616	0	0.133477	0.0753129	0	0.0623078	0	0.0207693	-1.07911	NA	0.182034	0.575662	0.378132	0.204115	0.334986	2.15972	NA	0.117295	0	0	0.0390984	0	0.0493195	0.178552	0.0759573
ENSDARG00000003373	COMM domain containing 2 [Source:ZFIN	commd2	28.7556	30.5826	27.563	28.967	40.8911	24.2377	41.6968	35.6085	0.388573	0.831143	28.3063	28.879	33.7168	27.2154	29.5294	0.0497773	0.999859	20.1748	28.6848	38.2172	29.0256	31.6811	41.7736	39.8172	37.7573
ENSDARG00000003375	guanine nucleotide binding protein (G protein), gamma 12a [Source:ZFIN	gng12a	73.7844	72.3112	72.6782	72.9246	54.086	100.752	97.6341	84.1572	0.315746	0.893145	84.7368	63.9944	98.2514	104.643	87.9064	0.294675	0.999859	70.4944	132.397	90.7658	97.8856	98.926	106.284	78.2059	94.4718
ENSDARG00000003380	si:dkey-275b16.2 [Source:ZFIN	si:dkey-275b16.2	0	0	0	0	0	0	0	0	NA	NA	0	0	0	0	0	NA	NA	0	0	0	0	0	0	0	0
ENSDARG00000003381	si:ch211-266g18.6 [Source:ZFIN	si:ch211-266g18.6	25.1496	13.7253	11.8795	16.9181	43.3733	18.8793	14.3429	25.5318	0.725446	0.713902	28.9434	13.0483	12.3523	11.7706	16.5287	-0.00467567	0.999859	33.3119	12.5834	38.0261	27.9738	23.0152	19.3333	23.7475	22.032
ENSDARG00000003382	CWC25 spliceosome-associated protein homolog (S. cerevisiae) [Source:ZFIN	cwc25	25.1496	54.9012	39.8429	39.9646	33.4445	44.737	31.7592	36.6469	-0.047682	0.990418	40.5936	36.7464	40.6492	41.9117	39.9752	-0.0154914	0.999859	35.4232	32.6763	30.1916	32.7637	32.9191	39.5049	32.4965	34.9735
ENSDARG00000003383	ankyrin repeat and SOCS box containing 8 [Source:ZFIN	asb8	18.3074	6.72448	15.817	13.6163	9.27562	10.53	13.3184	11.0413	-0.164886	0.945378	18.6585	14.1037	11.407	18.7786	15.7369	0.244817	0.999859	18.8845	7.84773	19.2997	15.344	15.8124	10.5051	21.337	15.8848
ENSDARG00000003395	collagen, type IV, alpha 3 [Source:ZFIN	col4a3	1.10954	0.184232	0.800862	0.698211	0	0.186923	0	0.0623078	-2.98644	0.502706	0.546102	1.72699	0.126044	1.15665	0.888946	0.36789	0.999859	0.117295	0.135306	0.191086	0.147896	0.337631	0.147959	0.0892762	0.191622
ENSDARG00000003398	recombination signal binding protein for immunoglobulin kappa J region a [Source:ZFIN	rbpja	28.5706	23.5817	24.9602	25.7042	22.8624	23.3654	27.6613	24.6297	0.0501433	0.978022	35.2236	30.2223	36.4267	40.5509	35.6059	0.499378	0.701395	34.7194	34.503	36.2108	35.1444	31.3434	29.6904	36.7818	32.6052
ENSDARG00000003399	fibroblast growth factor 8a [Source:ZFIN	fgf8a	1.01708	0.460581	0.200215	0.559292	0	0.249231	0.409797	0.219676	-1.14552	NA	0.091017	0.479718	0	0.612346	0.29577	-0.882489	0.999859	0.821067	0.202959	0.0955429	0.373189	0.112544	0.246598	0	0.119714
ENSDARG00000003403	teneurin transmembrane protein 1 [Source:ZFIN	tenm1	9.8934	3.86888	6.27342	6.67856	4.57249	3.67616	1.12694	3.1252	-0.947127	0.581714	10.3759	7.29172	4.60061	5.78326	7.01288	0.101709	0.999859	5.86476	2.4355	5.06377	4.45468	4.78311	2.31802	4.64236	3.9145
ENSDARG00000003411	forkhead box A2 [Source:ZFIN	foxa2	33.2862	24.595	21.2228	26.368	18.5512	45.2977	24.2805	29.3765	0.295677	0.893685	57.7048	38.8572	34.7252	31.7059	40.7483	0.648975	0.926442	31.3178	37.3444	28.5673	32.4099	34.3259	27.471	27.14	29.6456
ENSDARG00000003414	calcyphosine-like b [Source:ZFIN	capslb	2.49646	0	1.60172	1.36606	1.43707	0	0.614695	0.683921	-0.879319	0.907187	0.637119	0.479718	0.693243	0.816461	0.656635	-0.952805	0.999859	2.22861	3.5856	0.191086	2.00177	1.12544	0.147959	1.16059	0.811329
ENSDARG00000003420	cholinergic receptor, nicotinic, alpha 5 [Source:ZFIN	chrna5	10.0783	9.39585	11.2121	10.2287	22.3399	7.53924	5.53226	11.8038	0.296644	0.917658	7.00831	7.09983	12.4784	8.23265	8.70479	-0.188857	0.999859	10.0874	6.96825	7.16572	8.07379	13.6178	8.18704	8.30269	10.0358
ENSDARG00000003421	insulin-like growth factor 2 mRNA binding protein 2a [Source:ZFIN	igf2bp2a	31.437	11.6066	18.0194	20.3543	16.461	7.2277	8.81063	10.8331	-0.770145	0.804836	24.4836	16.3104	7.62567	14.8324	15.813	-0.334439	0.999859	20.2921	1.42071	21.5927	14.4352	10.1289	5.22787	16.159	10.5053
ENSDARG00000003429	heterogeneous nuclear ribonucleoprotein D-like [Source:ZFIN	hnrnpdl	152.377	82.5361	85.8257	106.913	97.7206	84.5516	187.892	123.388	0.332824	0.893117	168.564	152.454	89.0502	129.409	134.869	0.363825	0.999859	109.085	51.3485	191.564	117.332	126.668	71.7599	210.067	136.165
ENSDARG00000003444	dehydrogenase/reductase (SDR family) member 7 [Source:ZFIN	dhrs7	43.7344	29.2929	27.4963	33.5079	25.9979	26.6054	41.7993	31.4675	0.0297377	0.995916	35.2236	36.3626	15.6295	24.0856	27.8253	-0.256526	0.999859	29.0892	5.8858	48.918	27.9643	27.4044	8.68024	37.5853	24.5566
ENSDARG00000003446	inositol 1,3,4,5,6-pentakisphosphate 2-kinase [Source:ZFIN	ippk	46.9705	75.0747	55.6599	59.235	31.7461	34.6431	33.8082	33.3992	-0.743275	0.714267	33.0392	47.684	26.2802	35.0398	35.5108	-0.756383	0.963809	56.5363	8.05069	55.0327	39.8732	30.4994	13.5136	39.4601	27.8243
ENSDARG00000003449	phosphodiesterase 10A [Source:ZFIN	pde10a	8.13663	0.460581	9.74382	6.11368	0.783855	4.17462	3.38082	2.77977	-0.964231	0.867413	3.36763	3.26208	11.2179	10.8181	7.16644	0.334465	0.999859	10.322	0.270612	2.19749	4.26336	1.68816	0.147959	3.3925	1.74287
ENSDARG00000003462	ferrochelatase [Source:ZFIN	fech	18.8622	24.5029	18.6868	20.684	30.1784	7.66385	8.91308	15.5851	-0.330288	0.940856	11.4681	21.2035	7.12149	6.66776	11.6152	-0.851838	0.999859	21.1131	2.02959	15.1913	12.778	4.95193	2.56462	13.4807	6.99908
ENSDARG00000003469	neuronal differentiation 4 [Source:ZFIN	neurod4	1.47939	0.0921162	8.07536	3.21562	0.130643	0.249231	0.717144	0.365673	-3.04122	0.404258	7.19034	2.2067	0.693243	6.80384	4.22353	0.359941	0.999859	1.40754	0.202959	0.0955429	0.568682	0.168816	0.0986391	1.16059	0.476015
ENSDARG00000003475	sulfotransferase family 1, cytosolic sulfotransferase 5 [Source:ZFIN	sult1st5	0.462308	1.01328	0.734123	0.73657	0	0.996924	0.614695	0.537206	-0.297458	0.966482	5.09695	0.287831	1.57555	1.97311	2.23336	1.56065	0.951544	0.703772	2.63846	4.20389	2.51537	1.46307	0.591834	2.85684	1.63725
ENSDARG00000003486	protein phosphatase 1, catalytic subunit, alpha isozyme a [Source:ZFIN	ppp1caa	400.636	604.743	859.058	621.479	433.603	655.727	327.12	472.15	-0.301817	0.940431	534.543	461.777	837.689	840.002	668.503	0.118539	0.999859	428.714	1211.73	460.899	700.448	599.521	1446.89	398.261	814.89
ENSDARG00000003487	nucleoporin 93 [Source:ZFIN	nup93	179.283	121.133	139.016	146.477	103.338	120.628	151.215	125.06	-0.107144	0.952233	145.991	154.373	107.894	164.993	143.313	-0.00839826	0.999859	128.204	56.3549	139.015	107.858	146.982	98.935	183.998	143.305
ENSDARG00000003495	MAP-kinase activating death domain [Source:ZFIN	madd	36.8922	31.7801	60.3316	43.0013	29.2639	28.0385	22.8462	26.7162	-0.580844	0.830325	40.5026	36.1708	41.5315	65.9972	46.0505	0.114515	0.999859	30.2622	84.8367	29.4272	48.1754	30.3868	41.2311	21.6941	31.104
ENSDARG00000003512	ankyrin repeat and sterile alpha motif domain containing 1B [Source:ZFIN	anks1b	35.5053	20.3577	30.2325	28.6985	25.7366	16.1377	12.1915	18.0219	-0.546893	0.840157	16.6561	18.0374	36.8679	25.1742	24.1839	-0.175631	0.999859	34.1329	7.10355	12.6117	17.9494	18.7948	4.93195	11.6952	11.8073
ENSDARG00000003517	inositol monophosphatase 1 [Source:ZFIN	impa1	50.3916	31.0432	29.8321	37.089	53.5634	45.6093	60.445	53.2059	0.646337	0.603541	56.8856	34.1559	43.4222	35.9243	42.597	0.239931	0.999859	32.0216	44.1097	69.3641	48.4985	42.7666	50.158	56.8689	49.9312
ENSDARG00000003519	adenine phosphoribosyltransferase [Source:ZFIN	aprt	141.189	76.8249	76.6158	98.2099	128.814	91.717	141.482	120.671	0.426709	0.747095	97.6613	97.9585	87.4746	76.6112	89.9264	-0.0806166	0.999859	77.7668	103.374	99.8423	93.6609	115.189	100.858	114.006	110.018
ENSDARG00000003520	TBC1 domain family, member 14 [Source:ZFIN	tbc1d14	12.4823	17.3178	13.4144	14.4049	4.18056	17.1346	11.3719	10.8957	-0.291111	0.925524	20.8429	12.9524	21.9317	15.0365	17.6909	0.309286	0.999859	17.5943	28.3466	17.5799	21.1736	15.306	18.2482	13.1236	15.5593
ENSDARG00000003523	intelectin 3 [Source:ZFIN	itln3	0.832155	0	0.333692	0.388616	0	0.810001	0.307348	0.372449	0.196675	0.993918	0.091017	0.479718	0.567198	0	0.284483	-0.285105	0.999859	0	1.08245	0	0.360815	0.112544	0.937071	0	0.349872
ENSDARG00000003526	proteasome subunit alpha 5 [Source:ZFIN	psma5	392.315	221.171	205.888	273.125	408.519	241.941	446.269	365.576	0.546846	0.740671	446.256	288.215	259.903	243.101	309.369	0.21448	0.999859	211.131	297.808	481.632	330.19	301.561	289.654	488.609	359.941
ENSDARG00000003527	MAK16 homolog (S. cerevisiae) [Source:ZFIN	mak16	179.93	200.076	168.782	182.929	123.457	229.542	224.671	192.557	0.177234	0.941525	158.188	174.042	169.214	192.753	173.549	-0.0636891	0.999859	109.788	186.384	177.519	157.897	226.607	228.892	159.715	205.071
ENSDARG00000003531	transcription elongation factor A (SII), 1 [Source:ZFIN	tcea1	123.344	87.8788	74.6804	95.301	119.538	103.929	164.636	129.368	0.558046	0.58657	134.796	121.752	101.718	105.051	115.829	0.309231	0.999859	89.2617	100.059	148.283	112.534	104.891	112.744	170.875	129.503
ENSDARG00000003533	collagen, type VIII, alpha 1b [Source:ZFIN	col8a1b	0	0	0.333692	0.111231	0	0	0	0	-2.61965	NA	0.182034	0.0959437	0	0.272154	0.137533	0.234187	NA	0	0	0	0	0	0.0493195	0	0.0164398
ENSDARG00000003544	adenosine deaminase, RNA-specific, B1b [Source:ZFIN	adarb1b	9.52355	4.23734	6.27342	6.6781	7.70791	2.30539	1.63919	3.88416	-0.664202	0.847779	5.82509	3.7418	2.83599	5.307	4.42747	-0.560327	0.999859	10.5566	1.55602	4.0128	5.37513	4.6143	0.937071	3.7496	3.10032
ENSDARG00000003553	gonadotropin releasing hormone receptor 2 [Source:ZFIN	gnrhr2	0	0	0	0	0	0	0	0	0	NA	0	0	0.0630221	0	0.0157555	0.656619	NA	0	0	0	0	0.0562719	0	0	0.0187573
ENSDARG00000003564	deoxyhypusine hydroxylase/monooxygenase [Source:ZFIN	dohh	85.7119	66.6	71.8106	74.7075	65.1906	69.9716	76.0173	70.3932	0.0298634	0.991205	61.5275	80.7846	64.0934	61.7789	67.0461	-0.129656	0.999859	44.9241	46.5452	63.1539	51.541	76.5298	64.9538	67.5821	69.6886
ENSDARG00000003570	heat shock protein 90, beta (grp94), member 1 [Source:ZFIN	hsp90b1	1550.21	937.927	821.951	1103.36	387.878	845.703	763.759	665.78	-0.59074	0.882537	620.736	1444.72	783.049	854.086	925.648	-0.213463	0.999859	2685.83	119.881	337.649	1047.79	433.462	221.987	823.127	492.859
ENSDARG00000003573	dynactin 5 [Source:ZFIN	dctn5	46.8781	56.0988	49.8537	50.9435	37.8863	74.5201	66.592	59.6661	0.330487	0.867413	60.9814	47.3002	81.4245	60.9624	62.6671	0.323272	0.999859	53.1348	63.6614	68.5043	61.7668	60.4923	66.1375	65.3502	63.9933
ENSDARG00000003576	kelch-like family member 32 [Source:ZFIN	klhl32	3.05123	0.829046	2.6028	2.16103	13.4562	3.30231	0.614695	5.79106	1.55521	0.681632	0.637119	2.01482	7.56265	5.98738	4.05049	1.02307	0.999859	2.4632	0.202959	1.3376	1.33459	1.4068	1.7755	1.60697	1.59642
ENSDARG00000003584	phospholipase A2, group VII (platelet-activating factor acetylhydrolase, plasma) [Source:ZFIN	pla2g7	42.8097	30.0299	36.1723	36.3373	15.6771	30.7177	38.7258	28.3735	-0.234443	0.917658	22.0261	38.4734	42.0357	36.0604	34.6489	-0.0208041	0.999859	31.2005	34.9765	26.752	30.9764	46.6494	35.2141	38.1209	39.9948
ENSDARG00000003592	surfeit 1 [Source:ZFIN	surf1	33.656	34.1751	37.0399	34.957	37.1025	37.5093	47.7413	40.7844	0.321686	0.882135	38.5912	35.3073	23.3812	32.3863	32.4165	-0.110833	0.999859	22.2861	40.3888	43.8542	35.5097	34.5509	53.9556	40.7992	43.1019
ENSDARG00000003599	ribosomal protein L3 [Source:ZFIN	rpl3	5489.91	7840.75	6495.06	6608.57	6576.41	8130.73	7578.78	7428.64	0.257796	0.883635	5071.29	6708.28	8339.71	9286.77	7351.51	0.165004	0.999859	5773.62	4964.44	5630.44	5456.17	8444.61	5961.94	6417.08	6941.21
ENSDARG00000003607	nuclear receptor subfamily 2, group F, member 6a [Source:ZFIN	nr2f6a	63.1513	55.7303	67.3391	62.0736	36.7105	43.5531	36.8817	39.0485	-0.556531	0.580628	63.985	66.9687	50.2916	60.8944	60.5349	-0.0251122	0.999859	88.9098	39.4416	57.899	62.0835	38.7713	57.5066	53.9228	50.0669
ENSDARG00000003615	solute carrier family 26 (anion exchanger), member 3, tandem duplicate 2 [Source:ZFIN	slc26a3.2	0.369847	0	1.93542	0.768421	0	0	0.614695	0.204898	-1.86042	0.809111	1.54729	2.39859	0.819287	0.272154	1.25933	0.690419	0.999859	3.16697	0.94714	1.43314	1.84909	2.81359	0.197278	0	1.00362
ENSDARG00000003616	ariadne ubiquitin-conjugating enzyme E2 binding protein homolog 1 (Drosophila) [Source:ZFIN	arih1	24.8722	29.5693	22.8913	25.7776	17.1142	21.6831	17.6213	18.8062	-0.350214	0.827648	29.4895	19.2847	26.4693	32.7265	26.9925	0.0774555	0.999859	34.3675	22.4608	36.9751	31.2678	22.6213	14.1547	38.2995	25.0252
ENSDARG00000003631	clock circadian regulator b [Source:ZFIN	clockb	34.9505	23.1212	14.4155	24.1624	23.2544	11.7139	25.8172	20.2618	-0.136021	0.971427	34.9505	30.2223	17.5832	26.9432	27.4248	0.205196	0.999859	24.2801	6.22407	37.3573	22.6205	22.6213	6.36222	34.4606	21.148
ENSDARG00000003632	zgc:172270 [Source:ZFIN	zgc:172270	1.10954	0	1.06782	0.725785	0	0.186923	0.204898	0.130607	-2.25871	NA	0	0.479718	0.0630221	0	0.135685	-2.3993	NA	0.117295	1.01479	0	0.377363	0.112544	0	0	0.0375146
ENSDARG00000003635	monoacylglycerol O-acyltransferase 3b [Source:ZFIN	mogat3b	34.7656	26.6216	26.4952	29.2941	14.5013	12.0254	24.2805	16.9357	-0.68327	0.675633	11.8322	23.0265	15.6295	10.546	15.2585	-0.91014	0.678654	12.4333	13.4629	9.3632	11.7531	32.3001	15.4863	14.8198	20.8687
ENSDARG00000003641	trk-fused gene [Source:ZFIN	tfg	204.34	136.24	124.401	154.994	163.956	118.696	102.244	128.299	-0.147915	0.924822	148.358	145.067	156.484	122.741	143.162	-0.0715701	0.999859	168.436	87.3399	139.397	131.724	108.098	69.7378	123.558	100.465
ENSDARG00000003642	zinc finger, FYVE domain containing 19 [Source:ZFIN	zfyve19	15.5336	7.00083	6.87406	9.80282	16.7222	9.6577	13.7282	13.3694	0.585332	0.782189	18.7495	13.9118	8.76007	9.66145	12.7707	0.418643	0.999859	9.73551	7.91539	17.4844	11.7117	15.5873	4.88263	20.5335	13.6678
ENSDARG00000003655	transmembrane protein 59-like [Source:ZFIN	tmem59l	19.0471	0.552697	32.9021	17.5006	10.582	4.42385	2.86858	5.95816	-1.41968	0.710314	10.1029	3.0702	19.4738	27.3514	14.9996	-0.143115	0.999859	9.50092	3.78856	4.96823	6.0859	4.72684	0.937071	6.96354	4.20915
ENSDARG00000003675	crystallin, lambda 1 [Source:ZFIN	cryl1	41.2379	60.3361	36.9064	46.1601	40.1073	46.4193	49.2781	45.2682	0.0598821	0.985471	38.7732	42.6949	45.1868	43.8848	42.6349	-0.109966	0.999859	25.4531	45.4627	49.3001	40.072	48.9565	46.607	44.9952	46.8529
ENSDARG00000003680	runt-related transcription factor 1	runx1t1	8.13663	9.21162	16.4844	11.2776	2.22092	8.97232	4.71266	5.30197	-0.965242	0.677202	38.1361	8.82682	11.2809	29.5287	21.9431	0.935018	0.95123	23.8109	15.2219	43.2809	27.4379	16.7128	9.96254	20.0871	15.5875
ENSDARG00000003681	eukaryotic translation initiation factor 5 [Source:ZFIN	eif5	388.616	382.927	314.138	361.894	343.72	454.348	329.784	375.951	0.166231	0.938756	379.177	280.635	508.336	339.784	376.983	0.0949811	0.999859	343.323	418.568	413.414	391.769	327.953	294.931	280.417	301.1
ENSDARG00000003684	obscurin-like 1a [Source:ZFIN	obsl1a	2.95877	0.460581	5.2056	2.87499	0	0.0623078	1.02449	0.362267	-2.88641	0.633598	0.182034	4.22152	0.252088	0.272154	1.23195	-1.22205	0.999859	1.75943	0.135306	0	0.631578	2.41969	0.0493195	0.0892762	0.852762
ENSDARG00000003693	histidyl-tRNA synthetase [Source:ZFIN	hars	231.062	149.228	149.361	176.55	139.265	134.336	129.393	134.331	-0.267187	0.800888	147.175	112.638	110.226	115.257	121.324	-0.508507	0.583494	116.122	70.4267	141.69	109.413	122.504	88.4299	136.057	115.664
ENSDARG00000003695	voltage-dependent anion channel 3 [Source:ZFIN	vdac3	152.562	138.451	159.705	150.239	145.536	139.133	134.004	139.558	0.000618446	0.999965	99.5726	130.1	152.955	114.917	124.386	-0.238977	0.999859	159.17	106.08	96.5939	120.614	131.564	100.316	93.2936	108.391
ENSDARG00000003697	solute carrier family 5 (iodide transporter), member 8-like [Source:ZFIN	slc5a8l	2.49646	1.56598	2.20237	2.08827	0	1.05923	0.512246	0.523826	-1.7721	0.586702	1.18322	0.959437	1.07137	0.884499	1.02463	-0.991959	0.999859	4.57451	0.135306	1.14651	1.95211	1.63188	1.92346	0.803486	1.45294
ENSDARG00000003699	ATPase copper transporting alpha [Source:ZFIN	atp7a	65.7402	25.1477	42.2455	44.3778	35.796	28.0385	25.8172	29.8839	-0.425658	0.821935	50.8785	33.6762	64.3455	56.1997	51.275	0.282482	0.999859	67.2102	33.4205	38.3127	46.3145	27.2919	16.3248	43.7453	29.1207
ENSDARG00000003701	claudin g [Source:ZFIN	cldng	2.68139	1.93444	1.13455	1.91679	1.17578	3.11539	1.33184	1.87434	0.130266	0.988736	0.819153	1.05538	2.20577	0.884499	1.2412	-0.538055	0.999859	0.821067	2.63846	1.14651	1.53535	1.06917	0	0.892762	0.653976
ENSDARG00000003705	prion protein, related sequence 3 [Source:ZFIN	prnprs3	40.9605	22.4763	46.3833	36.6067	49.9054	19.6893	13.2159	27.6035	-0.290662	0.930684	26.1219	22.8346	34.9772	42.7281	31.6655	-0.163062	0.999859	66.0372	19.2134	23.8857	36.3788	14.3493	7.15133	28.7469	16.7492
ENSDARG00000003706	ryanodine receptor 2b (cardiac) [Source:ZFIN	ryr2b	1.94169	0.736929	1.00108	1.22657	0	1.99385	0.409797	0.801215	-0.382025	0.963173	1.00119	0	0.441154	0.0680384	0.377595	-1.65104	0.999859	2.4632	2.84142	1.14651	2.15038	1.23798	1.62754	0.267829	1.04445
ENSDARG00000003732	microphthalmia-associated transcription factor a [Source:ZFIN	mitfa	2.31154	1.75021	11.479	5.18026	0.653213	6.54231	3.58572	3.59375	-0.410823	0.971251	0.273051	0.575662	38.6955	35.516	18.7651	1.93229	0.999859	0.351886	6.62998	0.764343	2.58207	0.225088	0.147959	6.24933	2.20746
ENSDARG00000003749	polymerase (DNA directed), beta [Source:ZFIN	polb	46.3233	49.0979	64.069	53.1634	48.4684	79.9409	63.7234	64.0442	0.374095	0.854478	89.0146	51.4258	75.9416	91.9879	77.0925	0.546581	0.99026	44.6895	84.2955	65.7335	64.9062	67.3012	58.7396	72.403	66.1479
ENSDARG00000003750	phosphoribosylformylglycinamidine synthase [Source:ZFIN	pfas	84.5099	49.2822	67.873	67.2217	129.075	54.8931	53.9907	79.3196	0.359859	0.910382	57.5228	51.8096	142.808	45.8579	74.4995	0.236403	0.999859	77.1803	84.972	37.2617	66.4713	60.0984	57.2107	47.4057	54.9049
ENSDARG00000003751	large tumor suppressor kinase 1 [Source:ZFIN	lats1	19.6943	20.2656	36.9064	25.6221	27.5656	18.5677	10.3474	18.8269	-0.34918	0.880653	27.4871	20.6279	14.6211	28.6442	22.8451	-0.175858	0.999859	40.2323	21.5136	19.5863	27.1107	18.0633	14.6479	21.337	18.0161
ENSDARG00000003754	tetraspanin 2a [Source:ZFIN	tspan2a	25.7043	21.9237	18.6868	22.1049	5.87891	24.7362	32.169	20.928	0.0402165	0.993918	51.1516	39.7207	56.1526	57.6285	51.1634	1.24329	0.366068	54.6596	55.2724	51.1155	53.6825	31.456	30.5288	62.3148	41.4332
ENSDARG00000003757	canopy1 [Source:ZFIN	cnpy1	60.8398	63.6523	37.9075	54.1332	37.3638	92.3401	60.7524	63.4854	0.3469	0.899525	63.5299	45.3813	46.9514	82.8027	59.6663	0.148642	0.999859	39.9977	76.2448	47.7715	54.6713	53.7959	90.3534	75.3491	73.1661
ENSDARG00000003769	transcriptional adaptor 2B [Source:ZFIN	tada2b	7.30447	10.8697	9.14317	9.10578	1.95964	5.85693	4.81511	4.21056	-0.998912	0.541162	7.73645	9.69031	9.45331	8.70891	8.89724	-0.0291911	0.999859	6.21665	9.80967	4.29943	6.77525	6.86517	6.85541	5.80295	6.50785
ENSDARG00000003776	phosphatidylinositol-5-phosphate 4-kinase, type II, alpha a [Source:ZFIN	pip4k2aa	22.0983	22.5685	21.6233	22.0967	9.5369	21.06	11.9866	14.1945	-0.516899	0.806364	11.9232	16.6942	17.8352	15.989	15.6104	-0.475127	0.999859	18.2981	20.9724	8.98103	16.0838	15.531	13.8588	10.356	13.2486
ENSDARG00000003779	catenin (cadherin-associated protein), delta 2b [Source:ZFIN	ctnnd2b	6.37985	0	10.7449	5.70825	0.52257	1.62	1.02449	1.05569	-2.26059	0.496262	4.73288	1.24727	1.00835	5.8513	3.20995	-0.809263	0.999859	2.93238	2.09724	0.764343	1.93132	1.18171	0.443876	1.33914	0.988243
ENSDARG00000003789	DENN/MADD domain containing 5B [Source:ZFIN	dennd5b	32.0842	37.0307	30.4328	33.1826	22.4705	24.9231	28.3784	25.2573	-0.295771	0.880367	29.9446	28.3993	26.6583	21.296	26.5746	-0.311968	0.999859	47.27	32.947	20.6373	33.6181	28.98	31.7618	23.7475	28.1631
ENSDARG00000003795	isocitrate dehydrogenase 2 (NADP+), mitochondrial [Source:ZFIN	idh2	279.881	438.934	303.994	340.936	326.214	292.535	289.829	302.859	-0.0886335	0.971059	292.347	282.458	310.573	264.329	287.427	-0.246851	0.999859	246.203	298.349	276.31	273.621	316.923	417.145	270.596	334.888
ENSDARG00000003797	ankyrin repeat and SOCS box containing 2a, tandem duplicate 1 [Source:ZFIN	asb2a.1	2.21908	0	3.00323	1.74077	0	0	0	0	-6.49856	0.33414	0.182034	2.87831	0.189066	0	0.812352	-1.07798	0.999859	0.117295	0.202959	0	0.106751	1.63188	0	0	0.543962
ENSDARG00000003803	LIM homeobox 3 [Source:HGNC Symbol	LHX3	0	0.368465	0.800862	0.389776	0	0	0	0	-4.44614	NA	0.091017	0	0.252088	0	0.0857763	-2.12536	NA	0	0	0	0	0	0	0	0
ENSDARG00000003808	aquaporin 3a [Source:ZFIN	aqp3a	54.5524	47.1635	60.6653	54.127	14.8932	53.9585	100.81	56.5539	0.167087	0.970916	12.9244	69.5592	36.8679	81.7822	50.2834	-0.0882241	0.999859	67.6794	75.9065	31.4336	58.3398	67.6951	92.4741	75.8848	78.6847
ENSDARG00000003811	plexin b2a [Source:ZFIN	plxnb2a	63.2438	72.7718	60.8655	65.627	50.5587	72.0278	45.0776	55.888	-0.12417	0.948854	69.1729	59.1972	56.5938	61.9149	61.7197	-0.083238	0.999859	80.1127	30.9174	53.8862	54.9721	56.0468	49.1223	49.0126	51.3939
ENSDARG00000003818	protein kinase, AMP-activated, gamma 1 non-catalytic subunit [Source:ZFIN	prkag1	74.709	83.9178	71.0765	76.5678	64.4068	78.0093	52.8638	65.0933	-0.129195	0.959615	78.5477	69.2713	92.7685	59.2614	74.9622	-0.00807353	0.999859	89.379	112.371	62.3895	88.0466	85.4207	70.9708	64.1003	73.4973
ENSDARG00000003820	nuclear receptor subfamily 1, group D, member 2a [Source:ZFIN	nr1d2a	47.6177	14.1859	25.8945	29.2327	13.3255	8.8477	21.4119	14.5284	-0.864377	0.587831	27.7602	17.078	20.7343	38.8499	26.1056	-0.0996935	0.999859	31.3178	15.6278	23.1214	23.3557	25.041	14.8945	48.3877	29.4411
ENSDARG00000003822	ankyrin repeat domain 16 [Source:ZFIN	ankrd16	3.42108	4.79004	5.13886	4.45	8.62241	7.04078	9.93757	8.53358	1.02034	0.581714	3.64068	8.05927	5.79803	9.25322	6.6878	0.588982	0.999859	3.75345	9.06549	7.16572	6.66155	11.4232	2.61394	6.33861	6.79191
ENSDARG00000003827	small nuclear RNA activating complex, polypeptide 1b [Source:ZFIN	snapc1b	19.232	16.7651	12.3466	16.1146	24.4302	20.1877	26.5343	23.7174	0.667537	0.479534	17.7483	21.5873	17.268	12.5191	17.2807	0.125879	0.999859	14.1927	10.9598	18.1532	14.4352	16.4877	16.522	27.5863	20.1987
ENSDARG00000003829	UDP-N-acetyl-alpha-D-galactosamine:polypeptide N-acetylgalactosaminyltransferase 2 [Source:ZFIN	galnt2	60.3775	58.1253	75.4812	64.6613	35.1428	64.4262	41.7993	47.1228	-0.341467	0.836422	64.8951	71.1902	49.0942	91.2395	69.1047	0.0989766	0.999859	60.4071	47.4923	39.1726	49.024	53.0644	28.9999	47.4949	43.1864
ENSDARG00000003835	stomatin [Source:ZFIN	stom	45.1213	41.8207	42.0453	42.9958	26.5204	33.7708	28.8907	29.7273	-0.420316	0.821935	38.2271	42.599	76.2567	37.285	48.592	0.227384	0.999859	49.4986	44.1773	27.8985	40.5248	34.4947	33.0934	47.0486	38.2122
ENSDARG00000003841	U6 snRNA biogenesis 1 [Source:ZFIN	usb1	29.7727	28.2797	50.1873	36.0799	34.2283	44.737	51.4295	43.4649	0.369257	0.913768	25.2117	31.5655	41.9097	36.6047	33.8229	-0.0641655	0.999859	21.1131	65.2174	36.8796	41.07	50.8698	109.095	36.4247	65.4631
ENSDARG00000003845	choroideremia (Rab escort protein 1) [Source:ZFIN	chm	38.3716	14.1859	23.225	25.2608	35.2735	15.3277	27.4564	26.0192	0.178109	0.949349	22.2992	31.2776	30.9438	32.7945	29.3288	0.283409	0.999859	34.4848	11.7039	26.752	24.3136	32.0187	11.1955	35.3534	26.1892
ENSDARG00000003846	mitochondrial ribosomal protein L21 [Source:ZFIN	mrpl21	29.1254	29.6614	25.7611	28.1826	30.0478	54.3947	35.345	39.9291	0.616966	0.782189	40.6846	28.6872	41.2164	24.3577	33.7365	0.284227	0.999859	20.4094	48.0335	42.8032	37.082	24.0281	47.1495	27.4078	32.8618
ENSDARG00000003854	acyl-CoA synthetase long chain family member 1b [Source:ZFIN	acsl1b	225.884	240.976	257.41	241.423	158.077	119.132	117.714	131.641	-0.777352	0.574523	101.666	266.34	123.964	77.5638	142.383	-0.756147	0.835713	123.395	84.7014	141.69	116.595	128.075	139.87	131.95	133.298
ENSDARG00000003860	chromobox homolog 3a (HP1 gamma homolog, Drosophila) [Source:ZFIN	cbx3a	274.981	195.931	163.643	211.518	266.119	265.618	417.685	316.474	0.699308	0.487243	324.658	295.89	264.441	211.872	274.215	0.405976	0.999859	210.662	245.377	364.114	273.384	293.908	252.516	476.021	340.815
ENSDARG00000003865	par-6 partitioning defective 6 homolog beta (C. elegans) [Source:ZFIN	pard6b	19.5094	13.7253	6.54037	13.2584	21.6867	3.55154	6.55675	10.5983	-0.211277	0.972729	12.0142	11.3214	1.89066	5.37503	7.65032	-0.79916	0.999859	12.4333	0.202959	14.2359	8.95738	7.31535	3.10713	9.46328	6.62858
ENSDARG00000003866	transmembrane 9 superfamily member 2 [Source:ZFIN	tm9sf2	154.688	99.2091	109.918	121.272	100.595	156.891	166.173	141.219	0.347907	0.828042	123.965	143.148	169.151	158.461	148.681	0.342067	0.999859	119.289	132.803	86.1797	112.757	156.436	119.501	142.128	139.355
ENSDARG00000003867	cyclin-dependent kinase 20 [Source:ZFIN	cdk20	1.66431	1.65809	0.934339	1.41891	1.829	0	1.22939	1.01946	-0.423495	0.953679	1.63831	0.767549	0.378132	0.680384	0.866093	-0.733061	0.999859	1.17295	0.135306	1.71977	1.00934	0.562719	0.0493195	0.892762	0.5016
ENSDARG00000003869	2,4-dienoyl CoA reductase 1, mitochondrial [Source:ZFIN	decr1	53.3504	58.5859	46.1163	52.6842	93.932	45.9831	68.0263	69.3138	0.486624	0.747239	57.4317	56.4149	47.8968	49.8041	52.8869	0.0128284	0.999859	37.0653	54.1223	71.6572	54.2816	61.3364	64.214	62.4933	62.6812
ENSDARG00000003872	coiled-coil domain containing 102A [Source:ZFIN	ccdc102a	11.0029	5.89544	15.1496	10.6827	17.5061	12.5239	6.35185	12.1273	0.300905	0.913768	14.1076	10.17	10.0205	9.3893	10.9219	0.0538265	0.999859	19.471	17.2515	8.50332	15.0753	10.9167	10.1598	9.46328	10.1799
ENSDARG00000003877	polybromo 1 [Source:ZFIN	pbrm1	2.21908	2.3029	1.60172	2.04124	1.95964	1.93154	0.614695	1.50196	-0.316252	0.929309	1.91136	1.15132	1.7016	1.36077	1.53126	-0.385451	0.999859	1.29025	0.879487	2.19749	1.45574	1.74443	0.591834	2.05335	1.46321
ENSDARG00000003899	zinc finger, DHHC-type containing 23b [Source:ZFIN	zdhhc23b	19.5094	13.9095	13.3477	15.5889	14.7626	11.6516	18.3384	14.9175	0.0496969	0.985801	22.2082	15.5429	10.2726	23.8134	17.9593	0.217124	0.999859	25.2185	18.131	25.2233	22.8576	19.1887	10.4557	20.2657	16.6367
ENSDARG00000003900	si:dkeyp-111e5.4 [Source:ZFIN	GPR62 (1 of many)	3.05123	2.39502	4.00431	3.15019	14.8932	1.43308	0.614695	5.64701	0.926645	0.847908	6.00712	2.01482	4.47457	2.85761	3.83853	0.308609	0.999859	2.81509	0.135306	0.955429	1.30194	1.46307	1.97278	1.42842	1.62142
ENSDARG00000003902	cathepsin L.1 [Source:ZFIN	ctsl.1	1.10954	16.7651	28.2304	15.3684	0	53.8339	20.1825	24.6721	0.759965	0.936719	4.64187	6.14039	30.6917	13.3355	13.7024	-0.135585	0.999859	4.57451	6.35937	0.286629	3.74017	8.2157	6.26358	30.9788	15.1527
ENSDARG00000003903	hyaluronan and proteoglycan link protein 2 [Source:ZFIN	hapln2	0	0	0.0667385	0.0222462	0	0	0	0	-0.669977	NA	0	0	0	0	0	-1.02651	NA	0	0	0	0	0	0	0	0
ENSDARG00000003904	synaptonemal complex protein 1 [Source:ZFIN	sycp1	7.30447	7.64564	6.74059	7.23023	5.61763	11.9008	8.19593	8.57145	0.362314	0.924953	13.7436	7.19577	8.25589	11.0903	10.0714	0.481617	0.999859	5.16099	18.4692	11.2741	11.6348	6.02109	20.8622	6.87427	11.2525
ENSDARG00000003909	finTRIM family, member 1 [Source:ZFIN	ftr01	4.25324	2.3029	0.133477	2.22987	0.130643	1.37077	3.68817	1.72986	-0.208293	0.977907	16.292	4.31746	2.89901	4.49053	6.99976	1.67725	0.905802	11.0258	3.72091	9.74538	8.16401	10.1852	1.38095	11.4274	7.6645
ENSDARG00000003910	mediator complex subunit 13b [Source:ZFIN	med13b	65.7402	63.0996	89.5631	72.801	71.7227	42.2447	41.9017	51.9564	-0.389756	0.824669	65.0772	68.0241	49.4093	75.1824	64.4232	-0.172666	0.999859	93.6016	25.5051	48.3447	55.8172	44.8487	37.8281	49.5483	44.075
ENSDARG00000003920	SET nuclear proto-oncogene b [Source:ZFIN	setb	895.214	618.284	583.561	699.02	796.005	604.448	1117.93	839.459	0.379452	0.868679	959.501	986.013	594.991	622.892	790.849	0.198487	0.999859	574.043	330.214	1380.5	761.585	896.524	415.616	1069.17	793.77
ENSDARG00000003925	connexin 28.6 [Source:ZFIN	cx28.6	0.369847	0	0.533908	0.301252	0	0.0623078	0.204898	0.0890687	-1.62209	0.840157	0.364068	0.479718	0.441154	0.612346	0.474322	0.68941	0.999859	0.469181	1.62367	0.382172	0.825007	0	0.591834	0.178552	0.256796
ENSDARG00000003927	claudin 12 [Source:ZFIN	cldn12	51.9634	60.8888	59.731	57.5277	62.3165	50.2824	53.1711	55.2567	0.0350912	0.991323	80.6411	67.2565	79.4708	80.6935	77.0155	0.431384	0.999859	83.6315	113.995	68.8864	88.8377	73.3785	69.5405	67.4035	70.1075
ENSDARG00000003931	carnosine dipeptidase 2 [Source:ZFIN	cndp2	63.7061	54.3485	70.4091	62.8212	94.7158	127.17	91.3847	104.424	0.848128	0.486225	66.4424	66.5849	118.923	93.0085	86.2396	0.501432	0.999859	62.2838	114.198	81.1159	85.8659	81.2003	58.1477	99.1859	79.5113
ENSDARG00000003934	nucleoredoxin like 2 [Source:ZFIN	nxnl2	8.32155	7.27718	7.60819	7.73564	14.1094	9.40847	12.089	11.869	0.717733	0.564022	10.922	9.59437	7.49962	16.3292	11.0863	0.530143	0.987295	8.56255	9.94497	15.2869	11.2648	9.11605	10.2585	14.7306	11.3684
ENSDARG00000003938	replication protein A1 [Source:ZFIN	rpa1	317.236	247.608	311.602	292.149	249.135	249.418	397.4	298.651	0.139788	0.939092	268.409	270.945	240.24	416.803	299.099	0.0535673	0.999859	279.515	203.703	376.439	286.552	379.892	249.212	401.654	343.586
ENSDARG00000003940	mitochondrial fission regulator 1-like [Source:ZFIN	mtfr1l	65.7402	42.5577	51.7223	53.3401	27.4349	41.1854	65.0552	44.5585	-0.138527	0.949349	45.8726	52.2893	58.0433	65.9972	55.5506	0.100942	0.999859	37.8864	43.2978	53.0263	44.7368	56.6095	35.2635	69.1891	53.6873
ENSDARG00000003941	RRS1 ribosome biogenesis regulator homolog (S. cerevisiae) [Source:ZFIN	rrs1	142.853	196.944	140.685	160.161	93.0175	180.319	210.431	161.256	0.100659	0.970812	126.241	179.319	124.784	136.077	141.605	-0.181098	0.999859	95.1265	50.4691	151.722	99.1059	169.829	141.054	133.825	148.236
ENSDARG00000003944	neuromedin U receptor 1b [Source:ZFIN	nmur1b	0	0	0	0	0	0	0	0	NA	NA	0	0	0	0	0	NA	NA	0	0	0	0	0	0	0	0
ENSDARG00000003952	profilin 2 [Source:ZFIN	pfn2	869.787	1329.6	1204.3	1134.56	930.959	1672.46	1457.75	1353.72	0.343821	0.895348	874.036	967.208	1413.84	1163.39	1104.62	-0.0250195	0.999859	885.696	1538.22	738.929	1054.28	1553.39	1420.16	876.692	1283.41
ENSDARG00000003961	poly (ADP-ribose) polymerase family, member 3 [Source:ZFIN	parp3	22.1908	19.805	20.9559	20.9839	2.48221	12.15	17.7237	10.7853	-0.846694	0.724935	11.9232	18.0374	19.2847	20.9558	17.5503	-0.226345	0.999859	13.489	25.3698	18.1532	19.004	29.2051	28.2601	14.6413	24.0355
ENSDARG00000003963	tnf receptor-associated factor 4a [Source:ZFIN	traf4a	37.262	45.3212	64.2692	48.9508	43.8959	47.6654	37.7013	43.0875	-0.0886274	0.966116	36.8619	38.9531	31.385	35.1078	35.577	-0.462746	0.961349	30.6141	19.2811	24.3634	24.7529	39.8968	24.9064	23.0333	29.2788
ENSDARG00000003965	T cell leukemia homeobox 1 [Source:ZFIN	tlx1	0.184923	0	0.467169	0.217364	0.130643	0.996924	0.204898	0.444155	1.19179	NA	0.455085	0	0.252088	0.748422	0.363899	0.749854	0.999859	0.234591	0.676529	0	0.303706	0.0562719	0	0.357105	0.137792
ENSDARG00000003968	La ribonucleoprotein domain family, member 6b [Source:ZFIN	larp6b	0	0	0	0	0	0	0	0	0	NA	0.091017	0.287831	0	0	0.094712	2.58653	NA	0.351886	0	0	0.117295	0.0562719	0	0	0.0187573
ENSDARG00000003970	tripartite motif containing 35-13 [Source:ZFIN	trim35-13	0	0	0.533908	0.177969	0	0	0	0	-3.29646	NA	0	0.575662	0.0630221	0	0.159671	-0.219369	NA	0.234591	0	0.0955429	0.110044	0.0562719	0	0	0.0187573
ENSDARG00000003971	ISL LIM homeobox 2a [Source:ZFIN	isl2a	6.19493	15.4755	12.6803	11.4503	6.40148	8.66078	9.73267	8.26498	-0.399257	0.861941	7.64543	11.993	6.74336	11.0903	9.368	-0.322333	0.999859	14.31	13.26	8.50332	12.0244	11.8734	10.9983	14.6413	12.5043
ENSDARG00000003973	cysteine and histidine-rich domain (CHORD) containing 1a [Source:ZFIN	chordc1a	7.11955	15.7519	7.74167	10.2044	2.87414	7.78847	4.61021	5.09094	-0.915524	0.817036	5.91611	11.2254	15.7555	5.78326	9.67007	-0.0622236	0.999859	39.0593	1.21775	4.39497	14.8907	6.18991	4.58672	6.60644	5.79435
ENSDARG00000003974	speckle-type POZ protein-like b [Source:ZFIN	spoplb	40.6831	24.5029	34.7708	33.3189	19.4657	28.7239	26.3294	24.8397	-0.291788	0.858396	33.5853	38.9531	40.7122	60.4181	43.4172	0.421782	0.999859	45.0414	21.3783	38.6949	35.0382	35.0011	26.09	47.3164	36.1358
ENSDARG00000003977	zgc:153896 [Source:ZFIN	zgc:153896	5.73262	6.07967	2.86976	4.89402	3.13542	6.54231	5.94205	5.2066	0.208482	0.964875	3.09458	3.35803	4.15946	4.35446	3.74163	-0.356133	0.999859	3.04968	8.93018	1.14651	4.37546	4.72684	7.20065	3.30322	5.0769
ENSDARG00000003984	si:dkey-175g6.5 [Source:ZFIN	LTN1	78.315	53.3353	56.7277	62.7927	40.7605	48.9116	46.5119	45.3947	-0.342215	0.827347	71.0843	69.0794	37.246	48.3073	56.4293	-0.140093	0.999859	53.4866	24.6256	67.6444	48.5856	50.082	32.8961	64.1003	49.0261
ENSDARG00000003989	corticotropin releasing hormone receptor 1 [Source:ZFIN	crhr1	9.06124	0.829046	2.06889	3.98639	1.95964	1.55769	3.89307	2.47013	-0.499596	0.899767	33.4032	11.2254	8.82309	12.7232	16.5437	2.13605	0.124926	4.69181	5.7505	8.21669	6.21967	6.97771	3.25509	6.16006	5.46429
ENSDARG00000003991	four and a half LIM domains 2b [Source:ZFIN	fhl2b	73.5995	5.25062	11.9462	30.2654	98.8964	20.7485	20.08	46.575	0.83023	0.843574	17.7483	9.78625	48.1488	12.6551	22.0846	-0.261305	0.999859	15.6003	7.98304	9.93646	11.1733	24.8722	6.85541	24.0153	18.581
ENSDARG00000003994	synaptotagmin IXa [Source:ZFIN	syt9a	0	0	0.133477	0.0444923	0	0	0	0	-1.3692	NA	1.18322	0.0959437	0.378132	0	0.414324	3.0944	NA	0.117295	0	0.0955429	0.0709461	0.337631	0	0	0.112544
ENSDARG00000003998	phytanoyl-CoA 2-hydroxylase interacting protein-like a [Source:ZFIN	phyhipla	0.369847	0	1.00108	0.456975	0	0	0.512246	0.170749	-1.3639	NA	0.091017	0	0.441154	0.0680384	0.150052	-1.45934	0.999859	1.17295	0.47357	0.191086	0.612536	0.168816	0.345237	0.357105	0.290386
ENSDARG00000004015	adenylate cyclase activating polypeptide 1a [Source:ZFIN	adcyap1a	0.924616	0.736929	1.13455	0.932033	1.829	0.311539	1.22939	1.12331	0.346574	0.971745	0.091017	0.0959437	2.07973	0.272154	0.63471	-0.403406	0.999859	0.469181	0	1.43314	0.634108	0.506447	0	1.5177	0.674714
ENSDARG00000004017	sperm associated antigen 1a [Source:ZFIN	spag1a	41.8851	31.1353	48.9861	40.6688	20.5109	37.6339	27.3539	28.4996	-0.389759	0.869827	22.2992	32.5249	34.0319	44.4971	33.3383	-0.254133	0.999859	50.7888	10.0803	20.4462	27.1051	25.3786	14.8452	27.4078	22.5439
ENSDARG00000004018	si:ch211-236h17.3 [Source:ZFIN	CHST13	37.6319	43.2025	39.7761	40.2035	46.9007	26.2316	30.0176	34.3833	-0.13481	0.971059	20.4788	36.1708	27.0365	27.0793	27.6913	-0.526808	0.999859	32.3735	3.31499	19.1086	18.2657	29.4302	8.77888	29.729	22.646
ENSDARG00000004023	ISL LIM homeobox 1 [Source:ZFIN	isl1	1.01708	2.8556	19.3542	7.74228	14.8932	1.55769	4.91756	7.12283	-0.0710187	0.995224	10.2849	23.3143	26.9734	13.3355	18.477	1.26724	0.999859	15.483	12.6511	2.19749	10.1105	18.7385	5.91834	4.99947	9.88545
ENSDARG00000004034	Rho GDP dissociation inhibitor (GDI) gamma [Source:ZFIN	arhgdig	142.761	150.149	119.929	137.613	98.8964	178.138	147.732	141.589	0.149715	0.962863	91.108	106.306	86.4032	107.16	97.7443	-0.483158	0.999859	78.9397	145.048	37.7394	87.2423	124.08	95.1374	110.613	109.943
ENSDARG00000004037	component of oligomeric golgi complex 2 [Source:ZFIN	cog2	40.868	13.9095	19.4209	24.7328	25.6059	16.9477	28.7882	23.7806	0.0906802	0.977381	34.9505	33.2924	23.3182	35.9243	31.8714	0.421471	0.999859	35.0713	9.3361	31.2425	25.2166	30.1055	15.3877	38.3888	27.9606
ENSDARG00000004046	PHD finger protein 6 [Source:ZFIN	phf6	38.0017	35.0963	32.5684	35.2221	16.069	30.157	47.3315	31.1858	-0.0686606	0.982442	27.3051	38.6653	25.5239	29.1204	30.1537	-0.210647	0.999859	19.471	26.6552	36.1152	27.4138	39.4466	26.0407	34.2821	33.2565
ENSDARG00000004049	myristoylated alanine-rich protein kinase C substrate a [Source:ZFIN	marcksa	33.656	35.0041	27.6297	32.0966	40.7605	36.2631	37.5988	38.2075	0.353842	0.806098	65.3502	31.4695	37.246	51.7772	46.4607	0.53719	0.889934	57.0055	25.1669	53.6951	45.2892	51.32	45.0287	53.4764	49.9417
ENSDARG00000004051		CR354540.1	7.30447	2.21079	6.74059	5.41862	1.69835	3.48923	8.40083	4.52947	-0.123804	0.980604	3.54966	8.44304	5.92407	4.83073	5.68688	0.127447	0.999859	2.22861	2.84142	2.57966	2.5499	6.64008	1.43027	3.92815	3.9995
ENSDARG00000004055	UHRF1 binding protein 1-like [Source:ZFIN	uhrf1bp1l	47.7102	32.8855	29.3649	36.6535	25.6059	27.8516	14.2404	22.566	-0.566263	0.714842	25.7578	29.2628	19.6629	12.451	21.7836	-0.723825	0.813984	30.8487	24.6256	18.4398	24.638	17.2192	15.585	17.4089	16.7377
ENSDARG00000004059	galactokinase 2 [Source:ZFIN	galk2	10.1708	8.47469	7.74167	8.79571	7.44662	6.04385	7.68369	7.05805	-0.209888	0.925524	2.82153	6.42822	3.52923	3.1978	3.9942	-1.12199	0.195169	7.5069	4.87101	3.63063	5.33618	4.95193	2.95917	6.07078	4.66063
ENSDARG00000004060	basic helix-loop-helix family, member e40 [Source:ZFIN	bhlhe40	75.5412	70.9295	104.512	83.661	61.7939	45.0485	62.6989	56.5138	-0.468983	0.840157	48.057	85.5817	159.005	114.985	101.907	0.33545	0.999859	107.091	40.93	57.1347	68.3851	57.5099	27.5203	81.3306	55.4536
ENSDARG00000004074	BTB and CNC homology 1, basic leucine zipper transcription factor 2b [Source:ZFIN	bach2b	34.3957	11.4224	11.5458	19.1213	48.2071	9.09693	8.70818	22.0041	0.353764	0.941525	16.3831	10.0741	4.2855	3.94623	8.67222	-1.10295	0.990109	15.483	2.09724	16.72	11.4334	9.96013	3.89624	18.5694	10.8086
ENSDARG00000004078	acyl-CoA synthetase long chain family member 4a [Source:ZFIN	acsl4a	139.802	151.255	150.896	147.318	112.614	133.712	76.8369	107.721	-0.344464	0.821054	123.146	110.911	147.346	112.399	123.45	-0.232843	0.999859	104.393	56.5578	75.2878	78.7461	70.2273	81.4759	75.8848	75.8627
ENSDARG00000004082	connexin 39.9 [Source:ZFIN	cx39.9	2.49646	0	10.6114	4.3693	0	0	5.6347	1.87823	-1.13932	0.941525	0.182034	7.67549	0.441154	0.136077	2.10869	-1.06502	0.999859	0	0.0676529	0.0955429	0.0543986	2.58851	0	0.446381	1.01163
ENSDARG00000004094	acyl-CoA synthetase bubblegum family member 2 [Source:ZFIN	acsbg2	58.4358	33.8988	46.8504	46.395	50.2974	43.4908	33.296	42.3614	-0.00208936	0.999797	79.3668	44.9976	56.7198	93.3487	68.6082	0.596948	0.967123	110.609	62.5789	49.0135	74.0673	45.6928	74.3245	65.7073	61.9082
ENSDARG00000004105	tyrosine kinase with immunoglobulin-like and EGF-like domains 1 [Source:ZFIN	tie1	9.06124	11.6988	17.8192	12.8597	42.3282	34.1447	15.06	30.511	1.34062	0.656921	22.2082	35.0194	32.7084	19.3909	27.3317	1.10001	0.999859	99.9356	34.1647	2.19749	45.4326	28.2485	11.5901	7.1421	15.6602
ENSDARG00000004111	estrogen receptor 1 [Source:ZFIN	esr1	1.75677	3.03983	0.8676	1.88807	4.96442	3.67616	1.53674	3.39244	0.937255	0.786789	0.728136	1.34321	3.02506	0.544307	1.41018	-0.353448	0.999859	2.22861	1.1501	1.43314	1.60395	0.844078	1.47959	0.803486	1.04238
ENSDARG00000004114	TELO2 interacting protein 1 [Source:ZFIN	tti1	21.8209	23.2133	13.7481	19.5941	8.75305	7.53924	12.2939	9.52873	-0.942969	0.433589	15.3819	19.1887	10.9028	13.2675	14.6852	-0.413798	0.999859	18.1808	4.7357	12.8983	11.9383	13.5615	6.70746	17.6767	12.6486
ENSDARG00000004115	mannosyl (alpha-1,3-)-glycoprotein beta-1,4-N-acetylglucosaminyltransferase, isozyme B [Source:ZFIN	mgat4b	2.21908	1.28963	2.93649	2.1484	0	0.436154	1.53674	0.657631	-1.59195	0.656921	3.09458	4.31746	5.86105	1.63292	3.7265	0.850606	0.999859	5.16099	3.17969	0.286629	2.87577	4.33294	1.52891	1.60697	2.4896
ENSDARG00000004130	mevalonate kinase [Source:ZFIN	mvk	21.8209	22.2	16.7514	20.2574	23.5157	23.4277	25.6123	24.1852	0.360744	0.840157	26.577	16.8861	17.016	17.4178	19.4742	-0.0490882	0.999859	9.38362	14.7483	22.8348	15.6556	22.0023	19.9744	29.0148	23.6638
ENSDARG00000004131	rotatin [Source:ZFIN	rttn	15.4411	4.79004	7.34123	9.19079	17.3755	3.73847	7.88859	9.6675	0.210623	0.959899	19.8417	9.78625	7.81473	10.7501	12.0482	0.437441	0.999859	8.44526	3.65326	14.9047	9.00107	10.2415	4.48808	17.9445	10.8914
ENSDARG00000004132	ubiquitin specific peptidase 19 [Source:ZFIN	usp19	66.3875	44.2158	48.0517	52.885	54.4779	30.2816	24.6903	36.4833	-0.41549	0.882097	67.3526	57.3743	42.2878	58.3089	56.3309	0.113193	0.999859	136.532	16.4397	52.0709	68.3474	30.6119	17.3605	44.8167	30.9297
ENSDARG00000004141	zgc:92630 [Source:ZFIN	zgc:92630	79.9793	89.8133	90.097	86.6299	34.359	103.493	80.9349	72.929	-0.140422	0.970812	44.7804	60.6364	55.7115	48.6475	52.4439	-0.709327	0.999859	35.7751	76.4478	35.3509	49.1912	52.5579	114.372	51.6909	72.8736
ENSDARG00000004150	glutamate receptor, metabotropic 2a [Source:ZFIN	grm2a	1.10954	0.0921162	0.734123	0.64526	0	0.0623078	0	0.0207693	-4.09572	NA	0	0	0	0.340192	0.085048	-2.81921	NA	0.351886	0	0	0.117295	0.0562719	0.986391	0	0.347554
ENSDARG00000004151	RAB23, member RAS oncogene family [Source:ZFIN	rab23	5.73262	5.25062	3.73736	4.90687	0.130643	1.37077	2.97103	1.49081	-1.59972	0.579427	6.37119	6.62011	4.53759	4.4225	5.48785	0.17359	0.999859	15.8349	0.405917	5.73257	7.32445	4.83938	2.0221	5.08874	3.98341
ENSDARG00000004154	ORAI calcium release-activated calcium modulator 1b [Source:ZFIN	orai1b	7.02709	6.2639	3.27019	5.52039	2.61285	4.54847	9.73267	5.63133	0.141144	0.973513	5.09695	12.4727	8.25589	4.89876	7.68107	0.510747	0.999859	13.3717	3.38264	10.4142	9.05616	8.55333	3.00849	14.3735	8.6451
ENSDARG00000004158	transmembrane protein 63C [Source:ZFIN	tmem63c	1.01708	0.368465	1.26803	0.884525	0	0.124616	0.512246	0.212287	-1.93848	0.578282	41.8678	6.14039	8.19287	30.9575	21.7896	4.61348	1.95137e-05	17.1251	2.36785	25.2233	14.9054	9.17232	2.5153	13.7485	8.47872
ENSDARG00000004160	receptor accessory protein 3b [Source:ZFIN	reep3b	70.6407	47.5319	58.8634	59.012	76.4259	73.9593	92.2043	80.8631	0.573159	0.586809	75.8172	66.1052	87.3486	97.8392	81.7775	0.510952	0.93003	61.4627	96.2701	87.8039	81.8456	73.3223	62.3892	96.329	77.3468
ENSDARG00000004161	IK cytokine [Source:ZFIN	ik	78.315	78.2988	79.0184	78.544	77.8629	54.5816	64.4405	65.6284	-0.160883	0.932588	96.478	80.7846	62.2028	92.192	82.9143	0.0803261	0.999859	83.3969	37.5474	98.3136	73.086	66.0069	33.2907	89.4547	62.9175
ENSDARG00000004167	zgc:110366 [Source:ZFIN	zgc:110366	42.1625	34.8199	52.8569	43.2798	28.0881	45.6716	57.8838	43.8812	0.128762	0.963075	16.6561	27.4399	33.3387	30.3451	26.9449	-0.644971	0.941986	22.5207	22.4608	34.1088	26.3634	37.8147	51.8348	45.4416	45.0304
ENSDARG00000004169	stathmin 1a [Source:ZFIN	stmn1a	393.979	699.715	593.172	562.288	628.39	1177.12	1429.99	1078.5	1.0177	0.541319	842.18	671.797	913.694	1154.07	895.435	0.664997	0.999859	535.687	1534.98	1229.45	1100.04	966.526	1450.68	1102.65	1173.29
ENSDARG00000004171	Rab acceptor 1 (prenylated) [Source:ZFIN	rabac1	35.6902	39.9784	94.3682	56.679	22.8624	33.9577	34.6278	30.4827	-0.800111	0.830233	32.6751	17.6536	81.8656	26.535	39.6823	-0.45449	0.999859	34.954	184.625	32.0069	83.8619	57.2848	22.8843	30.8003	36.9898
ENSDARG00000004173	coatomer protein complex, subunit alpha [Source:ZFIN	copa	353.388	170.231	251.537	258.386	188.256	141.127	178.876	169.42	-0.476506	0.739744	222.446	218.368	136.569	220.921	199.576	-0.339768	0.999859	279.749	102.629	199.398	193.926	168.534	85.0762	252.116	168.575
ENSDARG00000004174	CCR4-NOT transcription complex, subunit 1 [Source:ZFIN	cnot1	247.058	216.197	210.426	224.56	260.501	180.506	150.908	197.305	-0.077426	0.977362	273.324	260.871	162.912	231.126	232.058	0.0533117	0.999859	277.638	84.3631	260.546	207.516	186.71	92.9673	254.794	178.157
ENSDARG00000004176	unc-51 like kinase 4 [Source:ZFIN	ulk4	7.48939	4.60581	4.93865	5.67795	6.53213	3.42693	3.58572	4.51492	-0.220634	0.940292	9.01068	5.08501	3.52923	5.17092	5.69896	0.0182203	0.999859	8.32796	2.70612	7.45235	6.16214	5.45837	2.07142	4.91019	4.14666
ENSDARG00000004177	family with sequence similarity 169, member Ab [Source:ZFIN	fam169ab	2.404	0	0.133477	0.845827	0	0	0.102449	0.0341497	-4.38225	0.576565	0	0.671606	0.126044	1.42881	0.556614	-0.45733	0.999859	3.16697	0.135306	0	1.10076	0.337631	0	0.0892762	0.142303
ENSDARG00000004184	neurofibromin 1b [Source:ZFIN	nf1b	17.3828	7.27718	4.87191	9.84396	8.23048	3.24	5.6347	5.70173	-0.645466	0.87544	13.5615	10.5538	5.10479	4.21838	8.35963	-0.195585	0.999859	17.3597	1.42071	10.2231	9.66783	4.50175	1.33163	11.8737	5.90237
ENSDARG00000004187	zgc:122979 [Source:ZFIN	zgc:122979	1.29446	0.0921162	1.33477	0.907116	0	2.18077	0	0.726924	-0.0822364	0.995916	0	0.959437	0.252088	0.748422	0.489987	-0.834951	0.999859	0	0.811835	0.477715	0.42985	1.4068	0.345237	0.178552	0.643529
ENSDARG00000004189	chromobox homolog 1a (HP1 beta homolog Drosophila) [Source:ZFIN	cbx1a	156.075	190.957	164.043	170.358	152.852	163.994	185.74	167.529	0.0692502	0.971215	116.775	198.22	144.447	202.55	165.498	-0.0369641	0.999859	203.038	108.853	123.824	145.238	191.324	112.498	173.821	159.214
ENSDARG00000004196	TNF superfamily member 10, like [Source:ZFIN	tnfsf10l	40.3133	49.4664	56.5275	48.7691	27.4349	31.2162	35.345	31.332	-0.545506	0.681632	30.2176	39.7207	32.2043	35.516	34.4147	-0.499303	0.986263	52.431	48.5071	23.8857	41.6079	52.5017	31.0713	42.0491	41.874
ENSDARG00000004199	sperm adhesion molecule 1 [Source:ZFIN	spam1	1.94169	0.829046	0.8676	1.21278	0	0.872309	0.409797	0.427368	-1.28832	0.878463	0.364068	0	0.567198	0.612346	0.385903	-1.54694	0.999859	0	0.202959	0.0955429	0.0995005	0.168816	1.72618	0	0.631666
ENSDARG00000004204	EF-hand domain (C-terminal) containing 2 [Source:ZFIN	efhc2	2.31154	0	1.26803	1.19319	0	0	0.614695	0.204898	-2.39077	0.800671	0.273051	0.0959437	0	0	0.0922487	-3.7084	0.862858	2.34591	0.135306	0	0.82707	0.0562719	0.345237	0.624933	0.342147
ENSDARG00000004211	coiled-coil domain containing 106a [Source:ZFIN	ccdc106a	28.6631	19.6207	23.6922	23.992	20.3802	17.6954	31.247	23.1075	0.058205	0.985052	33.4943	18.709	23.5702	30.6853	26.6147	0.17646	0.999859	25.9223	29.226	39.1726	31.4403	39.4466	18.5935	49.7268	35.9223
ENSDARG00000004218	Rho family GTPase 1b [Source:ZFIN	rnd1b	11.7426	17.5942	28.6976	19.3448	22.2092	10.4677	11.0645	14.5805	-0.334106	0.917257	5.18797	11.5132	17.6462	18.0982	13.1114	-0.537485	0.999859	19.471	11.2304	7.07017	12.5905	13.7303	8.68024	9.46328	10.6246
ENSDARG00000004219	solute carrier family 6 (neurotransmitter transporter), member 3 [Source:ZFIN	slc6a3	0	0.0921162	0.0667385	0.0529516	0	0	0.409797	0.136599	1.36093	NA	1.0922	0.287831	0.126044	1.42881	0.733721	3.71041	NA	0	0	0.191086	0.0636953	0.112544	0.0493195	0	0.0539544
ENSDARG00000004227	phosphodiesterase 3A, cGMP-inhibited [Source:ZFIN	pde3a	2.03416	0.184232	6.20668	2.80836	1.829	0.747693	0.102449	0.893046	-1.55767	0.748549	1.27424	0.767549	0.378132	1.29273	0.928162	-1.60285	0.98858	23.5763	0.676529	2.19749	8.81679	0.675263	0.838432	1.07131	0.86167
ENSDARG00000004232	deltaB [Source:ZFIN	dlb	13.6843	10.317	55.7266	26.576	0.653213	10.0315	5.02001	5.23492	-2.21419	0.244396	126.969	63.8985	40.145	118.931	87.4858	1.69711	0.659014	89.1444	11.0274	49.7779	49.9832	36.633	39.7022	42.3169	39.5507
ENSDARG00000004243	acid-sensing (proton-gated) ion channel family member 4b [Source:ZFIN	asic4b	0.739693	0	0.200215	0.313303	0	0.0623078	0.307348	0.123218	-1.14027	NA	0.182034	0.383775	0.126044	0	0.172963	-0.764571	NA	0	0.0676529	0	0.022551	0	0	0	0
ENSDARG00000004246	slit homolog 2 (Drosophila) [Source:ZFIN	slit2	19.0471	5.06639	9.61034	11.2413	5.87891	4.48616	5.02001	5.12836	-0.97425	0.699223	9.37475	3.83775	2.83599	6.25953	5.57701	-0.967375	0.958091	18.4154	11.0274	2.29303	10.5786	9.11605	5.91834	5.17802	6.73747
ENSDARG00000004251	dihydrofolate reductase [Source:ZFIN	dhfr	112.064	110.539	147.626	123.409	130.643	158.822	157.055	148.84	0.373349	0.902162	122.509	110.143	120.309	123.081	119.011	-0.0372527	0.999859	62.6357	257.352	100.798	140.262	158.574	229.237	130.343	172.718
ENSDARG00000004256	wingless-type MMTV integration site family, member 11 [Source:ZFIN	wnt11	1.84923	6.72448	4.67169	4.41514	5.2257	1.74462	3.58572	3.51868	-0.292784	0.963348	0.819153	3.16614	2.20577	1.22469	1.85394	-1.27397	0.999859	11.6122	0.338264	0.573257	4.17458	3.6014	1.57822	1.69625	2.29196
ENSDARG00000004260	cullin 5b [Source:ZFIN	cul5b	2.12662	0	0.0667385	0.731119	0	0	1.02449	0.341497	-0.882293	0.936791	0.91017	0.0959437	0.504176	1.90508	0.853841	0.382403	0.999859	0	1.82663	1.05097	0.9592	0.956622	0.345237	0.267829	0.523229
ENSDARG00000004261	transmembrane p24 trafficking protein 9 [Source:ZFIN	tmed9	309.747	222.092	227.178	253.005	149.716	333.284	385.004	289.335	0.316561	0.886049	254.393	256.17	283.473	442.114	309.037	0.32218	0.999859	268.254	384.607	332.776	328.546	365.092	267.016	318.002	316.703
ENSDARG00000004262	cytochrome P450, family 46, subfamily A, polypeptide 1, tandem duplicate 2 [Source:ZFIN	cyp46a1.2	4.16077	3.31618	1.80194	3.09297	0.130643	2.74154	2.76613	1.87944	-0.560489	0.897992	2.73051	1.05538	2.96204	2.99369	2.4354	-0.291562	0.999859	2.11131	8.3213	6.30583	5.57948	3.26377	3.7976	5.08874	4.05004
ENSDARG00000004270	atlastin 3 [Source:ZFIN	atl3	44.8439	63.9286	54.6588	54.4771	45.7249	49.7216	28.276	41.2408	-0.307482	0.907415	38.5912	36.6505	77.202	40.2787	48.1806	-0.144471	0.999859	46.3316	54.9341	26.0832	42.4497	30.3306	31.9591	46.1558	36.1485
ENSDARG00000004274	zgc:112496 [Source:ZFIN	zgc:112496	23.8551	22.4763	21.7567	22.6961	25.214	19.2531	32.8862	25.7844	0.282412	0.910851	16.11	16.8861	19.8519	20.4115	18.3149	-0.282606	0.999859	10.5566	24.1521	22.8348	19.1811	29.599	36.9896	24.551	30.3799
ENSDARG00000004280	SEH1-like (S. cerevisiae) [Source:ZFIN	seh1l	181.78	122.422	131.875	145.359	161.344	123.743	189.941	158.342	0.240198	0.856759	143.352	150.727	127.052	148.46	142.398	0.00132324	0.999859	112.252	80.0334	159.652	117.312	173.543	97.0608	184.623	151.742
ENSDARG00000004282	zgc:77375 [Source:ZFIN	zgc:77375	180.115	2.48714	32.1012	71.5679	176.237	13.3339	12.9086	67.4931	0.130682	0.994659	80.186	18.6131	44.6826	14.6963	39.5445	-0.718614	0.999859	119.055	0.541223	62.1029	60.5663	8.72214	0.0493195	40.4421	16.4045
ENSDARG00000004291	HECT, C2 and WW domain containing E3 ubiquitin protein ligase 1b [Source:ZFIN	hecw1b	0.184923	0.184232	0.800862	0.390006	0.391928	0.0623078	0.409797	0.288011	-0.441539	NA	0.91017	0.191887	0.126044	0.544307	0.443102	0.116565	NA	0.351886	0	0.191086	0.180991	0.168816	0.197278	0	0.122031
ENSDARG00000004296	alpha-1-microglobulin/bikunin precursor [Source:ZFIN	ambp	33.4711	75.0747	37.3736	48.6398	3.13542	50.8431	34.0131	29.3306	-0.645084	0.899681	10.831	92.4897	26.7213	40.755	42.6993	-0.22141	0.999859	47.8565	20.8371	4.6816	24.4584	56.0468	17.2125	12.3201	28.5265
ENSDARG00000004297	interferon regulatory factor 2 binding protein-like [Source:ZFIN	irf2bpl	31.3445	30.7668	61.6664	41.2592	35.0122	25.7331	21.6168	27.454	-0.492368	0.770105	32.038	31.9492	33.0236	48.3073	36.3295	-0.174444	0.999859	55.8325	19.3487	40.9879	38.7231	24.9847	21.7992	26.0686	24.2842
ENSDARG00000004301	ras homolog family member Gb [Source:ZFIN	rhogb	29.3103	23.029	27.7632	26.7009	44.1572	49.4724	26.4319	40.0205	0.705539	0.581798	29.1254	37.8018	37.246	32.3182	34.1229	0.386365	0.999859	19.3537	37.0738	26.3698	27.5991	28.6424	16.6207	27.5863	24.2831
ENSDARG00000004302	solute carrier family 45, member 1 [Source:ZFIN	slc45a1	0.0924616	0	1.93542	0.675959	0.130643	0.124616	0.717144	0.324134	-1.01303	NA	0.364068	0.0959437	0.31511	0.136077	0.2278	-1.56853	0.999859	0	0.541223	0.0955429	0.212255	0.0562719	0	0.178552	0.0782748
ENSDARG00000004305	VANGL planar cell polarity protein 1 [Source:ZFIN	vangl1	4.80801	2.02656	3.93757	3.59071	3.00478	0.373847	1.33184	1.57015	-1.09588	0.828263	2.00237	1.5351	2.52088	5.307	2.84134	-0.282369	0.999859	3.75345	0.270612	0	1.34135	1.01289	0.295917	1.42842	0.91241
ENSDARG00000004306	kelch-like family member 18 [Source:ZFIN	klhl18	13.0371	5.34274	10.0108	9.46354	2.87414	11.7139	3.48327	6.02376	-0.476046	0.904916	5.82509	15.7348	12.9825	7.21207	10.4386	0.209148	0.999859	10.0874	10.4862	12.4206	10.9981	13.9554	1.28231	12.4987	9.24547
ENSDARG00000004307	LY6/PLAUR domain containing 6 [Source:ZFIN	lypd6	15.3486	7.27718	19.9548	14.1935	24.8221	11.9008	10.4498	15.7242	0.261695	0.926895	11.1951	16.3104	20.8603	19.1188	16.8712	0.302148	0.999859	44.3376	23.002	15.2869	27.5422	22.9027	15.8316	18.3909	19.0417
ENSDARG00000004308	family with sequence similarity 8, member A1b [Source:ZFIN	fam8a1b	18.3074	10.317	19.6211	16.0818	17.6367	15.9508	25.5098	19.6991	0.408171	0.847696	13.0154	15.6388	18.3394	25.1742	18.042	0.208298	0.999859	11.4949	22.3255	16.1468	16.6557	17.4443	12.5272	18.3909	16.1208
ENSDARG00000004311	low density lipoprotein receptor adaptor protein 1a [Source:ZFIN	ldlrap1a	10.0783	14.6465	11.3455	12.0234	11.7578	8.41155	8.81063	9.66	-0.234189	0.916896	10.1939	10.8416	7.24754	9.11715	9.35005	-0.375385	0.999859	12.9025	13.8688	10.5097	12.427	10.0727	12.2806	7.94558	10.0996
ENSDARG00000004318	COBW domain containing [Source:ZFIN	cbwd	46.7856	31.7801	50.3208	42.9622	57.0908	51.4039	53.376	53.9569	0.444796	0.840157	28.8524	33.6762	49.2202	39.4623	37.8028	-0.135605	0.999859	17.7116	40.5917	30.8604	29.7212	60.0984	66.532	43.299	56.6431
ENSDARG00000004322	Usher syndrome 1Ga (autosomal recessive) [Source:ZFIN	ush1ga	1.66431	0.552697	0.800862	1.00596	0	0.249231	0	0.083077	-3.09396	0.347061	3.36763	0.959437	1.63857	1.15665	1.78057	0.876299	0.999859	1.64213	1.96193	0.286629	1.2969	0.168816	0.0986391	0.71421	0.327221
ENSDARG00000004325	caspase 9, apoptosis-related cysteine peptidase [Source:ZFIN	casp9	29.9576	21.0946	36.9731	29.3418	10.3208	39.1916	36.7793	28.7639	0.095387	0.981695	17.8393	20.2441	31.1329	43.9528	28.2923	-0.0128133	0.999859	21.8169	29.9702	29.045	26.9441	36.1828	33.4386	30.4432	33.3549
ENSDARG00000004328	si:ch1073-284b18.2 [Source:ZFIN	LIN28A	3.69847	1.65809	2.00215	2.4529	2.48221	0.498462	1.74164	1.5741	-0.534049	0.921586	4.00475	4.89313	0.819287	1.36077	2.76948	0.181607	0.999859	8.79714	0.811835	2.0064	3.87179	1.4068	0.197278	2.85684	1.48697
ENSDARG00000004336	exocyst complex component 4 [Source:ZFIN	exoc4	46.4157	16.7651	30.0991	31.0933	27.4349	15.5146	23.5633	22.171	-0.347664	0.941843	35.0415	37.3221	16.1336	36.8768	31.3435	0.0473537	0.999859	41.6398	2.84142	51.6887	32.0566	23.6905	2.31802	37.9424	21.317
ENSDARG00000004343	negative elongation factor complex member E [Source:ZFIN	nelfe	27.7385	30.3983	25.2939	27.8102	15.9384	27.3531	32.3739	25.2218	-0.0366205	0.992557	31.6739	23.794	31.9522	34.9037	30.581	0.154236	0.999859	21.2304	28.0083	39.077	29.4386	28.6987	28.5067	40.2636	32.4896
ENSDARG00000004358	guanine nucleotide binding protein (G protein), beta polypeptide 3a [Source:ZFIN	gnb3a	0.0924616	0	0.0667385	0.0530667	0	0.436154	0.204898	0.213684	2.22561	NA	0.182034	0.671606	0.126044	0.204115	0.29595	2.47277	NA	0	0.0676529	0	0.022551	0.0562719	0	0.178552	0.0782748
ENSDARG00000004363	LHFPL tetraspan subfamily member 6 [Source:ZFIN	lhfpl6	31.8993	20.0813	20.6889	24.2232	9.40626	7.35232	18.4409	11.7331	-0.931522	0.534551	16.201	20.8198	12.9195	15.3767	16.3292	-0.539948	0.999859	31.9043	12.7187	8.88549	17.8362	24.1969	14.7465	12.3201	17.0879
ENSDARG00000004372	formin-like 3 [Source:ZFIN	fmnl3	9.52355	11.1461	17.6857	12.7851	28.3494	20.4369	14.9576	21.248	0.825161	0.795957	14.1076	12.4727	25.0828	21.9084	18.3929	0.552935	0.999859	62.2838	25.7757	3.43954	30.4997	20.1453	14.9931	8.48124	14.5399
ENSDARG00000004377	protein phosphatase 1, regulatory subunit 13Ba [Source:ZFIN	ppp1r13ba	3.51354	9.21162	6.87406	6.53308	0.130643	2.86616	3.07348	2.02342	-1.60248	0.591943	5.46102	5.85256	9.07518	6.32757	6.67908	0.0291689	0.999859	14.31	2.57081	0.955429	5.94542	3.32004	0.641154	2.41046	2.12388
ENSDARG00000004378	Yes-related kinase [Source:ZFIN	yrk	14.6089	11.6066	15.8838	14.0331	14.5013	17.5085	8.81063	13.6068	0.0768081	0.990267	16.019	8.63493	18.4024	9.18518	13.0604	-0.0613818	0.999859	33.8983	24.2874	4.77715	20.9876	7.65298	3.99488	12.3201	7.98932
ENSDARG00000004386	si:dkey-153k10.9 [Source:ZFIN	si:dkey-153k10.9	3.23616	0.184232	5.40582	2.94207	9.01433	0.373847	2.04898	3.81239	0.478705	0.941136	3.64068	4.98907	7.49962	3.60604	4.93385	0.82374	0.999859	6.45124	8.38896	1.91086	5.58368	6.18991	1.47959	0.892762	2.85409
ENSDARG00000004392	hematopoietic death receptor [Source:ZFIN	hdr	41.5153	34.8199	26.9624	34.4325	73.2905	47.7277	97.4292	72.8158	1.1852	0.128656	40.3205	33.0046	27.0995	33.5429	33.4919	-0.0235749	0.999859	26.1568	40.7947	54.4595	40.4703	66.9073	36.5458	55.8869	53.1133
ENSDARG00000004396	UDP-GlcNAc:betaGal beta-1,3-N-acetylglucosaminyltransferase 5b [Source:ZFIN	b3gnt5b	93.1089	95.5245	90.8978	93.1771	96.8061	78.2585	120.89	98.6516	0.178361	0.925202	97.2062	114.94	76.4457	122.537	102.782	0.145154	0.999859	77.884	128.608	137.486	114.659	129.538	97.0608	147.752	124.784
ENSDARG00000004402	ELOVL fatty acid elongase 6 [Source:ZFIN	elovl6	6.47232	3.31618	15.7503	8.51293	0	6.60462	3.38082	3.32848	-1.20644	0.751545	3.7317	3.83775	7.81473	9.3893	6.19337	-0.414977	0.999859	3.63615	7.78008	5.15932	5.52518	9.39741	8.23636	5.89223	7.842
ENSDARG00000004405	sorting nexin 10a [Source:ZFIN	snx10a	8.59893	10.1328	5.00539	7.91237	12.9336	6.35539	5.73715	8.34205	0.167756	0.964658	4.2778	6.52417	6.68034	2.78957	5.06797	-0.613715	0.999859	4.45722	6.96825	2.10194	4.50914	5.85228	4.73467	6.51716	5.70137
ENSDARG00000004406	sepiapterin reductase a [Source:ZFIN	spra	6.19493	10.2249	11.3455	9.25512	8.75305	10.0939	5.94205	8.26299	-0.0752849	0.993408	9.28374	5.75662	17.5832	8.16461	10.197	0.171457	0.999859	3.87074	29.3614	8.0256	13.7526	5.73973	21.306	7.76703	11.6043
ENSDARG00000004415	transcription factor 7 like 2 [Source:ZFIN	tcf7l2	59.7302	66.2315	74.5469	66.8362	103.73	156.953	99.0684	119.917	0.949643	0.330968	77.8195	77.1387	70.2066	59.4656	71.1576	0.0981229	0.999859	70.1426	112.574	114.747	99.1547	106.129	120.981	96.4183	107.843
ENSDARG00000004427	dpy-30 histone methyltransferase complex regulatory subunit [Source:ZFIN	dpy30	51.871	106.763	67.4726	75.3688	71.3308	109.039	89.3357	89.9017	0.33102	0.907415	83.4626	75.8914	80.3531	78.9245	79.6579	0.0638933	0.999859	53.7212	89.5724	90.0014	77.765	91.8357	176.219	70.5282	112.861
ENSDARG00000004433	Bruton agammaglobulinemia tyrosine kinase [Source:ZFIN	btk	20.8963	12.3436	12.6803	15.3067	31.0929	17.8823	22.4364	23.8039	0.759722	0.541162	12.8334	24.0819	15.6925	15.3767	16.9961	0.192562	0.999859	20.2921	11.5686	23.1214	18.3274	19.5263	8.0884	26.0686	17.8945
ENSDARG00000004436	family with sequence similarity 92, member A1 [Source:ZFIN	fam92a1	12.02	16.4888	11.5458	13.3515	14.5013	10.7169	15.6747	13.631	0.113051	0.963348	18.5675	12.2808	14.369	17.2818	15.6248	0.227379	0.999859	9.38362	10.0803	17.9621	12.4753	14.4619	17.8043	17.5874	16.6179
ENSDARG00000004445	glutamate receptor, metabotropic 5a [Source:ZFIN	grm5a	0.0924616	0	0	0.0308205	0.130643	0.249231	0.102449	0.160774	2.62132	NA	0.091017	0.191887	0.189066	0.204115	0.169021	2.55361	NA	0.351886	0.135306	0.6688	0.385331	0.225088	0.197278	0.71421	0.378858
ENSDARG00000004447	apelin receptor 2 [Source:ZFIN	aplnr2	6.28739	8.5668	9.81056	8.22159	5.35634	8.72309	3.17592	5.75178	-0.4077	0.92338	4.2778	7.00389	10.3986	6.66776	7.08702	-0.184438	0.999859	16.1867	12.9217	2.29303	10.4672	6.8089	9.66663	2.41046	6.29533
ENSDARG00000004451	tumor necrosis factor receptor superfamily, member a [Source:ZFIN	tnfrsfa	67.497	18.5154	27.8967	37.9697	51.0812	23.2408	31.247	35.1897	0.0495071	0.995442	31.6739	36.3626	36.9309	40.2787	36.3116	0.0191598	0.999859	66.741	3.85621	31.147	33.9147	21.2708	3.69896	27.14	17.3699
ENSDARG00000004452	TAR DNA binding protein, like [Source:ZFIN	tardbpl	218.394	223.75	275.096	239.08	171.272	218.451	216.27	201.998	-0.140564	0.916314	227.907	234.103	247.614	305.901	253.881	0.101124	0.999859	252.185	188.413	240.004	226.867	261.721	159.45	244.349	221.84
ENSDARG00000004455	purinergic receptor P2X, ligand-gated ion channel, 5 [Source:ZFIN	p2rx5	0.277385	0.0921162	3.33692	1.23548	0	0	1.02449	0.341497	-1.81033	0.843514	0	3.0702	0.31511	0.0680384	0.863336	-0.557267	0.999859	0.469181	0.879487	0.382172	0.576947	2.58851	0.295917	0.0892762	0.991233
ENSDARG00000004459	unc-119 lipid binding chaperone B homolog 2 [Source:ZFIN	unc119.2	0	0	0	0	3.00478	0	0	1.00159	6.12063	NA	0	0	0.819287	0.204115	0.25585	4.21587	NA	0	0.270612	0	0.0902038	0.0562719	0	0	0.0187573
ENSDARG00000004460	desumoylating isopeptidase 2 [Source:ZFIN	desi2	24.7797	14.4622	18.1529	19.1316	38.6702	18.8169	19.7727	25.7533	0.547899	0.72421	20.9339	25.2332	31.8261	26.8752	26.2171	0.510131	0.999859	19.2364	12.7864	27.1342	19.719	18.007	9.27207	22.944	16.741
ENSDARG00000004470	protein kinase C substrate 80K-H [Source:ZFIN	prkcsh	344.882	250.095	218.368	271.115	220.786	214.837	262.68	232.768	-0.100545	0.953002	273.597	280.347	237.719	336.45	282.028	0.0850892	0.999859	305.789	118.596	276.597	233.66	272.975	215.625	327.108	271.903
ENSDARG00000004472	alpha tubulin acetyltransferase 1 [Source:ZFIN	atat1	13.6843	8.29046	11.6792	11.218	10.582	4.98462	8.91308	8.15991	-0.348439	0.927191	14.7448	9.59437	3.97039	12.2469	10.1391	-0.143982	0.999859	10.0874	1.69132	19.1086	10.2958	8.38451	3.05781	13.9271	8.45647
ENSDARG00000004473	T-box 21 [Source:ZFIN	tbx21	0	0.368465	0.600646	0.323037	0	0	0.102449	0.0341497	-3.20335	NA	0.182034	0	0.0630221	0	0.061264	-2.48062	NA	0	0	0	0	0.225088	0.443876	0	0.222988
ENSDARG00000004492	phosphate cytidylyltransferase 1, choline, alpha b [Source:ZFIN	pcyt1ab	15.1637	10.5934	9.81056	11.8559	14.7626	9.53309	11.0645	11.7867	0.108881	0.981989	13.1975	13.4321	6.74336	10.8861	11.0648	-0.0863909	0.999859	13.2544	1.1501	12.2295	8.87798	8.89096	2.76189	13.57	8.40761
ENSDARG00000004497	tetraspanin 33a [Source:ZFIN	tspan33a	6.93462	3.31618	4.87191	5.04091	0.391928	8.16232	9.11798	5.89074	0.37507	0.941525	0.819153	6.04445	5.60896	5.17092	4.41087	-0.119156	0.999859	5.74747	7.91539	2.96183	5.54156	4.95193	3.7976	4.73164	4.49372
ENSDARG00000004498	XK, Kell blood group complex subunit-related family, member 8, tandem duplicate 1 [Source:ZFIN	xkr8.1	0	0	0.533908	0.177969	1.69835	0	0	0.566118	1.68864	NA	0.273051	0	0.945331	0.612346	0.457682	1.39696	NA	0	0	0	0	0.112544	0	0.0892762	0.0672733
ENSDARG00000004502	REST corepressor 3 [Source:ZFIN	rcor3	20.3416	7.36929	7.00754	11.5728	16.5916	1.93154	6.96654	8.49656	-0.306892	0.963173	18.1124	15.9266	1.7016	5.51111	10.3129	-0.147963	0.999859	16.5386	0.541223	18.7264	11.9354	8.04688	1.18367	14.552	7.92752
ENSDARG00000004517	phosphoribosyl pyrophosphate amidotransferase [Source:ZFIN	ppat	158.664	109.434	99.7073	122.602	97.7206	103.119	111.055	103.965	-0.113727	0.945378	97.4792	109.088	147.472	107.024	115.266	-0.0357096	0.999859	78.4705	42.8919	64.6825	62.015	107.367	85.7667	110.167	101.1
ENSDARG00000004525	zgc:63882 [Source:ZFIN	zgc:63882	29.8651	25.9768	40.5103	32.1174	30.8316	31.0916	23.0511	28.3248	-0.0727734	0.971059	31.947	29.8385	35.9226	25.0381	30.6865	-0.0405737	0.999859	22.9899	13.5982	26.0832	20.8904	23.6342	20.4183	27.0507	23.7011
ENSDARG00000004527	protein (peptidylprolyl cis/trans isomerase) NIMA-interacting, 4 (parvulin) [Source:ZFIN	pin4	62.5041	50.5718	41.6448	51.5736	77.6017	64.3639	93.5361	78.5006	0.717087	0.647799	83.9177	58.7175	50.0395	48.4433	60.2795	0.240525	0.999859	32.2562	82.4689	79.5872	64.7708	57.2285	77.333	73.385	69.3155
ENSDARG00000004529	zgc:173742 [Source:ZFIN	zgc:173742	0.462308	0.460581	0.667385	0.530091	1.04514	0.0623078	0.204898	0.437449	-0.321704	0.962863	0.455085	0.383775	0.189066	0.612346	0.410068	-0.387642	0.999859	0.469181	0.405917	0.764343	0.546481	0.337631	0.345237	0.624933	0.435934
ENSDARG00000004537	lysine (K)-specific methyltransferase 2A [Source:ZFIN	kmt2a	109.66	139.924	136.614	128.733	115.619	95.3309	82.4716	97.807	-0.304668	0.923082	149.996	144.203	73.1686	125.735	123.276	-0.081329	0.999859	194.358	18.8752	113.123	108.785	106.241	37.7294	107.935	83.9686
ENSDARG00000004539	prostaglandin-endoperoxide synthase 2a [Source:ZFIN	ptgs2a	5.64016	2.3029	9.5436	5.82889	0	2.74154	6.14695	2.96283	-0.856633	0.880367	2.09339	6.04445	4.60061	5.37503	4.52837	-0.323032	0.999859	7.85878	4.7357	0.286629	4.2937	4.10785	1.97278	8.48124	4.85396
ENSDARG00000004561	protein kinase C, gamma [Source:ZFIN	prkcg	0.0924616	0.0921162	0.133477	0.106018	0	0.124616	0	0.0415385	-0.93048	NA	0	0.0959437	0.0630221	0.0680384	0.056751	-0.875144	NA	0.117295	0.135306	0	0.0842003	0.112544	0.0493195	0	0.0539544
ENSDARG00000004574	general transcription factor IIIC, polypeptide 2, beta [Source:ZFIN	gtf3c2	28.4782	28.6481	25.4941	27.5401	15.8077	17.5085	26.0221	19.7794	-0.376181	0.786246	27.2141	33.1965	19.5368	16.0571	24.0011	-0.196078	0.999859	29.6757	17.7927	28.7584	25.4089	29.5427	26.6819	38.5673	31.5973
ENSDARG00000004576	polo-like kinase 4 (Drosophila) [Source:ZFIN	plk4	41.2379	23.9502	29.8321	31.6734	32.1381	20.6862	37.0866	29.9703	0.0397635	0.993918	46.3277	46.3408	21.5535	54.6348	42.2142	0.431688	0.999859	35.5405	12.3128	56.5614	34.8049	40.6283	17.0646	50.0839	35.9256
ENSDARG00000004577	zgc:194665 [Source:ZFIN	zgc:194665	1.66431	0.184232	4.07105	1.9732	0	0.747693	0.409797	0.38583	-2.15427	0.644383	1.0922	0.287831	2.39484	3.40192	1.7942	-0.0735476	0.999859	2.22861	0.541223	0.573257	1.11436	0.787807	0	0.892762	0.560189
ENSDARG00000004580	nicotinamide nucleotide adenylyltransferase 2 [Source:ZFIN	nmnat2	0.369847	0	5.60603	1.99196	0	2.49231	0	0.83077	-1.09708	0.913029	0.091017	0.959437	0.945331	0.612346	0.652032	-1.57919	0.999859	0.469181	1.01479	0	0.494658	0.844078	1.13435	1.33914	1.10586
ENSDARG00000004581	sel-1 suppressor of lin-12-like (C. elegans) [Source:ZFIN	sel1l	39.851	57.5726	58.9301	52.1179	18.6819	48.9739	27.4564	31.7041	-0.614494	0.779313	23.2093	41.2558	62.5809	46.6743	43.4301	-0.235886	0.999859	59.8206	33.4205	20.9239	38.055	33.538	28.1615	34.1035	31.9343
ENSDARG00000004586	neurotrophic tyrosine kinase, receptor, type 1 [Source:ZFIN	ntrk1	0.647232	1.47386	0.8676	0.99623	0	1.55769	1.02449	0.860729	-0.089364	0.995015	1.36526	0.287831	0.0630221	0.680384	0.599123	-0.812237	0.999859	0.234591	0.608876	1.81532	0.886261	0.281359	0.0493195	0.624933	0.318537
ENSDARG00000004587	K(lysine) acetyltransferase 5b [Source:ZFIN	kat5b	26.8139	42.1892	37.6405	35.5479	25.214	38.7554	33.296	32.4218	-0.0431267	0.991205	30.6727	37.3221	32.8975	48.2392	37.2829	0.0624247	0.999859	31.3178	43.2978	38.1216	37.5791	37.7584	48.9743	41.9598	42.8975
ENSDARG00000004588	SRY (sex determining region Y)-box 4a [Source:ZFIN	sox4a	67.0347	33.1618	44.7148	48.3038	71.5921	64.4885	30.325	55.4685	0.34252	0.867413	95.4768	58.9094	55.4594	70.0795	69.9813	0.570324	0.979491	175.356	88.2194	115.798	126.458	65.1629	92.6221	86.7765	81.5205
ENSDARG00000004592	G protein-coupled receptor 22a [Source:ZFIN	gpr22a	1.202	1.01328	1.86868	1.36132	17.898	0.124616	0.512246	6.1783	2.25842	0.57604	0.637119	2.11076	3.46621	0.748422	1.74063	0.42478	0.999859	1.64213	3.04438	0.764343	1.81695	0.506447	0.887752	0.267829	0.554009
ENSDARG00000004594	zinc finger protein 800a [Source:ZFIN	znf800a	22.0059	27.2664	16.6846	21.9856	14.8932	16.0131	12.8061	14.5708	-0.491518	0.734161	12.7424	16.4064	17.3311	13.2675	14.9368	-0.537979	0.951475	11.6122	7.64478	8.88549	9.38083	22.565	16.8673	12.8558	17.4294
ENSDARG00000004597	leucine rich repeat containing 4Ba [Source:ZFIN	lrrc4ba	3.32862	1.10539	3.4704	2.63481	0.130643	0.436154	0.614695	0.393831	-2.58111	0.492117	0.091017	0.671606	1.19742	0.0680384	0.50702	-2.25223	0.811784	3.51886	0.94714	0	1.48867	0.281359	0.394556	0.535657	0.403858
ENSDARG00000004598	odorant receptor, family C, subfamily 102, member 2 [Source:ZFIN	or102-2	0	0	0	0	0	0	0	0	0	NA	0	0	0.0630221	0	0.0157555	0.656619	NA	0	0	0	0	0	0.0986391	0	0.0328797
ENSDARG00000004616	myotubularin related protein 2 [Source:ZFIN	mtmr2	36.7997	29.3851	39.9096	35.3648	12.803	34.8923	49.7903	32.4952	-0.00982301	0.999243	21.0249	37.6099	37.246	47.899	35.945	0.0559873	0.999859	50.6716	15.2219	28.7584	31.5506	38.2086	12.3299	37.4067	29.3151
ENSDARG00000004618	syntaxin 2a [Source:ZFIN	stx2a	8.04416	3.86888	4.20453	5.37252	10.0595	10.5923	11.2694	10.6404	1.12844	0.487518	11.1041	4.89313	5.04176	7.55226	7.14781	0.44666	0.999859	6.92042	24.558	16.72	16.0661	12.8863	13.9081	12.3201	13.0382
ENSDARG00000004621	glycoprotein M6Ab [Source:ZFIN	gpm6ab	22.4682	2.02656	43.38	22.6249	22.7318	16.0754	7.58124	15.4628	-0.411316	0.945885	4.2778	5.56473	31.2589	32.4543	18.3889	-0.202931	0.999859	22.0515	13.5982	1.3376	12.3291	9.73504	3.89624	11.963	8.53143
ENSDARG00000004627	pannexin 3 [Source:ZFIN	panx3	0.647232	0	0.0667385	0.23799	0	0	0	0	-3.53914	NA	0	0.287831	0.0630221	0.340192	0.172761	-0.323436	NA	0	0	0	0	0.0562719	0.0493195	0	0.0351971
ENSDARG00000004632	egl-9 family hypoxia-inducible factor 1b [Source:ZFIN	egln1b	30.235	18.4232	27.563	25.4071	15.6771	35.3908	24.6903	25.2527	0.130294	0.951848	23.1183	21.2035	26.6583	30.6853	25.4164	0.0423519	0.999859	31.3178	23.6785	27.5164	27.5042	24.7034	21.5033	24.4617	23.5561
ENSDARG00000004633	epsin 3b [Source:ZFIN	epn3b	0.277385	0	0.266954	0.181446	0	0.0623078	0	0.0207693	-2.27666	NA	0.091017	0	0	0	0.0227543	-2.86029	NA	0	0.135306	0	0.0451019	0	0	0	0
ENSDARG00000004634	oxysterol binding protein [Source:ZFIN	osbp	30.05	12.8963	15.7503	19.5655	10.7127	6.04385	5.32736	7.3613	-1.26906	0.657216	17.0202	10.5538	6.74336	17.4859	12.9508	-0.561567	0.999859	44.6895	0.94714	15.478	20.3715	5.68346	2.12074	9.19545	5.66655
ENSDARG00000004635	eph receptor A7 [Source:ZFIN	epha7	32.2691	35.649	49.1863	39.0348	36.9718	44.9239	40.4674	40.7877	0.162365	0.966662	39.2283	42.4071	65.4169	50.0763	49.2821	0.364695	0.999859	61.4627	108.786	25.7966	65.3484	54.6963	62.7838	22.1405	46.5402
ENSDARG00000004636	coiled-coil domain containing 9 [Source:ZFIN	ccdc9	39.3887	47.0714	43.4468	43.3023	37.1025	40.3754	30.325	35.9343	-0.169143	0.93458	51.6977	42.503	36.3637	38.5097	42.2685	-0.0367601	0.999859	44.103	58.655	42.0389	48.2656	42.5416	37.0883	30.0861	36.572
ENSDARG00000004643	cadherin-related family member 1a [Source:ZFIN	cdhr1a	1.75677	1.38174	0.133477	1.09066	0.653213	0.249231	2.35633	1.08626	0.100799	0.993918	0.364068	1.15132	0.126044	0.340192	0.495407	-1.14462	0.999859	0.234591	0.135306	0	0.123299	1.85697	1.23299	0.267829	1.11926
ENSDARG00000004647	spindle and centriole associated protein 1 [Source:ZFIN	spice1	3.23616	4.32946	3.00323	3.52295	11.1046	10.8415	5.94205	9.29607	1.50305	0.158262	6.55322	3.35803	4.60061	7.34815	5.465	0.638172	0.999859	2.69779	5.14162	2.77074	3.53672	4.44548	3.05781	4.82091	4.10807
ENSDARG00000004648	potassium channel tetramerization domain containing 16a [Source:ZFIN	kctd16a	0	0	0	0	0	0	0	0	NA	NA	0	0	0	0	0	NA	NA	0	0	0	0	0	0	0	0
ENSDARG00000004658	zgc:101810 [Source:ZFIN	zgc:101810	0.0924616	1.56598	6.0732	2.57721	1.43707	1.99385	1.74164	1.72418	-0.51556	0.942716	2.82153	5.94851	1.38649	1.49684	2.91334	0.113608	0.999859	2.81509	0.541223	0	1.11877	1.23798	0.789112	5.71368	2.58026
ENSDARG00000004672	protein tyrosine kinase 2ab [Source:ZFIN	ptk2ab	11.0954	12.2515	12.9473	12.098	11.1046	10.2808	4.91756	8.76765	-0.359724	0.877068	14.2897	13.5281	8.06682	15.3086	12.7983	0.0725984	0.999859	15.3657	7.0359	6.0192	9.47359	7.37162	9.07479	8.57051	8.33898
ENSDARG00000004680	DnaJ (Hsp40) homolog, subfamily B, member 6a [Source:ZFIN	dnajb6a	8.50647	7.18506	9.61034	8.43396	3.91928	9.40847	7.88859	7.07211	-0.131412	0.975572	10.0119	11.993	17.4571	6.25953	11.4304	0.485918	0.999859	34.1329	4.46509	9.84092	16.1463	7.82179	6.95405	6.60644	7.12743
ENSDARG00000004687	acetyl-CoA acyltransferase 1 [Source:ZFIN	acaa1	86.0818	108.973	124.134	106.396	48.9909	94.5209	106.752	83.4213	-0.256805	0.908047	53.7	81.2643	63.8413	101.717	75.1308	-0.500522	0.999859	57.4747	54.3929	86.0842	65.9839	91.3856	95.7292	86.955	91.3566
ENSDARG00000004692	nucleic acid binding protein 1a [Source:ZFIN	nabp1a	42.9947	27.9112	29.4317	33.4458	25.0834	32.3377	44.8727	34.0979	0.152514	0.932137	42.869	38.5693	30.1245	35.1759	36.6847	0.160566	0.999859	39.5285	40.3888	29.4272	36.4482	40.9659	27.1257	50.7982	39.6299
ENSDARG00000004695	SIX homeobox 4a [Source:ZFIN	six4a	2.58893	2.94772	5.27234	3.603	0.391928	0.311539	1.22939	0.644286	-2.42034	0.243009	2.18441	1.5351	2.83599	1.83704	2.09813	-0.756589	0.999859	3.98804	0.676529	0.0955429	1.5867	1.06917	1.03571	1.69625	1.26704
ENSDARG00000004696	eukaryotic elongation factor, selenocysteine-tRNA-specific [Source:ZFIN	eefsec	19.3245	14.8307	11.746	15.3004	13.8481	16.5116	20.1825	16.8474	0.260206	0.903012	13.6526	19.1887	14.8732	8.43676	14.0378	-0.0909975	0.999859	12.9025	19.484	20.6373	17.6746	19.3013	13.7108	21.4263	18.1461
ENSDARG00000004697	retinoid X receptor, gamma b [Source:ZFIN	rxrgb	7.39693	6.54025	11.2121	8.38308	3.26606	14.3308	11.0645	9.55379	0.311526	0.917926	7.64543	6.33228	15.5664	13.8118	10.839	0.415295	0.999859	8.09337	5.27692	7.26126	6.87719	12.211	9.07479	15.177	12.1542
ENSDARG00000004702	interferon regulatory factor 2 binding protein 2a [Source:ZFIN	irf2bp2a	40.4982	30.2141	48.6524	39.7882	51.9957	26.7923	28.5833	35.7905	-0.0458878	0.995645	56.8856	52.1933	33.2126	49.3959	47.9219	0.276188	0.999859	65.9199	4.12683	58.7589	42.9352	29.7116	3.69896	44.7274	26.046
ENSDARG00000004706	SYF2 pre-mRNA-splicing factor [Source:ZFIN	syf2	82.5683	87.5104	59.1303	76.403	86.0934	72.5262	95.9949	84.8715	0.250589	0.877119	103.213	85.6777	69.8915	71.9846	82.6918	0.119076	0.999859	64.5124	47.2217	105.097	72.2771	87.5028	77.5303	95.7934	86.9422
ENSDARG00000004712	T-box, brain, 1b [Source:ZFIN	tbr1b	0	0	0.0667385	0.0222462	0	0.685385	0	0.228462	3.14193	NA	0	0	0.0630221	0.136077	0.0497747	0.846283	NA	0	1.1501	0	0.383366	0.112544	0.0986391	0	0.0703943
ENSDARG00000004713	MAD2 mitotic arrest deficient-like 1 (yeast) [Source:ZFIN	mad2l1	87.5612	93.4058	90.2304	90.3991	110.393	118.572	164.841	131.268	0.634994	0.626452	163.011	138.926	94.7852	110.426	126.787	0.484445	0.999859	80.23	133.006	163.378	125.538	130.607	172.766	173.731	159.035
ENSDARG00000004714	transcription factor 12 [Source:ZFIN	tcf12	29.4953	19.6207	38.3079	29.1413	15.5465	17.0723	9.93757	14.1855	-0.916291	0.564666	21.8441	13.5281	20.3561	24.5619	20.0725	-0.508097	0.999859	46.5662	13.26	12.4206	24.0823	17.6131	18.2482	14.1056	16.6557
ENSDARG00000004721	membrane protein, palmitoylated 5b (MAGUK p55 subfamily member 5) [Source:ZFIN	mpp5b	0.462308	0	0.0667385	0.176349	0	0.124616	0.204898	0.109838	-0.400319	NA	0.273051	0	0.378132	0.136077	0.196815	0.356845	NA	1.75943	0.338264	0	0.699231	0.225088	0.0986391	0.535657	0.286461
ENSDARG00000004724	transcription elongation factor A (SII), 3 [Source:ZFIN	tcea3	9.33863	11.6988	14.6825	11.9066	17.7674	9.09693	11.8841	12.9161	0.192851	0.927296	6.46221	5.66068	7.18451	7.6203	6.73192	-0.811299	0.590751	8.32796	8.65957	8.59886	8.5288	15.531	11.9846	11.6059	13.0405
ENSDARG00000004726	trafficking protein particle complex 11 [Source:ZFIN	trappc11	77.5753	38.5046	47.1841	54.4213	35.5348	36.8239	31.9641	34.7743	-0.505296	0.677202	47.0558	42.0233	36.3637	49.0557	43.6246	-0.276208	0.999859	52.5483	16.7103	29.5228	32.9271	31.0058	30.1342	44.3703	35.1701
ENSDARG00000004735	heterogeneous nuclear ribonucleoprotein Ub [Source:ZFIN	hnrnpub	228.658	231.027	298.121	252.602	199.752	247.673	178.671	208.699	-0.1692	0.925524	326.842	222.397	270.68	262.628	270.637	0.111121	0.999859	311.771	254.713	238.093	268.192	233.078	300.603	264.168	265.95
ENSDARG00000004745	limb development membrane protein 1-like [Source:ZFIN	lmbr1l	7.02709	10.8697	9.47687	9.12455	3.00478	6.85385	9.63022	6.49628	-0.398556	0.88264	8.73763	12.3767	6.42825	8.77695	9.07989	-0.0262028	0.999859	13.3717	4.66805	5.54149	7.8604	9.11605	3.45237	5.80295	6.12379
ENSDARG00000004748	zgc:100868 [Source:ZFIN	zgc:100868	0	25.7004	63.802	29.8341	0	6.16847	23.4609	9.87644	-1.55924	0.911903	0.091017	26.1926	29.3053	61.1665	29.1889	-0.0513058	0.999859	5.74747	153.166	0	52.9712	11.3107	2.86053	10.6239	8.26502
ENSDARG00000004753	myosin light chain kinase b [Source:ZFIN	mylkb	0	0.0921162	0.0667385	0.0529516	0.130643	0	0	0.0435475	-0.598145	NA	0.273051	0	0.0630221	0.136077	0.118037	1.06473	NA	0	0	0	0	0	0	0	0
ENSDARG00000004754	heat shock protein 4a [Source:ZFIN	hspa4a	372.066	679.633	313.07	454.923	272.651	348.986	229.281	283.639	-0.59972	0.857233	300.083	598.401	476.573	303.655	419.678	-0.119809	0.999859	1647.76	151.204	294.463	697.81	149.402	264.55	316.395	243.449
ENSDARG00000004757	Y box binding protein 1 [Source:ZFIN	ybx1	1704.62	1867.47	1988.41	1853.5	1736.24	1764.06	1224.37	1574.89	-0.132688	0.944135	1393.11	1724.97	1859.59	1955.29	1733.24	-0.0790466	0.999859	2136.53	800.334	1618.4	1518.42	1646.29	1329.26	1482.43	1485.99
ENSDARG00000004763	HERV-H LTR-associating 2a, tandem duplicate 2 [Source:ZFIN	hhla2a.2	1.202	0.0921162	0.600646	0.631588	0	0.0623078	1.22939	0.430566	-0.412264	0.959697	0.819153	0.863493	0.819287	0.680384	0.795579	0.422261	0.999859	1.40754	0.811835	0.286629	0.835335	0.506447	0.147959	1.5177	0.724034
ENSDARG00000004771	ankyrin repeat domain 10b [Source:ZFIN	ankrd10b	56.7715	54.717	40.5103	50.6662	67.9341	36.8862	67.2067	57.3423	0.275182	0.866023	59.7982	63.1309	46.6993	69.3992	59.7569	0.248767	0.999859	87.0331	56.8284	68.0265	70.6293	48.7315	41.6257	91.7759	60.711
ENSDARG00000004774	WD repeat domain 36 [Source:ZFIN	wdr36	163.472	95.6166	123.666	127.585	122.412	94.0224	139.741	118.725	0.0182283	0.995442	98.2984	135.76	108.776	128.048	117.721	-0.0764877	0.999859	88.3233	46.8158	88.5683	74.5691	147.489	71.1681	158.733	125.797
ENSDARG00000004782	fibroblast growth factor receptor 3 [Source:ZFIN	fgfr3	25.1496	31.9643	53.858	36.9906	6.1402	34.8923	9.73267	16.9217	-1.00605	0.675633	30.5817	26.1926	39.7669	63.752	40.0733	0.12345	0.999859	59.1168	45.0568	17.5799	40.5845	12.3798	14.3027	14.6413	13.7746
ENSDARG00000004785	COP9 signalosome subunit 2 [Source:ZFIN	cops2	109.567	115.422	96.9043	107.298	67.9341	126.734	164.841	119.836	0.26147	0.908393	96.6601	122.712	109.469	100.221	107.265	0.0161089	0.999859	72.0193	126.443	115.798	104.754	144.956	144.26	134.718	141.311
ENSDARG00000004789	low density lipoprotein receptor-related protein 1Ba [Source:ZFIN	lrp1ba	0.832155	0	0.333692	0.388616	0.914498	0	0	0.304833	-0.204462	NA	0.546102	0	0.0630221	0	0.152281	-1.30958	NA	0.821067	0.0676529	0	0.29624	0	0.0493195	0.0892762	0.0461986
ENSDARG00000004794	coiled-coil domain containing 146 [Source:ZFIN	ccdc146	1.66431	0.368465	1.00108	1.01128	1.69835	0.0623078	0.717144	0.825935	-0.187478	0.987851	0.273051	1.63104	0.378132	0.952538	0.808691	-0.274799	0.999859	2.5805	0	0.191086	0.92386	0.787807	0.443876	0.267829	0.499837
ENSDARG00000004796	mahogunin, ring finger 1b [Source:ZFIN	mgrn1b	48.5424	32.7012	41.3111	40.8516	31.7461	31.4654	34.5254	32.579	-0.206555	0.880653	50.4234	37.2261	45.4389	49.4639	45.6381	0.193529	0.999859	49.3813	47.7629	47.6759	48.2734	48.3938	24.8077	51.3338	41.5118
ENSDARG00000004806	glutamate-rich WD repeat containing 1 [Source:ZFIN	grwd1	83.9552	99.3012	91.632	91.6295	47.0313	59.3793	78.5785	61.663	-0.477399	0.743265	39.8655	85.7736	61.0684	65.1808	62.9721	-0.530443	0.953509	79.9954	40.8623	43.472	54.7766	87.5028	51.1937	65.7966	68.1643
ENSDARG00000004823	ankyrin repeat, SAM and basic leucine zipper domain containing 1 [Source:ZFIN	asz1	0.277385	0.0921162	0.734123	0.367875	0	0	0.922043	0.307348	-0.216445	0.986438	0.182034	0.191887	0.31511	0.476269	0.291325	-0.308492	0.999859	0	0.270612	0.477715	0.249442	1.06917	3.00849	0.71421	1.59729
ENSDARG00000004830	flotillin 2a [Source:ZFIN	flot2a	170.407	86.0365	143.087	133.177	73.9437	60.2516	79.0908	71.0953	-0.777809	0.618296	88.4685	133.362	81.6766	131.858	108.841	-0.256051	0.999859	197.291	41.4712	54.7461	97.836	77.8803	42.3162	101.15	73.7821
ENSDARG00000004836	DnaJ (Hsp40) homolog, subfamily C, member 5ab [Source:ZFIN	dnajc5ab	168.558	100.683	223.707	164.316	119.799	194.089	109.621	141.169	-0.0901127	0.980604	146.264	184.308	288.83	298.552	229.489	0.53209	0.999859	184.623	88.6929	96.5939	123.303	228.126	57.8025	167.929	151.286
ENSDARG00000004840	Ras association (RalGDS/AF-6) domain family 1 [Source:ZFIN	rassf1	67.1272	64.2971	57.929	63.1178	108.825	60.8124	68.5385	79.392	0.431398	0.806098	79.1848	51.8096	70.2066	90.5591	72.94	0.227076	0.999859	54.7769	20.8371	74.619	50.0777	49.6318	36.9403	67.7606	51.4443
ENSDARG00000004843	forkhead box P1a [Source:ZFIN	foxp1a	219.966	194.641	193.008	202.538	218.173	219.012	207.46	214.881	0.195672	0.92338	347.958	290.038	175.201	472.323	321.38	0.666701	0.798158	355.639	165.479	449.147	323.422	289.463	196.538	386.566	290.856
ENSDARG00000004851	histone H4 transcription factor [Source:ZFIN	hinfp	3.42108	5.7112	1.60172	3.578	6.66277	5.73231	5.42981	5.94163	0.823381	0.688078	5.64305	4.50935	4.91572	5.71523	5.19584	0.542721	0.999859	6.09935	7.57712	4.39497	6.02382	3.09495	6.3129	6.87427	5.42737
ENSDARG00000004861	estrogen-related receptor beta [Source:ZFIN	esrrb	5.17785	6.35602	4.67169	5.40185	1.43707	0.124616	0.717144	0.759609	-2.82817	0.0857326	0.455085	0.959437	0.31511	1.02058	0.687552	-2.98834	0.0160891	1.29025	0.608876	0.0955429	0.664889	0.787807	0.789112	0.803486	0.793468
ENSDARG00000004864	zgc:171734 [Source:ZFIN	zgc:171734	0	0	0	0	0	0	0	0	NA	NA	0	0	0	0	0	NA	NA	0	0	0	0	0	0	0	0
ENSDARG00000004866	MINDY lysine 48 deubiquitinase 1 [Source:ZFIN	mindy1	26.444	34.3593	55.0593	38.6209	31.3542	43.117	43.1311	39.2008	0.112871	0.966046	25.2117	35.2113	41.1534	60.9624	40.6347	0.0826259	0.999859	31.0832	21.6489	33.44	28.7241	40.7409	23.8213	45.1738	36.5786
ENSDARG00000004869	proenkephalin a [Source:ZFIN	penka	0.0924616	1.75021	0	0.614223	0	1.99385	3.89307	1.96231	1.69408	0.788	0.364068	0.863493	0.630221	0.204115	0.515474	-0.316619	0.999859	0.469181	1.01479	0.191086	0.558353	0.281359	0.591834	0.446381	0.439858
ENSDARG00000004870	presenilin 1 [Source:ZFIN	psen1	85.7119	50.1112	47.7848	61.2026	70.9389	58.0708	50.2001	59.7366	0.097722	0.953002	79.1848	72.2456	55.5224	68.1745	68.7818	0.202962	0.999859	90.4346	47.9659	78.2496	72.2167	54.7526	52.6239	62.8504	56.7423
ENSDARG00000004871	macrophage stimulating 1 receptor b [Source:ZFIN	mst1rb	1.01708	0.276349	1.33477	0.876066	0	0.249231	0	0.083077	-3.01089	NA	0.273051	0.191887	0.252088	0.680384	0.349353	-1.27925	0.999859	0.351886	0	0.859886	0.403924	0.168816	0	0	0.0562719
ENSDARG00000004874	spermatogenesis associated 6-like [Source:ZFIN	spata6l	3.97585	4.23734	6.0732	4.76213	4.44185	3.05308	7.47879	4.99124	0.144757	0.964658	4.73288	6.04445	2.39484	5.23896	4.60278	-0.0690616	0.999859	3.40156	2.50316	5.54149	3.8154	1.29425	0.789112	2.32118	1.46818
ENSDARG00000004875	transmembrane channel-like 6b [Source:ZFIN	tmc6b	14.0542	16.3967	12.4801	14.3103	21.556	16.5739	8.09349	15.4078	0.207712	0.926895	11.1041	12.2808	12.9195	9.18518	11.3724	-0.313431	0.999859	15.483	7.64478	13.6626	12.2635	10.6354	9.86391	9.55255	10.0173
ENSDARG00000004877	rho-associated, coiled-coil containing protein kinase 2b [Source:ZFIN	rock2b	38.3716	22.5685	23.3585	28.0995	18.29	18.3185	14.9576	17.1887	-0.574845	0.813692	20.3878	29.5506	13.2977	24.4258	21.9155	-0.333743	0.999859	27.0952	4.6004	21.4016	17.6991	22.7338	5.62243	25.7115	18.0226
ENSDARG00000004880	acyl-CoA synthetase medium chain family member 3 [Source:ZFIN	acsm3	21.3586	3.59253	10.8784	11.9432	6.1402	6.23078	11.167	7.84598	-0.439435	0.896031	3.45865	13.9118	5.48292	10.8181	8.41788	-0.429536	0.999859	17.1251	8.99783	5.92366	10.6822	11.7608	9.81459	10.7131	10.7629
ENSDARG00000004889	aspartylglucosaminidase [Source:ZFIN	aga	35.9676	34.8199	39.3757	36.7211	40.3685	39.3785	37.9062	39.2177	0.199093	0.915677	26.668	30.0304	33.9689	47.831	34.6246	-0.0634017	0.999859	21.1131	28.9554	33.7266	27.9317	38.5462	34.6223	38.8351	37.3346
ENSDARG00000004891	peroxisomal biogenesis factor 19 [Source:ZFIN	pex19	43.9193	65.034	47.6513	52.2015	37.3638	52.3385	41.1846	43.6289	-0.166711	0.950456	38.4092	36.8424	63.9044	48.5794	46.9338	-0.133311	0.999859	27.9163	44.8539	56.3703	43.0468	56.5533	42.6121	35.2641	44.8098
ENSDARG00000004898	zona pellucida glycoprotein 2, like 2 [Source:ZFIN	zp2l2	4.90047	1.93444	1.20129	2.67873	2.22092	3.11539	4.30287	3.21306	0.426347	0.940173	2.82153	4.02963	2.39484	1.769	2.75375	0.105179	0.999859	2.34591	0.338264	4.58606	2.42341	3.26377	1.13435	0.0892762	1.4958
ENSDARG00000004904	glycogen synthase 2 [Source:ZFIN	gys2	3.1437	9.02739	5.67277	5.94795	9.40626	3.24	9.32288	7.32305	0.341497	0.947542	3.64068	9.40248	1.51253	2.10919	4.16622	-0.580957	0.999859	2.22861	0.744182	4.10834	2.36038	14.068	5.47447	1.5177	7.02005
ENSDARG00000004906	stress-induced phosphoprotein 1 [Source:ZFIN	stip1	380.11	430.459	322.814	377.794	300.87	388.738	320.563	336.724	-0.0631581	0.977381	346.684	384.638	433.844	299.505	366.168	-0.0242648	0.999859	626.005	327.237	325.419	426.22	320.187	296.114	316.216	310.839
ENSDARG00000004925	inner mitochondrial membrane peptidase subunit 2 [Source:ZFIN	immp2l	49.6519	45.1369	41.3779	45.3889	54.3473	51.5285	68.3336	58.0698	0.46092	0.812168	32.9482	45.2854	35.2923	30.6853	36.0528	-0.311535	0.999859	20.0575	42.2831	57.1347	39.8251	53.5708	65.4963	50.0839	56.3837
ENSDARG00000004930	LIM domain 7a [Source:ZFIN	lmo7a	57.5111	49.8349	35.7718	47.7059	30.1784	38.6308	39.4429	36.0841	-0.284746	0.840157	65.5322	54.9757	33.1496	45.5177	49.7938	0.0675026	0.999859	63.3394	39.8475	60.7653	54.6508	42.7104	41.675	58.5652	47.6502
ENSDARG00000004931	solute carrier family 8 (sodium/calcium exchanger), member 3 [Source:ZFIN	slc8a3	1.202	0	4.73843	1.98014	0	0	0	0	-6.72562	0.162093	0.455085	0.767549	0.378132	0.0680384	0.417201	-2.23938	0.999859	0.821067	0.338264	0	0.386444	0.450175	0	0	0.150058
ENSDARG00000004932	anosmin 1b [Source:ZFIN	anos1b	7.21201	1.38174	1.00108	3.19828	0	0.623078	0	0.207693	-3.50908	0.150396	1.63831	0.191887	0.819287	0.544307	0.798447	-1.89919	0.813013	3.87074	2.50316	2.19749	2.85713	2.30715	0.443876	0.892762	1.2146
ENSDARG00000004937	S-phase kinase-associated protein 2, E3 ubiquitin protein ligase [Source:ZFIN	skp2	60.9322	70.3768	58.4629	63.2573	47.2926	98.1347	112.797	86.0746	0.544279	0.786246	54.6102	67.6403	80.164	76.0669	69.6204	0.159278	0.999859	40.7015	88.2194	68.8864	65.9357	105.847	91.1425	72.0459	89.6786
ENSDARG00000004939	metadherin b [Source:ZFIN	mtdhb	49.6519	45.4133	44.1809	46.4154	28.872	24.5493	24.5878	26.003	-0.72945	0.541162	32.129	44.4219	21.1124	32.3863	32.5124	-0.511556	0.99026	24.5147	9.74202	26.8476	20.3681	23.6342	10.2585	33.6571	22.5166
ENSDARG00000004948	BRCA2 and CDKN1A interacting protein [Source:ZFIN	bccip	154.226	169.494	133.41	152.377	150.37	192.469	234.814	192.551	0.436949	0.73308	156.094	158.115	177.218	162.612	163.51	0.119763	0.999859	132.661	168.05	167.964	156.225	206.293	204.873	187.748	199.638
ENSDARG00000004952	radical S-adenosyl methionine domain containing 2 [Source:ZFIN	rsad2	0	0	0	0	0	0.498462	0.409797	0.302753	4.45386	NA	0.819153	0.0959437	0	0	0.228774	3.83191	NA	0	0.135306	0.0955429	0.0769496	0.168816	0	0.0892762	0.0860306
ENSDARG00000004953	myxovirus (influenza) resistance B [Source:ZFIN	mxb	0.647232	0	0.133477	0.260236	0	0.0623078	0.409797	0.157368	-0.521989	NA	1.00119	0.671606	0	0.612346	0.571285	1.20353	NA	0.351886	0.0676529	0	0.139846	0.0562719	0	0.0892762	0.048516
ENSDARG00000004954	granulin a [Source:ZFIN	grna	0.647232	2.94772	21.8235	8.47281	7.96919	39.067	14.4453	20.4938	1.36982	0.74967	21.298	14.7753	22.877	40.2107	24.7903	1.53388	0.957405	21.3477	4.26213	2.0064	9.20542	5.62719	1.92346	20.7121	9.42091
ENSDARG00000004956	zinc finger, matrin-type 2 [Source:ZFIN	zmat2	77.2055	80.049	83.4899	80.2481	111.046	113.338	135.13	119.838	0.677939	0.403321	105.307	88.1722	83.5042	112.944	97.4817	0.287664	0.999859	71.902	90.3843	122.868	95.0515	104.441	107.369	117.845	109.885
ENSDARG00000004964	cytochrome P450, family 4, subfamily T, polypeptide 8 [Source:ZFIN	cyp4t8	3.88339	0	3.06997	2.31779	5.48699	3.92539	3.07348	4.16195	1.01524	0.836422	0.546102	1.34321	4.15946	2.44938	2.12454	0.0219164	0.999859	2.69779	3.51795	2.86629	3.02734	0.393903	0.542515	2.32118	1.08587
ENSDARG00000004979	ELOVL fatty acid elongase 5 [Source:ZFIN	elovl5	20.2491	15.9361	15.9505	17.3786	1.30643	13.2716	6.96654	7.18151	-1.12802	0.657253	10.2849	21.2995	11.2809	8.57284	12.8595	-0.412948	0.999859	12.6679	3.04438	5.25486	6.98904	14.9683	3.89624	4.46381	7.77613
ENSDARG00000004988	protein phosphatase 3, catalytic subunit, alpha isozyme [Source:ZFIN	ppp3ca	2.03416	0	22.2239	8.08603	3.26606	1.80692	1.02449	2.03249	-1.90358	0.677202	3.00356	1.72699	2.96204	4.55857	3.06279	-1.39158	0.999859	1.99402	6.56233	0.382172	2.97951	1.85697	2.76189	2.2319	2.28359
ENSDARG00000005002	BRF1, RNA polymerase III transcription initiation factor b [Source:ZFIN	brf1b	5.36278	5.52697	7.20776	6.0325	6.79341	2.36769	4.61021	4.59044	-0.3314	0.89167	12.0142	6.52417	6.11314	9.79753	8.61227	0.506581	0.999859	10.322	9.60671	7.16572	9.03147	6.64008	3.30441	7.23137	5.72529
ENSDARG00000005004	solute carrier family 5 (sodium/monocarboxylate cotransporter), member 12 [Source:ZFIN	slc5a12	5.64016	2.3029	2.80302	3.58203	3.52735	0.311539	2.45878	2.09922	-0.681587	0.83769	5.82509	5.37284	3.1511	3.40192	4.43774	0.348866	0.999859	4.57451	1.82663	5.44595	3.94903	4.78311	2.71257	2.58901	3.36156
ENSDARG00000005010	si:dkeyp-2e4.8 [Source:ZFIN	si:dkeyp-2e4.8	2.404	0.184232	1.20129	1.26318	0.52257	2.18077	3.99552	2.23295	1.00388	0.750701	2.18441	1.63104	1.1344	1.97311	1.73074	0.520744	0.999859	2.69779	1.1501	2.57966	2.14252	1.8007	1.92346	2.49973	2.07463
ENSDARG00000005015	testis specific protein, Y-linked [Source:ZFIN	tspy	24.225	18.8838	20.8224	21.3104	9.14498	25.11	21.207	18.4873	-0.0740547	0.97955	25.3027	25.0413	22.751	20.6156	23.4277	0.161579	0.999859	27.9163	34.503	31.0514	31.1569	24.422	21.1088	29.3719	24.9675
ENSDARG00000005023	FK506 binding protein 9 [Source:ZFIN	fkbp9	90.2426	14.1859	40.5103	48.3129	20.9028	11.34	9.11798	13.7869	-1.63272	0.52671	10.1939	27.9196	22.6879	25.5824	21.596	-1.05935	0.999859	69.2042	7.57712	5.06377	27.2817	25.4912	6.26358	7.40992	13.0549
ENSDARG00000005026	teashirt zinc finger homeobox 1 [Source:ZFIN	tshz1	35.5977	13.1726	33.3692	27.3799	16.461	24.3623	17.5188	19.4474	-0.346378	0.892807	39.6834	28.5912	27.3516	35.7882	32.8536	0.303911	0.999859	92.4287	29.429	25.4144	49.0907	29.3739	24.4132	19.73	24.5057
ENSDARG00000005034	isoprenoid synthase domain containing [Source:ZFIN	ispd	8.87632	12.6199	6.47363	9.32329	9.14498	4.11231	9.32288	7.52672	-0.237755	0.932756	7.91848	12.9524	7.81473	13.4036	10.5223	0.170294	0.999859	4.33992	5.34458	9.93646	6.54032	12.7174	9.51867	9.10617	10.4474
ENSDARG00000005049	RAB20, member RAS oncogene family [Source:ZFIN	rab20	12.1125	11.883	8.94296	10.9795	8.49176	22.4308	15.2649	15.3958	0.611473	0.793495	9.28374	11.7051	19.915	12.9953	13.4748	0.344886	0.999859	11.2603	9.80967	4.58606	8.55202	10.4666	13.9081	9.374	11.2496
ENSDARG00000005050	wingless-type MMTV integration site family, member 2Ba [Source:ZFIN	wnt2ba	0.184923	0	0	0.0616411	0.130643	0	0	0.0435475	-0.587712	NA	0	0	0	0.204115	0.0510288	-0.0829397	NA	0.821067	0.135306	0	0.318791	0	0	0.0892762	0.0297587
ENSDARG00000005057	DIM1 dimethyladenosine transferase 1-like (S. cerevisiae) [Source:ZFIN	dimt1l	46.5082	43.4788	34.1701	41.3857	24.9527	32.8985	69.6654	42.5056	0.139295	0.963173	22.2082	57.5662	36.2377	22.2486	34.5651	-0.234557	0.999859	28.62	32.6763	40.9879	34.0948	41.8663	26.1887	49.8161	39.2904
ENSDARG00000005058	non-SMC condensin I complex, subunit D2 [Source:ZFIN	ncapd2	94.8657	80.878	71.5437	82.4291	60.0956	51.9647	59.6254	57.2285	-0.416348	0.69258	104.67	89.4195	58.8626	68.8549	80.4516	-0.0274192	0.999859	100.053	38.5621	79.2051	72.6067	76.1359	60.4657	97.7574	78.1197
ENSDARG00000005078	eukaryotic translation initiation factor 4E family member 3 [Source:ZFIN	eif4e3	34.2108	24.6871	21.2228	26.7069	16.5916	30.5931	45.1801	30.7883	0.328121	0.863185	37.7721	31.7574	33.2756	47.4908	37.574	0.524503	0.979491	38.2383	35.1795	31.4336	34.9505	46.7057	35.0169	66.6893	49.4706
ENSDARG00000005085	gamma-glutamylcyclotransferase b [Source:ZFIN	ggctb	5.5477	9.85643	9.0097	8.13794	29.9171	8.16232	22.9486	20.3427	1.38077	0.259249	9.55679	11.1295	7.94078	14.0159	10.6607	0.371174	0.999859	9.38362	7.50947	14.5225	10.4719	32.4126	21.8486	13.4807	22.5806
ENSDARG00000005092	centrosomal protein 89 [Source:ZFIN	cep89	2.03416	1.56598	1.80194	1.80069	0.653213	0.436154	0.204898	0.431422	-1.97191	0.174483	1.72932	1.63104	1.07137	0.952538	1.34607	-0.418096	0.999859	1.29025	1.1501	0.859886	1.10008	0.731535	0.789112	0.624933	0.715193
ENSDARG00000005095	glucuronic acid epimerase a [Source:ZFIN	glcea	1.47939	0	2.26911	1.2495	0	1.49539	0.307348	0.600911	-0.843452	0.934975	0.182034	0.191887	1.00835	1.56488	0.736789	-0.664663	0.999859	0.469181	0	0	0.156394	0.0562719	0.986391	0.267829	0.43683
ENSDARG00000005098	zgc:86764 [Source:ZFIN	zgc:86764	20.3416	14.8307	19.9548	18.3757	13.9787	20.25	18.7482	17.659	0.0673318	0.970671	26.1219	25.9048	19.7259	30.073	25.4564	0.486921	0.818011	26.3914	15.0189	24.8412	22.0838	22.565	17.4098	33.0322	24.3357
ENSDARG00000005104	LIM domain kinase 2 [Source:ZFIN	limk2	128.152	81.7071	67.8063	92.5551	63.3616	101.25	86.672	83.7612	-0.00857242	0.999243	52.8809	115.516	78.2104	92.7363	84.8359	-0.082617	0.999859	157.762	79.2892	37.2617	91.4377	104.159	90.4027	89.4547	94.6722
ENSDARG00000005108	occludin a [Source:ZFIN	oclna	43.457	42.1892	37.5738	41.0733	61.9246	21.8077	38.6233	40.7852	0.0816879	0.979562	38.3182	34.06	26.4062	55.5193	38.5759	-0.0851305	0.999859	59.9379	29.3614	72.8037	54.0343	34.2696	28.6546	58.4759	40.4667
ENSDARG00000005112	cadherin 17, LI cadherin (liver-intestine) [Source:ZFIN	cdh17	300.685	189.667	189.471	226.608	80.6064	83.4924	165.251	109.783	-0.925599	0.301282	168.017	205.511	107.768	147.099	157.099	-0.505078	0.986263	343.675	123.872	186.5	218.016	219.967	160.732	222.923	201.207
ENSDARG00000005115	calumenin b [Source:ZFIN	calub	54.5524	46.7029	33.9032	45.0528	21.0334	52.9616	27.4564	33.8171	-0.281163	0.908393	36.6799	46.6286	42.4138	26.9432	38.1664	-0.207431	0.999859	46.9181	35.5854	25.7966	36.1	34.4384	13.0697	27.4971	25.0017
ENSDARG00000005122	ATPase sarcoplasmic/endoplasmic reticulum Ca2+ transporting 2a [Source:ZFIN	atp2a2a	291.254	203.024	195.744	230.007	173.101	202.812	142.507	172.807	-0.284097	0.839368	226.541	217.408	217.489	144.786	201.556	-0.153249	0.999859	249.018	161.758	146.754	185.843	168.478	118.318	177.035	154.61
ENSDARG00000005126	LARGE xylosyl- and glucuronyltransferase 1 [Source:ZFIN	large1	15.0712	13.0805	7.54145	11.8977	10.582	7.10308	8.40083	8.69532	-0.342155	0.940856	27.2141	16.3104	3.02506	10.682	14.3079	0.241802	0.999859	19.1191	1.55602	19.3952	13.3568	5.79601	2.46598	11.5166	6.59287
ENSDARG00000005128	ribonuclease H2, subunit B [Source:ZFIN	rnaseh2b	73.4145	61.5336	41.4446	58.7976	81.6516	75.5793	120.992	92.7411	0.767786	0.652493	87.6494	81.0724	52.6864	70.3517	72.94	0.323411	0.999859	34.1329	116.769	124.492	91.7981	82.9448	73.4368	99.3644	85.2487
ENSDARG00000005134	proteasome 26S subunit, non-ATPase 11b [Source:ZFIN	psmd11b	201.659	131.45	193.942	175.684	143.707	142.436	186.355	157.499	-0.0401219	0.990243	139.893	182.965	137.388	244.394	176.16	0.0303731	0.999859	131.136	74.0799	171.117	125.444	200.553	110.821	204.621	171.998
ENSDARG00000005139	hedgehog acyltransferase like, b [Source:ZFIN	hhatlb	26.9988	0.368465	8.54253	11.9699	0.391928	0	1.63919	0.677038	-3.97482	0.195899	1.00119	3.7418	0.567198	2.04115	1.83784	-2.61011	0.767209	0.351886	6.35937	0.191086	2.30078	1.46307	2.61394	1.8748	1.98393
ENSDARG00000005141	CaM kinase-like vesicle-associated b [Source:ZFIN	camkvb	0.0924616	0	0.200215	0.097559	0	0.0623078	0	0.0207693	-1.46922	NA	0	0.287831	0.31511	0.0680384	0.167745	0.818227	NA	0.234591	0.676529	0.191086	0.367402	0.225088	0.197278	0	0.140789
ENSDARG00000005150	T-box 20 [Source:ZFIN	tbx20	0.647232	0	0.467169	0.371467	0.130643	0.623078	0.102449	0.28539	-0.132341	NA	0.364068	0.575662	0.0630221	0	0.250688	-0.567439	NA	0.117295	0.0676529	0.191086	0.125345	0.281359	0	0.803486	0.361615
ENSDARG00000005154	aspartoacylase [Source:ZFIN	aspa	1.94169	0	1.46825	1.13665	0.130643	0.498462	1.33184	0.653648	-0.626774	0.952745	0.273051	0.479718	0.252088	1.70096	0.676454	-0.671804	0.999859	3.16697	0	0	1.05566	0.731535	0.0493195	0.267829	0.349561
ENSDARG00000005159	cytohesin 1a [Source:ZFIN	cyth1a	1.10954	0	1.60172	0.903755	1.04514	0.249231	0.614695	0.636355	-0.40387	0.964658	1.00119	0.191887	1.51253	1.83704	1.13566	0.410223	0.999859	4.80911	0.202959	0.382172	1.79808	0.337631	0	0.71421	0.350614
ENSDARG00000005162	tropomyosin 3 [Source:ZFIN	tpm3	763.548	443.263	550.726	585.846	492.522	418.646	392.38	434.516	-0.302001	0.713902	471.104	439.902	396.724	469.805	444.384	-0.361924	0.862858	437.277	315.871	451.058	401.402	340.107	324.079	411.92	358.702
ENSDARG00000005163	EFR3 homolog A (S. cerevisiae) [Source:ZFIN	efr3a	27.0913	8.93527	15.6168	17.2144	7.31598	9.22155	7.06899	7.86884	-0.96798	0.561582	12.4693	15.9266	6.61732	13.4036	12.1042	-0.466357	0.999859	18.8845	4.7357	13.9493	12.5232	8.2157	3.05781	12.1416	7.80502
ENSDARG00000005172	dynein, light chain, LC8-type 2b [Source:ZFIN	dynll2b	25.5194	29.1087	40.7772	31.8018	13.0643	31.0916	30.4274	24.8611	-0.252804	0.92554	17.4753	23.0265	30.4397	29.7328	25.1685	-0.314421	0.999859	17.9462	20.4312	15.8601	18.0792	28.6424	28.8519	16.9625	24.8189
ENSDARG00000005176	zgc:101040 [Source:ZFIN	zgc:101040	38.8339	33.3461	25.8945	32.6915	27.4349	5.04693	22.0266	18.1695	-0.755637	0.809156	13.2885	25.2332	6.30221	8.43676	13.3152	-1.30089	0.790854	16.8905	9.20079	3.91726	10.0029	40.1219	10.1105	13.3914	21.2079
ENSDARG00000005179	D-glutamate cyclase [Source:ZFIN	dglucy	5.82508	4.79004	1.40151	4.00554	0	1.86923	0.922043	0.930425	-1.90743	0.524829	2.27543	0.671606	2.64693	3.87819	2.36804	-0.704321	0.999859	2.4632	0.744182	0.286629	1.16467	1.57561	2.56462	2.41046	2.18356
ENSDARG00000005185	carboxypeptidase N, polypeptide 1 [Source:ZFIN	cpn1	5.82508	3.59253	5.40582	4.94114	7.18534	6.54231	4.20042	5.97602	0.399869	0.921837	3.45865	4.50935	5.4199	3.81015	4.29951	-0.150169	0.999859	4.57451	9.06549	3.63063	5.75688	5.28956	6.60882	0.71421	4.20419
ENSDARG00000005186	sp4 transcription factor [Source:ZFIN	sp4	26.444	32.0564	31.634	30.0448	30.3091	40.5623	25.3049	32.0588	0.198469	0.907599	32.8571	35.1154	44.2415	40.0746	38.0722	0.359916	0.999859	54.8942	29.9026	36.1152	40.304	28.2485	24.4625	33.6571	28.7894
ENSDARG00000005191	adenosylhomocysteinase [Source:ZFIN	ahcy	500.865	720.256	527.901	583.008	695.802	702.832	541.751	646.795	0.239496	0.912548	634.844	578.636	652.719	516.207	595.602	0.0342649	0.999859	532.52	725.915	605.073	621.17	631.483	857.963	602.346	697.264
ENSDARG00000005210	coronin, actin binding protein, 2A [Source:ZFIN	coro2a	98.0093	120.764	72.0108	96.9282	69.1099	72.3393	78.7834	73.4109	-0.305498	0.840157	83.0985	123	58.7366	75.6587	85.1234	-0.195799	0.999859	91.0211	57.0314	93.5365	80.5297	94.0303	77.4317	88.6513	86.7044
ENSDARG00000005216	zgc:158328 [Source:ZFIN	zgc:158328	6.37985	0	1.53499	2.63828	0.130643	1.43308	0	0.52124	-2.03574	0.804836	0.637119	0.959437	0.693243	0	0.57245	-2.06733	0.999859	15.9522	0.676529	0.286629	5.63844	0.844078	0	0.178552	0.340877
ENSDARG00000005218	Werner helicase interacting protein 1 [Source:ZFIN	wrnip1	7.48939	7.00083	7.40797	7.2994	9.66755	5.10924	9.11798	7.96492	0.215351	0.940292	9.92085	5.56473	3.59226	9.66145	7.18482	-0.0310517	0.999859	4.69181	6.56233	11.7518	7.66864	9.79131	6.0663	9.19545	8.35102
ENSDARG00000005220	programmed cell death 6 [Source:ZFIN	pdcd6	133.977	128.134	166.112	142.741	111.046	147.669	133.389	130.701	-0.0206088	0.996915	53.9731	117.435	194.297	96.7506	115.614	-0.248441	0.999859	99.9356	125.158	53.504	92.8658	119.465	96.8142	74.0992	96.7929
ENSDARG00000005221	desmin b [Source:ZFIN	desmb	0.369847	0.0921162	0.467169	0.309711	0	0.124616	0.409797	0.178137	-0.676219	0.92338	0.455085	0.287831	1.19742	0.476269	0.604151	1.04598	0.999859	0.703772	0.879487	0.286629	0.623296	0.675263	0.345237	0.267829	0.429443
ENSDARG00000005230	signal sequence receptor, beta [Source:ZFIN	ssr2	312.428	401.811	262.216	325.485	241.035	425.001	366.051	344.029	0.178113	0.945864	261.947	330.91	384.182	294.266	317.826	-0.0165578	0.999859	243.27	394.484	229.685	289.146	342.189	333.153	259.347	311.563
ENSDARG00000005232	coiled-coil domain containing 85C, a [Source:ZFIN	ccdc85ca	27.3686	17.1336	27.296	23.9328	18.0287	13.2092	13.6257	14.9546	-0.562567	0.72948	11.9232	21.7792	14.432	9.66145	14.449	-0.696467	0.863244	15.8349	8.65957	12.4206	12.305	17.3317	9.02547	7.4992	11.2855
ENSDARG00000005236	Snf2-related CREBBP activator protein [Source:ZFIN	srcap	169.205	206.064	184.532	186.6	226.926	124.179	136.77	162.625	-0.109661	0.963173	244.654	202.249	120.624	182.887	187.604	-0.00701952	0.999859	205.97	83.416	216.405	168.597	152.666	81.2293	189.087	140.994
ENSDARG00000005246	ankyrin repeat and SOCS box containing 3 [Source:ZFIN	asb3	10.2632	6.07967	5.13886	7.16059	2.09028	4.42385	7.37634	4.63016	-0.492315	0.885766	6.55322	10.3619	3.27715	3.33388	5.88154	-0.267694	0.999859	3.51886	5.20927	6.688	5.13871	9.28486	1.87414	6.42789	5.8623
ENSDARG00000005251	ribulose-5-phosphate-3-epimerase [Source:ZFIN	rpe	128.984	114.132	107.582	116.899	96.4142	119.195	182.667	132.759	0.289595	0.888285	102.758	124.919	102.852	105.528	109.014	-0.080228	0.999859	92.4287	129.758	146.181	122.789	154.804	201.963	136.771	164.513
ENSDARG00000005254	KDEL (Lys-Asp-Glu-Leu) endoplasmic reticulum protein retention receptor 2a [Source:ZFIN	kdelr2a	193.337	126.66	122.932	147.643	176.498	220.32	179.491	192.103	0.51031	0.710594	184.309	137.583	146.778	108.385	144.264	0.00279479	0.999859	149.903	241.318	164.525	185.249	124.867	109.44	168.821	134.376
ENSDARG00000005271	zinc finger CCCH-type containing 12A [Source:ZFIN	zc3h12a	4.80801	0.644813	1.20129	2.21804	2.22092	0.498462	1.43429	1.38456	-0.51203	0.944031	4.09577	2.30265	0.756265	1.49684	2.16288	0.026765	0.999859	3.51886	0.135306	2.48412	2.04609	1.8007	0	4.19598	1.99889
ENSDARG00000005274	RAD52 homolog, DNA repair protein [Source:ZFIN	rad52	8.50647	6.90871	10.7449	8.72003	15.9384	16.0131	14.6502	15.5339	0.940192	0.281802	14.9268	10.8416	12.5414	18.5745	14.2211	0.721186	0.726517	8.09337	9.60671	15.669	11.123	19.245	10.2091	14.9091	14.7878
ENSDARG00000005284	F-box and leucine-rich repeat protein 15 [Source:ZFIN	fbxl15	8.04416	9.85643	11.2788	9.72647	7.70791	7.53924	8.60573	7.95096	-0.199722	0.935555	7.82746	8.44304	8.88611	14.7643	9.98024	0.0447692	0.999859	5.51288	4.6004	4.20389	4.77239	6.52754	2.61394	9.19545	6.11231
ENSDARG00000005314	si:dkeyp-80c12.5 [Source:ZFIN	si:dkeyp-80c12.5	0	0	0	0	0	0	0	0	0	NA	0	0	0	0.340192	0.085048	2.48773	NA	0	0	0	0	0	0	0	0
ENSDARG00000005315	cugbp, Elav-like family member 1 [Source:ZFIN	celf1	143.778	213.71	190.538	182.675	179.242	189.229	163.509	177.326	0.0443616	0.989122	200.328	182.965	203.624	179.281	191.55	0.0690707	0.999859	140.52	167.914	212.487	173.641	177.482	180.559	158.197	172.079
ENSDARG00000005318	signal transducing adaptor molecule (SH3 domain and ITAM motif) 2 [Source:ZFIN	stam2	68.8839	34.7278	39.5092	47.707	59.573	51.8401	69.0507	60.1546	0.46894	0.712709	47.6019	50.0826	50.7328	67.1539	53.8928	0.227744	0.999859	58.1784	49.6572	48.5358	52.1238	58.7479	26.5339	75.7062	53.6627
ENSDARG00000005320	nipsnap homolog 1 (C. elegans) [Source:ZFIN	nipsnap1	34.0259	56.283	45.6491	45.3193	50.1667	48.6001	77.9638	58.9102	0.453321	0.842326	30.1266	52.865	36.3637	37.3531	39.1771	-0.218351	0.999859	24.632	36.7355	44.2364	35.2013	78.2742	88.5286	41.7813	69.528
ENSDARG00000005327	finTRIM family, member 66 [Source:ZFIN	ftr66	0.369847	0	0	0.123282	0	0	0	0	-2.56992	NA	0	0	0.0630221	0	0.0157555	-2.20514	NA	0	0	0	0	0	0	0	0
ENSDARG00000005332	lipase, member Ib [Source:ZFIN	lipib	0.739693	0	0.467169	0.402288	1.30643	0.623078	0.409797	0.779766	1.09423	0.841577	0.91017	0.383775	0.567198	0.0680384	0.482295	0.322634	0.999859	1.75943	0.811835	1.14651	1.23926	0.168816	0.197278	0	0.122031
ENSDARG00000005335	solute carrier family 22 (organic cation/zwitterion transporter), member 4 [Source:ZFIN	slc22a4	0.832155	0.644813	0.266954	0.581307	0	1.12154	0.102449	0.407996	-0.297643	NA	0	0	0	0	0	-5.29784	NA	0.234591	0.0676529	0.191086	0.164443	0	0	0	0
ENSDARG00000005343	coiled-coil domain containing 85A, like [Source:ZFIN	ccdc85al	0.647232	0	0.600646	0.415959	9.40626	0.685385	0	3.36388	3.15269	0.570026	1.36526	0.287831	2.39484	0.204115	1.06301	1.48335	0.999859	0	0.608876	0.955429	0.521435	0.393903	0	0.178552	0.190819
ENSDARG00000005350	disco-interacting protein 2 homolog Ba [Source:ZFIN	dip2ba	56.7715	58.2174	50.8547	55.2812	58.3972	81.187	43.0287	60.871	0.253183	0.891196	124.966	59.677	65.732	78.04	82.1038	0.571134	0.894731	98.528	66.841	92.4855	85.9515	56.6095	58.7889	75.8848	63.7611
ENSDARG00000005355	La ribonucleoprotein domain family, member 6a [Source:ZFIN	larp6a	29.5877	20.2656	19.6211	23.1581	35.2735	12.7731	21.0021	23.0162	0.098602	0.969478	16.6561	27.4399	15.2513	26.1948	21.3855	-0.089527	0.999859	29.4411	16.9132	18.2487	21.5343	19.5263	12.8231	16.9625	16.4373
ENSDARG00000005356	TYRO3 protein tyrosine kinase [Source:ZFIN	tyro3	8.04416	7.09295	2.93649	6.02453	4.18056	1.30846	3.68817	3.05906	-0.883844	0.832147	5.91611	4.79718	1.76462	4.55857	4.25912	-0.504571	0.999859	12.316	0.541223	3.24846	5.36856	3.54513	0.493195	4.82091	2.95308
ENSDARG00000005359	succinate-CoA ligase, ADP-forming, beta subunit [Source:ZFIN	sucla2	313.353	213.894	285.974	271.074	240.252	229.479	288.19	252.64	0.0153074	0.996193	183.035	270.945	226.501	294.538	243.755	-0.120526	0.999859	185.209	117.716	219.749	174.225	327.165	98.4911	304.432	243.363
ENSDARG00000005364	glutamate receptor, ionotropic, N-methyl-D-aspartate 3Ba [Source:ZFIN	grin3ba	0.0924616	0	0.333692	0.142051	0	0	0	0	-2.93678	NA	0.91017	0.0959437	0.126044	0	0.283039	0.946377	NA	0	0	0	0	0	0.0493195	0	0.0164398
ENSDARG00000005368	melanoma cell adhesion molecule b [Source:ZFIN	mcamb	11.1879	8.19834	12.6803	10.6888	26.1285	16.1377	7.27389	16.5134	0.742697	0.87544	24.9387	7.86738	38.5695	12.1789	20.8886	1.03327	0.999859	46.097	45.9363	1.24206	31.0918	12.5486	12.9217	6.51716	10.6625
ENSDARG00000005371	G protein-coupled receptor, class C, group 6, member A [Source:ZFIN	gprc6a	1.202	0.921162	0.333692	0.818952	0	0	0.204898	0.0682995	-3.52732	NA	0.455085	0.959437	0.441154	0	0.463919	-0.79535	0.999859	0.117295	0	0.955429	0.357575	0.112544	0	0.178552	0.0970321
ENSDARG00000005372	calcium/calmodulin-dependent protein kinase IV [Source:ZFIN	camk4	0.647232	0	2.13563	0.927621	4.04992	0	0.614695	1.55487	0.819651	0.931193	0.364068	0.0959437	1.38649	0.544307	0.597701	-0.531967	0.999859	1.99402	0.202959	0.573257	0.923412	0.562719	0	0.446381	0.336367
ENSDARG00000005374	tubulin, gamma complex associated protein 4 [Source:ZFIN	tubgcp4	32.0842	26.5295	27.9634	28.859	39.1928	26.2316	40.5699	35.3314	0.394683	0.713902	34.6775	28.6872	21.3645	33.2027	29.483	0.0410332	0.999859	25.9223	27.1288	26.0832	26.3781	36.8018	22.8349	44.9952	34.8773
ENSDARG00000005382	PR domain containing 9 [Source:ZFIN	prdm9	23.6702	23.2133	10.7449	19.2095	11.2353	14.0192	25.9196	17.058	-0.0654042	0.985508	19.1136	22.9305	12.9825	21.228	19.0637	-0.00288237	0.999859	26.9779	11.7039	23.0258	20.5692	21.2708	11.4421	28.8362	20.5164
ENSDARG00000005392	solute carrier family 5 (sodium/iodide cotransporter), member 5 [Source:ZFIN	slc5a5	0.55477	1.01328	0.200215	0.589421	0	0.311539	0.409797	0.240445	-1.13787	0.867413	0.273051	1.05538	0.126044	0.272154	0.431657	-0.500635	0.999859	0	0	0	0	0.506447	1.7755	0.982038	1.088
ENSDARG00000005394	DNA (cytosine-5-)-methyltransferase 3 alpha a [Source:ZFIN	dnmt3aa	158.757	103.446	105.313	122.505	178.327	35.4531	51.6344	88.4715	-0.356444	0.942716	141.349	91.3384	37.5611	51.7092	80.4895	-0.604664	0.999859	138.174	5.68284	116.562	86.8063	53.6271	16.1768	108.471	59.4248
ENSDARG00000005397	tripartite motif containing 3b [Source:ZFIN	trim3b	2.68139	2.3029	6.34016	3.77482	15.9384	2.99077	2.15143	7.02686	0.972851	0.782189	10.74	3.35803	3.84435	8.16461	6.52675	0.772616	0.999859	10.0874	5.8858	5.06377	7.01232	5.4021	8.63092	1.8748	5.30261
ENSDARG00000005414	GRB2-related adaptor protein a [Source:ZFIN	grapa	1.84923	1.10539	4.13779	2.36414	4.96442	4.61077	3.07348	4.21622	0.93981	0.813692	3.1856	3.83775	5.4199	2.44938	3.72316	0.693321	0.999859	6.09935	5.41223	0.191086	3.90089	1.35053	3.50169	2.41046	2.42089
ENSDARG00000005416	mitogen-activated protein kinase kinase kinase 5 [Source:ZFIN	map3k5	18.6773	20.3577	17.2853	18.7734	16.9835	14.1439	12.1915	14.4396	-0.278616	0.925699	17.8393	10.3619	11.47	14.9004	13.6429	-0.457464	0.999859	23.4591	4.12683	27.9941	18.5266	13.1114	6.0663	22.319	13.8322
ENSDARG00000005423	phosphoglycerate mutase 1a [Source:ZFIN	pgam1a	114.375	118.277	110.319	114.324	137.175	141.065	72.534	116.924	0.141411	0.968991	106.035	90.8586	149.992	106.004	113.222	0.018324	0.999859	49.1467	146.942	85.6064	93.8984	113.782	166.108	75.2598	118.383
ENSDARG00000005425	WD repeat and FYVE domain containing 1 [Source:ZFIN	wdfy1	18.4923	9.02739	20.0883	15.8693	12.1498	8.47385	6.55675	9.06012	-0.684068	0.802228	12.2873	16.5023	16.1336	22.4527	16.844	0.128896	0.999859	30.6141	4.80335	18.3442	17.9206	11.4795	3.40305	23.3011	12.7279
ENSDARG00000005448	mitochondrial methionyl-tRNA formyltransferase [Source:ZFIN	mtfmt	21.9134	24.5029	20.7557	22.3907	11.6272	13.5208	35.4474	20.1985	-0.0609328	0.990344	14.7448	25.1372	12.9195	11.2263	16.007	-0.48464	0.999859	12.7852	10.7568	26.4654	16.6691	20.6518	20.2703	21.2477	20.7233
ENSDARG00000005451	GDP dissociation inhibitor 2 [Source:ZFIN	gdi2	497.629	614.323	632.748	581.566	482.332	618.529	472.291	524.384	-0.0515534	0.991205	425.231	437.599	861.133	545.328	567.323	-0.000867855	0.999859	399.742	752.368	373.668	508.593	543.305	561.503	549.227	551.345
ENSDARG00000005453	forkhead box P2 [Source:ZFIN	foxp2	1.94169	4.88216	6.60711	4.47699	1.56771	3.67616	1.22939	2.15775	-0.95123	0.800134	0.819153	1.91887	3.65528	5.57915	2.99311	-0.571958	0.999859	7.03772	2.90907	1.43314	3.79331	1.85697	1.03571	5.2673	2.71999
ENSDARG00000005454	transforming, acidic coiled-coil containing protein 3 [Source:ZFIN	tacc3	51.5011	55.8224	54.6588	53.9941	99.6802	62.6816	64.7479	75.7032	0.582512	0.591412	102.94	74.3563	54.5141	79.1967	77.7518	0.519744	0.930168	48.5602	37.4797	76.1477	54.0625	67.2449	75.5575	90.7046	77.8357
ENSDARG00000005456	katanin p80 (WD repeat containing) subunit B 1 [Source:ZFIN	katnb1	95.7903	52.7826	70.8095	73.1275	49.1216	50.407	75.8124	58.447	-0.196883	0.917401	76.5453	85.8696	48.3379	92.056	75.7022	0.0759995	0.999859	74.2479	32.0675	74.0458	60.1204	78.5556	45.9165	101.328	75.2668
ENSDARG00000005458	casein kinase 1, gamma 2a [Source:ZFIN	csnk1g2a	74.8015	85.8523	119.328	93.3274	59.1811	75.8908	54.0932	63.055	-0.464703	0.741517	57.1587	74.7401	84.9537	98.8598	78.9281	-0.225912	0.999859	90.3173	53.9193	49.0135	64.4167	78.2179	50.2566	65.7073	64.7273
ENSDARG00000005462	kinesin family member 4 [Source:ZFIN	kif4	53.9051	37.2149	32.8353	41.3185	64.4068	39.69	50.5074	51.5347	0.43723	0.858396	91.7451	63.9944	31.8261	45.5177	58.2708	0.502511	0.999859	61.58	21.5813	106.913	63.3579	61.2801	29.5424	72.403	54.4085
ENSDARG00000005463	solute carrier family 30 (zinc transporter), member 1a [Source:ZFIN	slc30a1a	43.457	39.2415	52.7901	45.1629	32.9219	48.9116	19.4653	33.7663	-0.299363	0.903099	49.6953	45.6692	82.4959	64.7726	60.6582	0.465237	0.999859	79.9954	25.7081	33.8222	46.5085	32.4126	28.556	30.5325	30.5004
ENSDARG00000005464	deoxyribonuclease I-like 1 [Source:ZFIN	dnase1l1	6.93462	19.2523	14.4823	13.5564	7.18534	25.2346	14.8551	15.7584	0.296676	0.945864	7.64543	12.2808	10.5877	26.535	14.2622	0.0445518	0.999859	8.09337	24.6256	6.87909	13.1994	15.0809	18.3962	12.945	15.474
ENSDARG00000005468	interferon regulatory factor 2 binding protein 1 [Source:ZFIN	irf2bp1	74.2467	79.7726	96.3704	83.4632	60.2262	69.0993	48.4585	59.2613	-0.390075	0.786789	66.9885	75.6995	64.6606	70.7599	69.5272	-0.255472	0.999859	85.7428	58.3844	47.1982	63.7752	54.3024	68.3569	54.1014	58.9202
ENSDARG00000005476	neuron navigator 3 [Source:ZFIN	nav3	95.328	70.6531	86.2261	84.0691	60.7488	80.5639	79.7055	73.6727	-0.0716436	0.990793	19.9327	71.8618	39.6409	29.0524	40.1219	-1.03523	0.859024	73.0749	20.0929	16.2423	36.47	65.4442	13.267	28.9255	35.8789
ENSDARG00000005479	teneurin transmembrane protein 3 [Source:ZFIN	tenm3	44.8439	26.0689	38.3746	36.4291	22.4705	7.04078	9.32288	12.9447	-1.38413	0.208482	58.2509	38.5693	20.6712	17.9621	33.8634	-0.097048	0.999859	53.8385	26.2493	50.16	43.416	23.5779	15.2891	28.6577	22.5082
ENSDARG00000005481	nuclear factor of kappa light polypeptide gene enhancer in B-cells inhibitor, alpha a [Source:ZFIN	nfkbiaa	43.6419	45.4133	50.7213	46.5921	130.251	20.0631	25.3049	58.5395	0.415139	0.912372	54.8833	31.0857	32.5194	39.3262	39.4536	-0.23946	0.999859	25.5704	19.687	67.931	37.7295	24.0844	48.5304	31.2467	34.6205
ENSDARG00000005482	Rap guanine nucleotide exchange factor (GEF) 2 [Source:ZFIN	rapgef2	21.8209	5.89544	27.9634	18.5599	6.79341	4.54847	6.4543	5.93206	-1.52085	0.203286	13.2885	12.2808	18.7806	20.4115	16.1903	-0.135895	0.999859	27.3298	9.74202	9.26766	15.4465	9.11605	7.24997	7.32065	7.89556
ENSDARG00000005485	upper zone of growth plate and cartilage matrix associated b [Source:ZFIN	ucmab	3.79093	2.11867	2.06889	2.6595	0.783855	1.68231	2.04898	1.50505	-0.673037	0.88815	2.82153	7.29172	2.20577	1.70096	3.50499	0.421844	0.999859	1.40754	0.338264	0.0955429	0.613783	2.36342	0.197278	2.94611	1.8356
ENSDARG00000005500	DiGeorge syndrome critical region gene 6 [Source:ZFIN	dgcr6	27.1837	47.9004	45.1152	40.0665	30.0478	53.7093	49.483	44.4133	0.232206	0.941525	27.7602	31.8533	56.7198	57.6285	43.4905	0.131046	0.999859	24.8666	49.1836	40.0325	38.0276	40.8534	64.6579	44.7274	50.0796
ENSDARG00000005510	growth differentiation factor 6b [Source:ZFIN	gdf6b	0	0	0.200215	0.0667385	0	0	0.102449	0.0341497	-0.89693	NA	0	0	0	0	0	-2.24141	NA	0	0	0	0	0	0.147959	0	0.0493195
ENSDARG00000005513	nascent polypeptide-associated complex alpha subunit [Source:ZFIN	naca	1800.41	1955.81	1247.68	1667.97	2244.96	2033.04	2491.26	2256.42	0.534716	0.581714	1859.3	2034.49	1910.89	1776.35	1895.25	0.19922	0.999859	1607.41	2018.22	2156.4	1927.35	2158.25	2032.11	2096.47	2095.61
ENSDARG00000005518	solute carrier family 5 (sodium/sugar cotransporter), member 9 [Source:ZFIN	slc5a9	0.647232	7.18506	11.3455	6.39261	0.914498	1.74462	0.819593	1.15957	-2.39732	0.772219	0.637119	2.59048	0.441154	1.15665	1.20635	-2.4764	0.999859	26.2741	0	0.0955429	8.78989	5.90855	0.591834	0	2.16679
ENSDARG00000005522	galanin receptor 1a [Source:ZFIN	galr1a	0	0.0921162	0	0.0307054	0	0	0	0	-0.669977	NA	0	0	0	0	0	-1.02651	NA	0	0	0	0	0	0	0	0
ENSDARG00000005525	aspartoacylase (aminocyclase) 3, tandem duplicate 2 [Source:ZFIN	acy3.2	71.0105	99.9461	88.7622	86.5729	58.1359	91.5924	75.0952	74.9412	-0.114517	0.969213	67.2616	82.7034	56.9089	65.8612	68.1838	-0.352795	0.999859	51.7272	75.5006	62.5806	63.2695	105.397	127.244	54.7263	95.7893
ENSDARG00000005526	immunoglobulin-like and fibronectin type III domain containing 1, tandem duplicate 1 [Source:ZFIN	igfn1.1	4.16077	5.15851	18.2863	9.20188	1.43707	3.36462	5.22491	3.3422	-1.37414	0.724875	0.728136	14.2956	2.26879	2.99369	5.07156	-0.887272	0.999859	2.81509	1.75897	0.286629	1.62023	7.31535	1.57822	3.12467	4.00608
ENSDARG00000005536	ubiquitin protein ligase E3 component n-recognin 7 [Source:ZFIN	ubr7	81.0889	89.0763	80.6868	83.6174	80.9984	78.0716	93.2288	84.0996	0.105569	0.949349	99.5726	73.7807	69.8284	96.2743	84.864	0.0238667	0.999859	76.9457	63.5261	103.282	81.2512	81.8193	92.6714	100.971	91.8207
ENSDARG00000005540	exportin 7 [Source:ZFIN	xpo7	114.283	138.727	97.1712	116.727	118.362	112.279	129.291	119.977	0.133515	0.940292	115.774	124.919	82.1808	90.2189	103.273	-0.180794	0.999859	93.6016	80.9805	154.015	109.532	120.197	79.7497	125.879	108.609
ENSDARG00000005541	wnt inhibitory factor 1 [Source:ZFIN	wif1	21.4511	7.36929	7.14102	11.9871	10.974	10.0315	11.7817	10.9291	0.0279077	0.995916	6.18916	10.8416	5.79803	4.83073	6.91489	-0.729038	0.982181	24.0455	6.56233	8.12115	12.9097	16.0375	7.98976	11.1595	11.7289
ENSDARG00000005544	BTB (POZ) domain containing 3a [Source:ZFIN	btbd3a	11.5577	7.73776	13.8816	11.059	10.1901	10.53	8.91308	9.87774	-0.0449163	0.995442	20.3878	15.5429	10.1466	12.7912	14.7171	0.419474	0.999859	24.7493	1.35306	21.115	15.7391	12.5486	3.15645	19.1944	11.6332
ENSDARG00000005547	RAD50 interactor 1 [Source:ZFIN	rint1	22.838	11.6988	17.352	17.2963	12.6723	19.44	18.6458	16.9194	0.106879	0.971059	21.389	23.6021	14.8732	23.7454	20.9024	0.304	0.999859	35.5405	7.17121	21.0194	21.2437	22.2274	8.28568	21.7834	17.4322
ENSDARG00000005549	zinc finger protein 710b [Source:ZFIN	znf710b	20.434	12.0672	29.0312	20.5108	38.4089	15.3277	14.4453	22.7273	0.253512	0.925524	21.571	19.4766	23.3812	31.6379	24.0167	0.258646	0.999859	28.2682	24.558	13.5671	22.1311	21.4396	17.3605	22.1405	20.3135
ENSDARG00000005551	heterogeneous nuclear ribonucleoprotein H1, like [Source:ZFIN	hnrnph1l	139.247	151.531	225.176	171.985	171.011	125.862	127.549	141.474	-0.187967	0.92338	164.832	142.668	125.162	172.613	151.319	-0.184447	0.999859	155.885	143.898	150.002	149.928	125.824	184.652	154.805	155.094
ENSDARG00000005559	POU class 4 homeobox 1 [Source:ZFIN	pou4f1	0.184923	0	3.87083	1.35192	0	1.30846	0.204898	0.504454	-1.25981	0.887816	0.91017	0.0959437	0.756265	0.680384	0.610691	-1.14074	0.999859	0.703772	1.21775	0.286629	0.736051	0.506447	0	0.624933	0.377127
ENSDARG00000005560	tyrosine 3-monooxygenase/tryptophan 5-monooxygenase activation protein, eta polypeptide [Source:ZFIN	ywhah	211.367	234.159	216.366	220.631	130.251	164.306	148.756	147.771	-0.476433	0.662888	184.947	204.072	219.695	254.532	215.811	-0.016688	0.999859	176.529	196.938	136.531	169.999	199.653	133.163	157.305	163.373
ENSDARG00000005561	G elongation factor, mitochondrial 2 [Source:ZFIN	gfm2	14.7014	19.068	16.5511	16.7735	7.0547	11.5892	11.2694	9.97112	-0.647346	0.634437	15.837	16.4064	8.31891	11.6346	13.0492	-0.380859	0.999859	8.56255	11.9069	16.9111	12.4602	13.1114	8.335	14.552	11.9995
ENSDARG00000005565	ectonucleoside triphosphate diphosphohydrolase 8 [Source:ZFIN	entpd8	0.647232	0	0.400431	0.349221	5.09506	0.436154	0.102449	1.87789	2.5746	0.652642	0.182034	0.0959437	0.756265	0	0.258561	-0.239471	0.999859	0.586476	0.811835	0.0955429	0.497951	1.18171	1.23299	0.0892762	0.834658
ENSDARG00000005574	visual system homeobox 2 [Source:ZFIN	vsx2	0	0	0.800862	0.266954	0	0.249231	0	0.083077	-1.42653	NA	0.819153	0.191887	0.126044	0.204115	0.3353	0.233477	NA	0.469181	0.0676529	0.191086	0.24264	0.112544	0.295917	0	0.136154
ENSDARG00000005576	M-phase phosphoprotein 8 [Source:ZFIN	mphosph8	89.4104	107.5	105.58	100.83	132.341	95.0816	76.7344	101.386	0.101207	0.950346	120.416	101.988	86.0251	103.895	103.081	0.0290757	0.999859	91.7249	65.6909	102.518	86.6445	91.6669	65.9402	92.4009	83.336
ENSDARG00000005578	UDP-glucose pyrophosphorylase 2a [Source:ZFIN	ugp2a	10.1708	3.22407	5.93973	6.44486	5.2257	3.80077	5.73715	4.92121	-0.242279	0.969771	2.27543	13.624	0.756265	1.42881	4.52112	-0.492654	0.999859	3.98804	0.405917	2.77074	2.38823	4.22039	0.493195	4.64236	3.11865
ENSDARG00000005586	zinc finger and BTB domain containing 20 [Source:ZFIN	zbtb20	1.29446	5.43485	7.8084	4.84591	4.57249	1.99385	0.717144	2.42783	-0.953879	0.804836	1.72932	2.87831	4.47457	2.58546	2.91691	-0.730314	0.999859	4.69181	3.99152	1.14651	3.27662	0.90035	0.838432	0.267829	0.66887
ENSDARG00000005590	metal response element binding transcription factor 2 [Source:ZFIN	mtf2	25.7968	14.5544	17.2185	19.1899	38.9315	18.4431	19.5678	25.6475	0.540625	0.752514	39.8655	25.4251	22.0577	26.9432	28.5729	0.602592	0.961349	28.8546	33.6911	36.4974	33.0144	24.0844	34.0798	26.3365	28.1669
ENSDARG00000005595	androglobin [Source:ZFIN	adgb	2.31154	2.8556	1.46825	2.2118	0.261285	0	1.43429	0.565191	-1.92731	0.575375	4.91492	1.05538	2.39484	0.340192	2.17633	-0.0247491	0.999859	7.15501	4.93866	3.24846	5.11404	1.63188	3.50169	1.69625	2.27661
ENSDARG00000005606	PAX interacting (with transcription-activation domain) protein 1 [Source:ZFIN	paxip1	55.1996	45.6896	42.7794	47.8895	41.4137	57.8216	52.6589	50.6314	0.200929	0.867413	61.2544	52.6731	53.9469	68.9909	59.2163	0.330215	0.986201	58.6476	50.6044	61.9118	57.0546	62.912	58.2464	76.599	65.9191
ENSDARG00000005612	APH1B gamma secretase subunit [Source:ZFIN	aph1b	142.114	119.29	128.405	129.936	110.262	111.157	174.881	132.1	0.130051	0.940856	101.029	150.536	121.002	167.715	135.07	0.0790001	0.999859	109.436	69.8854	134.524	104.615	133.364	90.3534	123.737	115.818
ENSDARG00000005616	complement component bfb [Source:ZFIN	bfb	95.2355	52.9668	54.0582	67.4202	24.6914	39.5031	99.1708	54.4551	-0.183449	0.963644	60.3443	111.487	62.4549	72.597	76.7207	0.226408	0.999859	76.9457	105.944	22.8348	68.575	106.973	97.9486	56.1547	87.0254
ENSDARG00000005619	NIMA-related kinase 2 [Source:ZFIN	nek2	14.2391	10.317	13.8816	12.8126	13.0643	19.3777	20.5923	17.6781	0.584175	0.74967	21.571	14.6794	18.9696	34.2233	22.3608	0.828888	0.792076	11.7295	22.0548	17.771	17.1851	15.8124	18.3962	27.5863	20.5983
ENSDARG00000005625	macoilin 1a [Source:ZFIN	maco1a	11.8351	17.7784	12.6803	14.0979	7.18534	8.22462	8.70818	8.03938	-0.720804	0.637697	10.0119	14.4875	8.82309	13.7438	11.7666	-0.271938	0.999859	13.2544	7.84773	9.17212	10.0914	16.4877	3.89624	16.5161	12.3
ENSDARG00000005626	si:ch211-133l11.10 [Source:ZFIN	RHOU (1 of many)	0.924616	1.65809	1.06782	1.21684	1.17578	0.685385	1.33184	1.06434	-0.131944	0.985651	2.18441	1.24727	0.189066	0.884499	1.12631	-0.180425	0.999859	0.821067	0.94714	1.43314	1.06712	1.35053	0.147959	1.60697	1.03515
ENSDARG00000005627	zmp:0000000527 [Source:ZFIN	zmp:0000000527	0.369847	0.460581	0.0667385	0.299055	0	0.311539	0.307348	0.206295	-0.377292	NA	0.091017	0	0.0630221	0.0680384	0.0555194	-2.3786	NA	0.234591	0	0	0.0781968	0	0	0.357105	0.119035
ENSDARG00000005629	SET and MYND domain containing 2b [Source:ZFIN	smyd2b	0.924616	0.368465	8.80948	3.36752	2.61285	0.934616	0.512246	1.35324	-1.24799	0.807658	0.91017	3.7418	1.89066	0.680384	1.80575	-0.899864	0.999859	0.586476	2.02959	0.286629	0.967564	1.51934	0.443876	0.624933	0.862717
ENSDARG00000005640	adenosine deaminase, tRNA-specific 3 [Source:ZFIN	adat3	9.98586	13.2647	11.746	11.6655	10.3208	8.0377	13.5233	10.6273	-0.0527128	0.991205	6.64424	9.11465	5.86105	6.66776	7.07193	-0.72816	0.920085	5.39558	7.50947	10.032	7.64569	13.7866	16.818	8.65979	13.0881
ENSDARG00000005643	glycine C-acetyltransferase [Source:ZFIN	gcat	44.9364	43.0183	35.8386	41.2644	24.6914	36.8239	33.8082	31.7745	-0.263548	0.889432	24.0285	44.326	24.3895	22.6568	28.8502	-0.504918	0.975319	29.3238	16.6426	20.3506	22.1057	28.0797	32.107	28.122	29.4362
ENSDARG00000005645	roundabout, axon guidance receptor, homolog 3 (Drosophila) [Source:ZFIN	robo3	41.7002	29.2008	79.2853	50.0621	40.7605	26.7923	22.7437	30.0988	-0.628925	0.775442	39.1373	28.5912	43.3592	81.442	48.1324	-0.0348648	0.999859	71.1982	19.8223	37.4528	42.8244	40.0656	47.1001	50.9767	46.0475
ENSDARG00000005648	olfactomedin-like 2A [Source:ZFIN	olfml2a	15.4411	14.7386	7.74167	12.6404	1.95964	5.35847	13.5233	6.94713	-0.76205	0.902334	1.91136	9.40248	2.64693	2.24527	4.05151	-1.63595	0.969099	12.5506	0.405917	0.0955429	4.35068	11.8171	1.43027	3.66032	5.6359
ENSDARG00000005651	-Ha-ras Harvey rat sarcoma viral oncogene homolog b [Source:ZFIN	hrasb	10.9105	9.1195	14.2153	11.4151	7.0547	4.36154	8.50328	6.63984	-0.69318	0.657105	11.8322	9.97814	5.98709	15.0365	10.7085	-0.0947431	0.999859	7.97608	9.40375	7.83452	8.40478	6.18991	4.43876	11.3381	7.32225
ENSDARG00000005652	mannosidase, alpha, class 1A, member 1 [Source:ZFIN	man1a1	45.3062	18.6996	27.83	30.6119	38.2783	19.44	16.4943	24.7375	-0.170414	0.941525	41.8678	33.5803	24.7046	30.5492	32.6755	0.135519	0.999859	43.3992	22.1901	32.389	32.6595	24.9284	26.5832	27.3185	26.2767
ENSDARG00000005670	tau tubulin kinase 2a [Source:ZFIN	ttbk2a	6.19493	1.47386	5.27234	4.31371	1.04514	0.810001	0.204898	0.68668	-2.4998	0.232534	1.00119	3.83775	2.20577	5.37503	3.10493	-0.414567	0.999859	2.4632	0.47357	0.859886	1.26555	0.90035	0.0986391	1.42842	0.809136
ENSDARG00000005673	coagulation factor IIIb [Source:ZFIN	f3b	6.7497	5.25062	8.27557	6.75863	3.26606	2.49231	3.99552	3.2513	-0.957535	0.659792	4.64187	4.6053	8.19287	7.21207	6.16302	-0.0876323	0.999859	12.6679	2.23255	1.81532	5.57192	3.77022	3.00849	4.55309	3.77726
ENSDARG00000005675	Sec61 translocon alpha 1 subunit, like [Source:ZFIN	sec61a1l	57.6961	50.6639	36.506	48.2886	39.1928	53.7093	43.6434	45.5151	0.0336661	0.993918	41.5948	78.1941	73.2946	33.9512	56.7587	0.274667	0.999859	77.4149	36.1943	39.6503	51.0865	36.6893	36.5458	42.9419	38.7256
ENSDARG00000005679	thyroid hormone receptor interactor 10a [Source:ZFIN	trip10a	19.7868	8.29046	22.958	17.0118	16.9835	15.6392	14.6502	15.7577	0.0183504	0.996915	12.6514	24.4656	19.5999	20.0713	19.197	0.220856	0.999859	29.2065	6.56233	8.12115	14.63	15.4185	11.1955	18.8373	15.1504
ENSDARG00000005690	solute carrier family 25 (mitochondrial carrier	slc25a23a	12.02	6.8166	5.73951	8.19204	0.52257	3.67616	1.74164	1.98012	-1.85569	0.281085	4.55085	7.96332	4.91572	3.46996	5.22496	-0.604391	0.999859	11.8468	1.69132	3.63063	5.72292	3.15123	5.42515	3.92815	4.16818
ENSDARG00000005699	DEAD/H (Asp-Glu-Ala-Asp/His) box polypeptide 19 (DBP5 homolog, yeast) [Source:ZFIN	ddx19	74.1542	31.5959	36.7729	47.5077	22.2092	32.0885	47.5364	33.9447	-0.339385	0.914772	50.6055	59.4851	21.5535	46.6063	44.5626	-0.0597331	0.999859	38.8247	11.7039	59.7143	36.7477	49.463	14.4506	62.5826	42.1654
ENSDARG00000005704	EPS8-like 3b [Source:ZFIN	eps8l3b	150.712	133.108	76.3488	120.056	68.4567	84.2401	77.1442	76.6137	-0.5303	0.643247	104.214	121.752	68.1268	79.673	93.4417	-0.350552	0.999859	104.041	59.1963	100.32	87.8524	105.904	101.943	93.74	100.529
ENSDARG00000005713	ethylmalonic encephalopathy 1 [Source:ZFIN	ethe1	2.86631	3.03983	9.47687	5.12767	4.70313	7.16539	5.73715	5.86856	0.289634	0.924948	8.82865	7.57955	5.92407	8.09657	7.60721	0.551942	0.999859	6.68583	9.94497	10.8919	9.17423	6.58381	10.1105	9.73111	8.80847
ENSDARG00000005716	olfactomedin-like 2Ba [Source:ZFIN	olfml2ba	3.05123	0.829046	0.467169	1.44915	0	0	0	0	-6.202	0.127272	0.819153	0	0.0630221	0.272154	0.288582	-2.29371	0.955297	1.52484	0.47357	1.05097	1.01646	0.956622	0	0.0892762	0.348633
ENSDARG00000005738	ribosome production factor 1 homolog [Source:ZFIN	rpf1	103.65	154.11	103.778	120.513	104.253	165.863	172.012	147.376	0.378376	0.868679	101.12	111.007	130.96	108.521	112.902	-0.086402	0.999859	75.3036	123.602	95.2563	98.0539	140.061	179.424	100.079	139.855
ENSDARG00000005739	glycoprotein M6Ba [Source:ZFIN	gpm6ba	1.38692	0	3.33692	1.57462	1.829	1.18385	1.33184	1.44823	-0.0158309	0.999243	4.2778	2.49454	1.57555	3.1978	2.88642	0.873992	0.999859	2.4632	2.16489	2.29303	2.30704	1.57561	0.246598	4.64236	2.15486
ENSDARG00000005749	cullin-associated and neddylation-dissociated 2 (putative) [Source:ZFIN	cand2	1.57185	0.368465	2.40259	1.44763	0.914498	0	0.717144	0.543881	-1.35888	0.813692	0.728136	2.30265	0.567198	0.952538	1.13763	-0.336897	0.999859	1.40754	2.77377	0.0955429	1.42562	0.0562719	0.197278	0.446381	0.23331
ENSDARG00000005754	protein tyrosine phosphatase, receptor type, f, b [Source:ZFIN	ptprfb	282.1	265.939	369.931	305.99	302.176	193.59	180.003	225.257	-0.341422	0.811259	417.677	312.68	224.926	327.129	320.603	0.0650633	0.999859	461.909	219.398	308.126	329.811	226.269	151.362	320.502	232.711
ENSDARG00000005762	collagen, type XIV, alpha 1a [Source:ZFIN	col14a1a	169.482	141.951	222.172	177.869	95.4997	73.2116	63.416	77.3758	-1.09391	0.397372	46.6007	89.0357	58.9256	43.8848	59.6117	-1.55681	0.0575197	86.3293	59.8728	25.9877	57.3966	109.786	98.1459	63.6539	90.5288
ENSDARG00000005772	TSR2, 20S rRNA accumulation, homolog (S. cerevisiae) [Source:ZFIN	tsr2	99.3038	105.105	69.8752	91.4279	73.813	96.7639	101.834	90.8038	0.0949117	0.969771	82.4614	95.7518	86.5923	67.0859	82.9728	-0.122568	0.999859	54.1904	79.0862	79.4917	70.9228	99.0948	105.248	75.7062	93.3496
ENSDARG00000005774	DEAD (Asp-Glu-Ala-Asp) box helicase 3b [Source:ZFIN	ddx3b	185.94	219.237	267.421	224.199	283.233	157.95	107.059	182.748	-0.202433	0.931434	318.104	193.806	194.045	204.251	227.552	0.0164144	0.999859	223.33	154.113	287.489	221.644	167.184	195.503	160.876	174.521
ENSDARG00000005775	sodium channel, voltage gated, type VIII, alpha subunit a [Source:ZFIN	scn8aa	1.38692	0	12.2799	4.5556	2.48221	0.311539	0.819593	1.20445	-1.85702	0.753637	1.91136	1.63104	0.441154	2.72154	1.67627	-1.47054	0.999859	1.17295	0.338264	0.0955429	0.535587	0.731535	0	1.07131	0.60095
ENSDARG00000005776	guanylate kinase 1b [Source:ZFIN	guk1b	0	0	0	0	0	0	0	0	0	NA	0	0	0	0	0	0	NA	0.117295	0	0	0.0390984	0	0	0	0
ENSDARG00000005780	neuropeptide Y receptor Y8b [Source:ZFIN	npy8br	4.06831	4.51369	1.26803	3.28335	0.52257	1.30846	2.25388	1.36164	-1.14805	0.678704	2.27543	4.41341	1.19742	1.02058	2.22671	-0.574417	0.999859	4.57451	1.48836	1.43314	2.49867	3.26377	1.87414	2.05335	2.39709
ENSDARG00000005783	neurocan b [Source:ZFIN	ncanb	2.21908	0	3.20345	1.80751	0	0.498462	0	0.166154	-3.15059	0.657253	0.546102	0	0.189066	4.21838	1.23839	-0.503675	0.999859	0.938362	0.135306	0	0.357889	0.618991	0.0493195	0.982038	0.550116
ENSDARG00000005786	protein phosphatase, Mg2+/Mn2+ dependent, 1F [Source:ZFIN	ppm1f	3.79093	0.736929	2.00215	2.17667	1.43707	1.62	1.63919	1.56542	-0.305245	0.958561	5.82509	3.93369	1.82764	2.92565	3.62802	0.781388	0.999859	8.21067	0.135306	5.06377	4.46992	0.844078	0.986391	2.32118	1.38388
ENSDARG00000005789	ectonucleotide pyrophosphatase/phosphodiesterase 1 [Source:ZFIN	enpp1	47.8951	27.3585	36.0388	37.0975	34.7509	41.8085	46.5119	41.0238	0.275307	0.840157	33.9493	40.9679	44.4305	38.7138	39.5154	0.141183	0.999859	34.0156	28.2789	40.2236	34.1727	55.5966	32.3043	40.7099	42.8703
ENSDARG00000005791	ribosomal protein L28 [Source:ZFIN	rpl28	318.438	523.588	241.126	361.051	532.368	448.055	378.447	452.957	0.408283	0.867413	551.29	373.509	438.318	292.905	414.006	0.18926	0.999859	301.918	531.955	430.421	421.431	373.814	595.632	392.905	454.117
ENSDARG00000005799	small integral membrane protein 14 [Source:ZFIN	smim14	3.97585	13.9095	12.2131	10.0328	2.48221	4.17462	6.55675	4.40453	-1.12965	0.555306	17.6573	9.30653	5.73501	9.04911	10.437	-0.0060585	0.999859	9.73551	6.96825	5.63703	7.44693	9.67877	5.72107	4.19598	6.53194
ENSDARG00000005800	adenosine monophosphate deaminase 3a [Source:ZFIN	ampd3a	0.832155	0	0.467169	0.433108	0.130643	0	0.307348	0.145997	-1.44429	NA	0	0.191887	0.504176	0	0.174016	-1.10823	NA	0.469181	0.879487	0	0.449556	0.112544	0	0	0.0375146
ENSDARG00000005814	kelch-like family member 10a [Source:ZFIN	klhl10a	0	1.10539	0	0.368465	0	0.124616	0.102449	0.0756882	-2.20414	NA	0.455085	0	0.0630221	0.340192	0.214575	-0.911498	NA	0.234591	0	0	0.0781968	0.281359	0.197278	0	0.159546
ENSDARG00000005821	neutrophil cytosolic factor 2 [Source:ZFIN	ncf2	6.93462	2.39502	4.53822	4.62262	10.0595	7.78847	6.4543	8.10075	0.956139	0.753637	5.46102	6.42822	7.31056	7.68834	6.72204	0.609067	0.999859	6.80312	1.89428	1.43314	3.37685	4.55802	0.493195	10.4453	5.16551
ENSDARG00000005823	solute carrier family 39 (zinc transporter), member 10 [Source:ZFIN	slc39a10	34.9505	51.3087	44.2476	43.5023	50.8199	30.2193	36.1646	39.0679	-0.0764624	0.972729	54.9743	53.2487	62.896	61.4387	58.1394	0.423101	0.999859	71.7847	67.7882	47.7715	62.4481	48.9003	47.692	62.9397	53.1773
ENSDARG00000005827	eukaryotic translation initiation factor 2, subunit 1 alpha a [Source:ZFIN	eif2s1a	192.228	148.215	164.243	168.229	163.042	140.691	216.27	173.334	0.152909	0.916896	157.277	169.916	164.488	153.154	161.209	-0.0317059	0.999859	101.578	95.9318	160.417	119.309	182.208	134.692	220.601	179.167
ENSDARG00000005828	Fas apoptotic inhibitory molecule a [Source:ZFIN	faima	1.84923	2.48714	1.60172	1.97936	4.18056	2.11846	4.30287	3.53396	0.912818	0.628816	4.2778	2.97425	3.34017	2.04115	3.15834	0.683559	0.999859	3.04968	2.3002	3.91726	3.08904	1.85697	0.739793	3.48177	2.02618
ENSDARG00000005834	GATA zinc finger domain containing 2B [Source:ZFIN	gatad2b	11.7426	8.75104	9.8773	10.1237	7.0547	2.30539	1.53674	3.63227	-1.37549	0.719721	6.46221	4.79718	2.70995	4.4225	4.59796	-1.1349	0.999859	17.9462	0.0676529	4.10834	7.37406	1.8007	0.789112	4.55309	2.38097
ENSDARG00000005840	glutamic-oxaloacetic transaminase 2b, mitochondrial [Source:ZFIN	got2b	279.696	150.886	173.12	201.234	157.686	162.374	208.074	176.045	-0.0606021	0.971427	205.425	210.596	207.784	186.289	202.524	0.0579721	0.999859	134.538	132.532	172.55	146.54	211.414	129.316	194.801	178.51
ENSDARG00000005841	troponin I type 2a (skeletal, fast), tandem duplicate 2 [Source:ZFIN	tnni2a.2	0.184923	0	0	0.0616411	0	0.186923	0	0.0623078	0.378324	NA	0.091017	0	0	0	0.0227543	-1.20571	NA	0	0	0.0955429	0.0318476	0.112544	0	0	0.0375146
ENSDARG00000005842	CD9 molecule a [Source:ZFIN	cd9a	38.1867	28.9245	29.9656	32.3589	18.6819	57.5724	37.4964	37.9169	0.361759	0.884962	33.1302	43.0787	28.0448	23.6774	31.9828	0.00479179	0.999859	23.3418	26.7229	57.9945	36.0197	35.7327	29.8383	30.8003	32.1238
ENSDARG00000005846		FO704755.1	0	0	0.0667385	0.0222462	0	0	0	0	-0.669953	NA	0	0	0	0	0	-1.02651	NA	0.117295	0	0	0.0390984	0.0562719	0	0	0.0187573
ENSDARG00000005853	solute carrier family 25 (mitochondrial carrier	slc25a6	1.01708	0	0.800862	0.60598	1.04514	0.373847	0.409797	0.609594	0.125154	0.991205	1.18322	0.767549	0.252088	0.204115	0.601743	-0.00230356	0.999859	0.703772	0.202959	0.286629	0.397786	0.225088	0.147959	0.178552	0.183866
ENSDARG00000005861	Ral GTPase activating protein, alpha subunit 2 (catalytic) [Source:ZFIN	ralgapa2	33.9334	23.8581	16.6179	24.8031	31.6155	19.1908	27.0466	25.951	0.183556	0.942452	42.3229	25.7129	13.7388	28.1679	27.4856	0.156007	0.999859	36.3615	11.9746	31.8158	26.7173	22.8464	13.8588	19.9086	18.8713
ENSDARG00000005865	odorant receptor, family H, subfamily 131, member 1 [Source:ZFIN	or131-1	0	0	0	0	0	0	0	0	0	NA	0	0	0	0	0	0	NA	0	0.541223	0	0.180408	0.112544	0	0	0.0375146
ENSDARG00000005867	gon-4-like (C. elegans) [Source:ZFIN	gon4l	30.4199	36.6622	32.3682	33.1501	46.9007	21.6831	33.296	33.9599	0.118244	0.963173	54.1551	32.9087	27.4776	40.2107	38.688	0.212119	0.999859	45.5106	20.0929	48.6313	38.0783	35.7889	17.2125	45.6201	32.8739
ENSDARG00000005870	methylmalonic aciduria (cobalamin deficiency) cblD type, with homocystinuria [Source:ZFIN	mmadhc	40.7756	52.8747	62.8009	52.1504	25.214	53.2108	57.3715	45.2655	-0.109824	0.971747	36.3158	41.9274	54.9552	53.07	46.5671	-0.147619	0.999859	28.0336	50.1308	49.2046	42.4563	58.0726	73.0422	47.9413	59.6854
ENSDARG00000005883	regulatory factor X, 1a (influences HLA class II expression) [Source:ZFIN	rfx1a	2.31154	4.42158	5.00539	3.91284	0.130643	0.934616	2.04898	1.03808	-1.83438	0.634437	2.45746	1.63104	1.07137	2.31331	1.8683	-1.10252	0.999859	4.22263	0	2.0064	2.07634	0.506447	0.493195	3.66032	1.55332
ENSDARG00000005891	cytochrome b5 reductase 3 [Source:ZFIN	cyb5r3	47.9876	30.951	43.38	40.7729	36.3186	57.8839	68.1287	54.1104	0.531422	0.782189	49.3312	47.5881	61.6356	59.1254	54.4201	0.459937	0.999859	40.115	97.2848	56.1792	64.5264	58.4665	55.4845	54.4585	56.1365
ENSDARG00000005894	solute carrier family 7 (amino acid transporter light chain, bo,+ system), member 9 [Source:ZFIN	slc7a9	10.3557	4.79004	2.26911	5.80495	4.70313	0.436154	2.76613	2.63514	-1.02597	0.753637	3.1856	3.16614	2.20577	4.21838	3.19397	-0.805246	0.999859	2.34591	1.48836	3.82172	2.55199	6.97771	0.986391	6.87427	4.94612
ENSDARG00000005897	deoxyribose-phosphate aldolase (putative) [Source:ZFIN	dera	71.4729	81.0622	42.8461	65.1271	68.0648	37.1354	55.1177	53.4393	-0.193287	0.945378	50.2414	68.6957	58.6735	44.1569	55.4419	-0.215952	0.999859	65.3335	16.3043	51.6887	44.4422	79.681	36.0033	37.4067	51.0303
ENSDARG00000005908	CDC-like kinase 4b [Source:ZFIN	clk4b	40.4057	30.0299	33.5695	34.6684	36.7105	33.4593	41.4919	37.2206	0.216495	0.882537	46.8738	40.6801	37.3091	52.7298	44.3982	0.380005	0.986263	37.2999	29.632	60.5742	42.502	46.2555	38.5679	44.8167	43.2133
ENSDARG00000005913	transglutaminase 1 like 3 [Source:ZFIN	tgm1l3	0	0	0	0	0.261285	0.498462	0.204898	0.321548	4.52992	NA	0	0	0	0	0	0	NA	0	0.744182	0	0.248061	0.337631	0	0.535657	0.291096
ENSDARG00000005915	transcription factor 3a [Source:ZFIN	tcf3a	39.2037	13.0805	21.8235	24.7026	25.9979	13.1469	15.3674	18.1707	-0.295209	0.962863	41.6858	36.2667	6.99545	18.0302	25.7445	0.0803839	0.999859	84.5699	1.01479	27.2297	37.6048	14.7432	3.69896	32.4073	16.9498
ENSDARG00000005916	SRSF protein kinase 3 [Source:ZFIN	srpk3	7.58186	6.72448	9.47687	7.92773	3.52735	5.10924	3.48327	4.03995	-0.847392	0.50413	4.64187	6.62011	5.35687	4.55857	5.29436	-0.566297	0.98803	7.74149	5.54754	3.15292	5.48065	4.33294	3.10713	3.30322	3.5811
ENSDARG00000005924	serpin peptidase inhibitor, clade A (alpha-1 antiproteinase, antitrypsin), member 10a [Source:ZFIN	serpina10a	7.85924	3.31618	12.0797	7.7517	2.61285	4.98462	2.66368	3.42038	-1.03814	0.747991	3.00356	2.97425	14.1169	11.7706	7.96635	0.125282	0.999859	9.8528	4.12683	1.43314	5.13759	3.65767	1.43027	4.10671	3.06488
ENSDARG00000005926	adenylate kinase 2 [Source:ZFIN	ak2	150.158	211.315	131.074	164.182	146.189	167.857	127.139	147.062	-0.0664002	0.988736	143.989	125.878	135.686	93.0765	124.657	-0.394384	0.999859	106.621	132.464	151.818	130.301	122.673	273.674	117.487	171.278
ENSDARG00000005927	TBC1 domain family, member 17 [Source:ZFIN	tbc1d17	28.3857	19.3444	35.2379	27.656	29.5252	15.6392	20.08	21.7482	-0.243396	0.910382	23.8465	22.7386	34.221	32.7945	28.4001	0.0795471	0.999859	30.6141	24.558	17.6754	24.2825	18.9636	11.1462	24.0153	18.0417
ENSDARG00000005941	clusterin-like 1 (retinal) [Source:ZFIN	clul1	84.8798	72.7718	53.5243	70.3919	42.4588	41.4347	47.0242	43.6392	-0.576749	0.578055	81.0051	75.0279	63.9674	55.3152	68.8289	-0.0116714	0.999859	84.9218	58.9933	44.523	62.8127	51.3762	60.2685	56.5118	56.0522
ENSDARG00000005942	vomeronasal 2 receptor, l1 [Source:ZFIN	v2rl1	0.277385	0	0	0.0924616	0	0	0	0	-2.15519	NA	0	0.0959437	0.252088	0	0.087008	0.19063	NA	0.117295	0.0676529	0	0.0616494	0	0	0	0
ENSDARG00000005943	HtrA serine peptidase 4 [Source:ZFIN	htra4	1.01708	3.22407	2.33585	2.19233	0	0.996924	0.717144	0.571356	-1.79911	0.566401	0.364068	0.863493	1.1344	0.680384	0.760585	-1.52005	0.920085	0.469181	0.608876	0.382172	0.486743	1.29425	0.246598	0.357105	0.632652
ENSDARG00000005945	SART1, U4/U6.U5 tri-snRNP-associated protein 1 [Source:ZFIN	sart1	138.97	151.255	126.069	138.765	115.619	65.8593	92.7165	91.3981	-0.510138	0.656921	129.426	123.671	72.5384	132.131	114.442	-0.284456	0.999859	114.363	63.1201	142.454	106.646	85.477	77.1357	119.63	94.081
ENSDARG00000005948	ankyrin repeat and MYND domain containing 2a [Source:ZFIN	ankmy2a	40.7756	37.2149	17.352	31.7808	17.898	17.01	26.9441	20.6174	-0.514872	0.73116	26.941	33.8681	19.5999	27.0112	26.8551	-0.229398	0.999859	35.3059	15.4925	35.9241	28.9075	31.9062	20.5169	34.9963	29.1398
ENSDARG00000005972	RIC8 guanine nucleotide exchange factor B [Source:ZFIN	ric8b	26.9988	20.9104	31.3671	26.4254	18.6819	14.2062	24.5878	19.1586	-0.361728	0.879142	31.2188	26.4804	20.4191	29.8689	26.9968	0.0413513	0.999859	34.6021	8.79487	33.8222	25.7397	21.3833	9.46935	33.925	21.5925
ENSDARG00000005980	splicing factor SWAP [Source:ZFIN	sfswap	60.5624	26.7137	31.3671	39.5477	38.5395	21.4962	23.7682	27.9346	-0.363658	0.841577	38.2271	37.1302	24.3265	36.3325	34.0041	-0.174984	0.999859	59.9379	22.0548	30.4782	37.4903	25.7163	25.005	29.9968	26.906
ENSDARG00000005989	ral guanine nucleotide dissociation stimulator-like 1 [Source:ZFIN	rgl1	29.033	22.9369	27.4295	26.4665	25.3446	16.1377	18.5433	20.0086	-0.29594	0.924948	22.5722	23.89	27.9818	22.3166	24.1901	-0.0946917	0.999859	83.5142	16.8456	10.1275	36.8291	25.041	17.1632	24.551	22.2517
ENSDARG00000005993	protein regulator of cytokinesis 1b [Source:ZFIN	prc1b	16.6431	20.1734	20.9559	19.2575	36.3186	28.1008	49.3805	37.9333	1.06333	0.196814	32.5841	40.4882	30.2506	51.437	38.69	1.00582	0.253425	33.8983	21.04	35.733	30.2238	41.2473	17.7057	61.1542	40.0357
ENSDARG00000006003	MYCL proto-oncogene, bHLH transcription factor a [Source:ZFIN	mycla	70.0859	91.9319	107.249	89.7555	59.7036	86.1716	81.8569	75.9107	-0.148247	0.947442	92.2002	104.962	102.222	136.213	108.899	0.281499	0.999859	100.757	42.3507	132.805	91.9707	84.858	55.7804	101.418	80.6854
ENSDARG00000006008	dopachrome tautomerase [Source:ZFIN	dct	27.646	71.7585	174.388	91.2641	4.96442	73.2739	109.211	62.4831	-0.475085	0.971059	3.64068	0.959437	489.366	594.588	272.138	1.61693	0.999859	11.7295	51.6868	4.29943	22.5719	0.731535	0.197278	109.72	36.8831
ENSDARG00000006010	bmi1 polycomb ring finger oncogene 1a [Source:ZFIN	bmi1a	16.4582	5.34274	14.8827	12.2279	8.62241	13.3339	12.089	11.3484	0.0411136	0.991205	15.1088	15.0632	12.2893	11.6346	13.524	0.189158	0.999859	16.8905	15.8308	14.6181	15.7798	13.3927	10.653	15.3555	13.1337
ENSDARG00000006011	kelch-like family, member 42 [Source:ZFIN	klhl42	0.832155	1.84232	2.53606	1.73685	7.70791	0	2.25388	3.3206	0.966705	0.856745	3.1856	3.7418	1.07137	2.38134	2.59503	0.525676	0.999859	2.5805	3.92387	1.14651	2.55029	2.47596	1.82482	2.58901	2.2966
ENSDARG00000006019	transketolase b [Source:ZFIN	tktb	825.313	562.554	620.134	669.333	554.447	454.099	503.538	504.028	-0.289184	0.793772	369.893	622.962	495.416	467.492	488.941	-0.414803	0.902108	538.737	309.309	407.108	418.385	610.156	345.385	572.35	509.297
ENSDARG00000006025	tumor protein p53 inducible protein 11b [Source:ZFIN	tp53i11b	11.4652	18.9759	8.87622	13.1058	32.9219	8.66078	7.37634	16.3197	0.385147	0.917257	4.8239	6.90794	9.76842	10.0016	7.87548	-0.720357	0.999859	4.10533	10.6892	4.39497	6.39649	9.62249	9.37071	12.945	10.6461
ENSDARG00000006029	leukotriene A4 hydrolase [Source:ZFIN	lta4h	105.221	61.7178	59.5975	75.5122	68.9792	69.4108	66.2846	68.2249	-0.0127126	0.996883	93.8385	65.0498	56.9719	48.4433	66.0759	-0.159942	0.999859	72.8404	57.3696	59.6188	63.2763	75.6294	85.8653	107.667	89.7206
ENSDARG00000006031	4-aminobutyrate aminotransferase [Source:ZFIN	abat	44.659	44.5842	55.4597	48.2343	32.6606	53.5224	39.8527	42.0119	-0.0880511	0.966116	46.7827	52.865	62.2028	45.1095	51.74	0.126481	0.999859	92.1941	60.2787	59.5232	70.6653	56.4407	33.9318	42.674	44.3489
ENSDARG00000006038	AE binding protein 2 [Source:ZFIN	aebp2	48.265	39.9784	50.1873	46.1436	61.9246	52.2139	36.9842	50.3742	0.238434	0.882478	71.1753	52.6731	40.5862	64.3643	57.1997	0.316187	0.999859	55.1288	38.4945	55.2238	49.6157	35.0011	42.5628	54.1014	43.8884
ENSDARG00000006040	cytochrome P450, family 20, subfamily A, polypeptide 1 [Source:ZFIN	cyp20a1	112.618	79.9568	72.4113	88.3288	57.4827	86.9193	106.445	83.6156	0.044196	0.989344	85.9201	79.1535	71.593	98.8598	83.8816	-0.0454596	0.999859	68.735	47.9659	120.48	79.0602	83.1699	72.2038	92.133	82.5022
ENSDARG00000006044	uronyl-2-sulfotransferase [Source:ZFIN	ust	4.90047	0.644813	3.73736	3.09421	0.130643	2.55462	0.922043	1.20243	-1.13293	0.782189	1.0922	1.82293	1.32346	1.36077	1.39984	-1.07136	0.999859	4.45722	1.55602	0.286629	2.09995	1.63188	1.62754	2.2319	1.83044
ENSDARG00000006052	MALT paracaspase 2 [Source:ZFIN	malt2	13.222	15.2913	7.94188	12.1517	14.632	18.63	14.0355	15.7658	0.483985	0.851242	14.3807	16.5983	19.0327	23.2691	18.3202	0.613411	0.999859	8.09337	19.687	17.6754	15.1519	12.3235	15.8316	8.12413	12.0931
ENSDARG00000006060	crystallin beta-gamma domain containing 1b [Source:ZFIN	aim1b	49.1896	99.5776	66.9387	71.902	30.701	36.9485	43.7458	37.1318	-0.881726	0.520516	55.8844	59.8688	24.3895	51.0288	47.7929	-0.631707	0.979491	73.0749	33.6235	27.4208	44.7064	70.2273	33.8332	45.3523	49.8043
ENSDARG00000006062	A kinase (PRKA) anchor protein 1b [Source:ZFIN	akap1b	163.38	126.383	131.542	140.435	125.809	164.306	94.9704	128.362	-0.0047189	0.999243	140.985	143.148	131.842	118.183	133.54	-0.045209	0.999859	159.756	148.769	89.6192	132.715	124.473	101.154	118.737	114.788
ENSDARG00000006065	zinc finger protein 385B [Source:ZFIN	znf385b	8.32155	1.10539	4.00431	4.47708	5.74827	5.10924	1.02449	3.96067	0.0135214	0.999243	5.73407	1.91887	13.4867	2.85761	5.99932	0.577882	0.999859	8.67985	1.35306	4.20389	4.7456	2.36342	0.0986391	2.14263	1.5349
ENSDARG00000006074	uridine-cytidine kinase 2a [Source:ZFIN	uck2a	93.941	51.4929	42.4457	62.6266	81.7822	44.737	71.4071	65.9754	0.204444	0.911021	75.8172	65.0498	48.527	66.6096	64.0009	0.0691862	0.999859	58.1784	49.5896	64.2048	57.3243	63.531	61.3535	67.0464	63.977
ENSDARG00000006079	G protein-coupled receptor 37 like 1a [Source:ZFIN	gpr37l1a	0.277385	0.0921162	0.800862	0.390121	0.391928	0	0.102449	0.164792	-1.30388	NA	0.091017	0.383775	0.441154	0.544307	0.365063	-0.063215	NA	0.469181	0	0.286629	0.251937	0.168816	0	0.267829	0.145548
ENSDARG00000006092	RAD21 cohesin complex component a [Source:ZFIN	rad21a	342.57	194.734	254.274	263.859	288.067	196.83	313.597	266.165	0.135263	0.95794	283.427	335.515	211.565	439.8	317.577	0.296085	0.999859	567.357	150.866	372.044	363.422	319.512	207.882	501.375	342.923
ENSDARG00000006093	cyclin-dependent kinase 15 [Source:ZFIN	cdk15	4.62308	0.276349	7.60819	4.16921	11.7578	4.48616	4.40531	6.8831	0.854844	0.902592	3.1856	1.5351	28.612	8.70891	10.5104	1.48077	0.999859	2.5805	1.42071	1.71977	1.90699	1.01289	0	7.67775	2.89688
ENSDARG00000006094	insulin-like growth factor 2 receptor [Source:ZFIN	igf2r	57.5111	12.9884	19.9548	30.1514	34.2283	18.6923	17.6213	23.514	-0.185657	0.970916	66.9885	41.6395	19.6629	41.2313	42.3806	0.547611	0.999859	96.6513	6.08876	27.8985	43.5462	20.8206	5.37583	40.3528	22.1831
ENSDARG00000006109	Pim proto-oncogene, serine/threonine kinase, related 185 [Source:ZFIN	pimr185	0.369847	0	0	0.123282	0	0	0	0	-2.57013	NA	0.182034	0	0	0	0.0455085	-1.34755	NA	0.234591	0	0.286629	0.17374	0	0.0986391	0	0.0328797
ENSDARG00000006110	chordin [Source:ZFIN	chrd	1.202	1.56598	0.333692	1.03389	0	0.373847	0.409797	0.261214	-1.78741	0.642429	1.45627	0.959437	0.252088	2.04115	1.17724	0.171903	0.999859	3.28427	0.338264	0.764343	1.46229	0.450175	0.443876	0.624933	0.506328
ENSDARG00000006112	myoferlin [Source:ZFIN	myof	11.8351	6.17178	9.74382	9.25023	22.3399	22.0569	6.2494	16.8821	1.00949	0.786926	9.73882	6.52417	37.3091	6.53169	15.0259	0.820318	0.999859	16.5386	6.49468	1.05097	8.02809	7.14653	3.10713	2.85684	4.37017
ENSDARG00000006120	T-box 2b [Source:ZFIN	tbx2b	18.7697	7.00083	12.7471	12.8392	17.6367	11.7139	8.09349	12.4814	0.10409	0.986853	5.00594	5.75662	17.016	11.7706	9.88729	-0.273087	0.999859	18.5327	2.50316	2.19749	7.74443	5.90855	6.70746	8.39196	7.00266
ENSDARG00000006124	lysine (K)-specific demethylase 5C [Source:ZFIN	kdm5c	92.1843	125.831	111.253	109.756	128.944	97.6986	63.5185	96.7204	-0.0918821	0.970671	167.926	107.361	87.7897	91.3075	113.596	0.0337543	0.999859	123.746	61.4965	122.104	102.449	95.8873	96.6663	89.9011	94.1516
ENSDARG00000006125	casein kinase 1, delta b [Source:ZFIN	csnk1db	109.66	87.5104	132.476	109.882	158.6	102.932	96.9169	119.483	0.228143	0.917615	110.313	120.217	121.822	139.139	122.873	0.185778	0.999859	173.48	42.3507	113.601	109.81	98.1945	47.3961	119.987	88.5259
ENSDARG00000006128	centrosomal protein 170Aa [Source:ZFIN	cep170aa	16.0883	7.92199	28.8978	17.636	23.7769	20.8731	8.60573	17.7519	0.132274	0.979562	15.5639	12.2808	39.7669	24.4258	23.0093	0.454707	0.999859	45.0414	13.7335	7.3568	22.0439	11.2544	6.36222	9.82038	9.14566
ENSDARG00000006137	steroidogenic acute regulatory protein [Source:ZFIN	star	0.0924616	2.3029	0.734123	1.04316	0	0.498462	1.12694	0.541801	-0.914249	0.902772	1.63831	0.959437	1.57555	0.272154	1.11136	0.0364805	0.999859	0.469181	2.16489	0.382172	1.00541	1.8007	0.295917	0.0892762	0.728631
ENSDARG00000006151	phosphodiesterase 11a, like [Source:ZFIN	pde11al	0	0	0.400431	0.133477	0	0	0	0	-2.90775	NA	0.364068	0.575662	0.126044	0.136077	0.300463	1.07832	NA	0	0.202959	0	0.0676529	0.393903	0	0.357105	0.250336
ENSDARG00000006169	leucine-rich repeat kinase 2 [Source:ZFIN	lrrk2	16.4582	16.3046	11.6792	14.814	32.3993	18.1939	7.37634	19.3232	0.488945	0.807658	21.7531	15.255	16.2597	15.4447	17.1781	0.228297	0.999859	28.8546	16.9809	22.2615	22.699	13.6741	12.2312	19.73	15.2118
ENSDARG00000006174	leucine rich repeat containing 23 [Source:ZFIN	lrrc23	1.57185	0.921162	1.20129	1.23143	0	1.24616	1.63919	0.961781	-0.208894	0.985052	1.18322	0.959437	1.1344	0.748422	1.00637	-0.247495	0.999859	1.87672	4.32978	0	2.06884	0.618991	0	0.624933	0.414641
ENSDARG00000006181	hypoxia inducible factor 1, alpha subunit (basic helix-loop-helix transcription factor) a [Source:ZFIN	hif1aa	0.739693	0	1.66846	0.802719	0	0	0.717144	0.239048	-1.67396	0.824515	0.182034	0.191887	1.38649	1.49684	0.814313	0.111861	0.999859	1.17295	0.47357	0.382172	0.676231	0.675263	0.0493195	0.624933	0.449839
ENSDARG00000006192	GATA zinc finger domain containing 2Ab [Source:ZFIN	gatad2ab	112.896	140.201	146.091	133.062	88.3143	132.03	77.2467	99.1971	-0.321085	0.854497	117.776	120.121	176.588	165.333	144.955	0.143326	0.999859	128.204	95.1876	97.1671	106.853	114.57	84.6323	84.9909	94.7309
ENSDARG00000006196	salvador family WW domain containing protein 1 [Source:ZFIN	sav1	18.7697	40.1627	33.7697	30.9007	28.0881	37.3847	28.6858	31.3862	0.0996629	0.973331	32.9482	24.9454	37.3091	25.1742	30.0942	-0.0433335	0.999859	29.0892	29.1584	32.2935	30.1804	23.2966	38.6172	25.3544	29.0894
ENSDARG00000006200	eukaryotic translation initiation factor 4 gamma, 1a [Source:ZFIN	eif4g1a	470.63	503.046	626.207	533.295	406.821	447.307	309.089	387.739	-0.356605	0.788	435.152	493.726	450.608	413.469	448.239	-0.239112	0.999859	461.44	319.457	311.279	364.058	396.379	419.068	337.732	384.393
ENSDARG00000006202	erb-b2 receptor tyrosine kinase 3a [Source:ZFIN	erbb3a	114.005	90.366	77.7503	94.0405	108.172	110.783	102.654	107.203	0.30722	0.887864	38.3182	85.8696	43.8003	32.0461	50.0085	-0.888119	0.55179	82.5759	36.1943	34.6821	51.1507	63.9249	41.3298	46.87	50.7082
ENSDARG00000006206	POU class 4 homeobox 3 [Source:ZFIN	pou4f3	0	0	0	0	0	0	0	0	NA	NA	0	0	0	0	0	NA	NA	0	0	0	0	0	0	0	0
ENSDARG00000006207	glutathione peroxidase 1b [Source:ZFIN	gpx1b	80.719	50.756	63.0011	64.8254	24.1689	81.0624	62.5964	55.9426	-0.0760242	0.990267	15.4729	45.6692	34.7252	21.8403	29.4269	-1.08895	0.824848	30.4968	37.0061	26.5609	31.3546	46.2555	77.2837	24.1938	49.2443
ENSDARG00000006215	aldo-keto reductase family 1, member B1 (aldose reductase) [Source:ZFIN	akr1b1	93.5712	57.0199	89.7633	80.1181	171.403	77.3239	75.6075	108.111	0.549635	0.840157	58.615	46.9164	191.146	120.836	104.378	0.465904	0.999859	39.8804	56.6255	38.886	45.1306	67.1324	41.9709	59.6365	56.2466
ENSDARG00000006219	guanine nucleotide binding protein-like 3 (nucleolar) [Source:ZFIN	gnl3	350.245	255.622	228.112	277.993	168.529	205.927	308.065	227.507	-0.171614	0.912606	203.514	297.617	225.682	240.448	241.815	-0.168874	0.999859	213.008	128.879	211.245	184.377	256.487	176.515	282.113	238.372
ENSDARG00000006220	UDP glucuronosyltransferase 1 family a, b [Source:ZFIN	ugt1ab	248.167	280.678	230.315	253.053	126.462	165.926	254.484	182.29	-0.378967	0.898457	70.9933	214.53	122.011	111.379	129.728	-0.952381	0.84528	70.2599	127.864	131.467	109.864	298.747	288.618	112.042	233.136
ENSDARG00000006225	DEAD (Asp-Glu-Ala-Asp) box polypeptide 39Aa [Source:ZFIN	ddx39aa	495.502	268.979	272.56	345.68	368.281	272.285	528.74	389.769	0.300664	0.887686	456.996	435.104	255.302	370.877	379.57	0.165146	0.999859	330.186	192.134	576.793	366.371	336.112	289.062	539.139	388.104
ENSDARG00000006235	breast cancer metastasis-suppressor 1-like a [Source:ZFIN	brms1la	42.255	26.7137	38.1744	35.7144	33.1832	45.6093	39.238	39.3435	0.267489	0.885766	43.3241	42.6949	36.4267	56.5399	44.7464	0.352882	0.999859	31.0832	46.2069	39.5548	38.9483	53.1769	57.0134	56.244	55.4781
ENSDARG00000006240	solute carrier family 27 (fatty acid transporter), member 1a [Source:ZFIN	slc27a1a	14.5165	5.52697	15.817	11.9535	0.783855	10.0939	4.50776	5.12849	-1.05064	0.753066	2.09339	7.96332	14.369	5.98738	7.60328	-0.553368	0.999859	7.27231	10.0126	4.96823	7.41772	6.47127	3.35373	9.55255	6.45918
ENSDARG00000006242	protein tyrosine phosphatase type IVA, member 1 [Source:ZFIN	ptp4a1	268.601	178.429	202.418	216.483	270.299	191.908	257.967	240.058	0.267107	0.843514	306.909	260.295	247.046	310.255	281.127	0.406901	0.959234	243.622	138.282	341.853	241.252	211.582	158.217	277.47	215.757
ENSDARG00000006251	elongation factor, RNA polymerase II, 2 [Source:ZFIN	ell2	28.1083	36.1095	31.5673	31.9284	41.0217	24.9854	22.8462	29.6178	-0.0218789	0.995442	32.129	28.1115	32.2043	30.4132	30.7145	-0.0479238	0.999859	52.5483	22.3931	32.7712	35.9042	25.041	13.267	27.0507	21.7862
ENSDARG00000006253	mesoderm induction early response 1, family member 3 a [Source:ZFIN	mier3a	10.0783	5.43485	17.0183	10.8438	6.40148	7.41462	6.76165	6.85925	-0.543617	0.811259	12.9244	11.897	7.75171	13.1314	11.4261	0.0832995	0.999859	12.6679	4.12683	6.87909	7.89127	12.5486	6.0663	4.64236	7.75243
ENSDARG00000006257	very low density lipoprotein receptor [Source:ZFIN	vldlr	23.4853	19.3444	30.2993	24.3763	24.5608	27.6023	17.4164	23.1932	0.042785	0.989344	35.4966	27.5358	17.7722	27.4875	27.073	0.149475	0.999859	37.1826	24.2197	25.2233	28.8752	28.6424	27.2244	24.9973	26.9547
ENSDARG00000006260	tubulin, alpha 8 like 4 [Source:ZFIN	tuba8l4	425.416	500.928	366.862	431.068	719.971	713.922	445.551	626.482	0.640846	0.763837	813.328	385.885	766.474	385.097	587.696	0.467121	0.999859	422.38	949.441	898.294	756.705	358.677	601.501	676.714	545.631
ENSDARG00000006266	signal transducer and activator of transcription 1a [Source:ZFIN	stat1a	23.3928	21.8315	28.4973	24.5739	33.7058	22.0569	18.7482	24.837	0.116428	0.971059	20.6609	22.4508	32.8345	33.4749	27.3553	0.186574	0.999859	23.1072	41.4036	15.5735	26.6947	26.279	21.306	16.0697	21.2182
ENSDARG00000006272	membrane protein, palmitoylated 5a (MAGUK p55 subfamily member 5) [Source:ZFIN	mpp5a	19.4169	10.1328	9.67708	13.0756	29.6559	8.22462	9.01553	15.632	0.38516	0.936537	24.9387	22.4508	4.15946	10.546	15.5237	0.25271	0.999859	34.6021	2.09724	21.4016	19.367	13.8992	3.60033	19.5515	12.3503
ENSDARG00000006279	ras-related GTP binding D [Source:ZFIN	rragd	0.739693	0.368465	0.467169	0.525109	0.130643	0.0623078	0.409797	0.200916	-1.29981	NA	0.728136	0.671606	0.126044	0	0.381446	-0.489054	NA	0.234591	0	0.191086	0.141892	0.0562719	0.0986391	0.267829	0.140913
ENSDARG00000006283	Wiskott-Aldrich syndrome-like b [Source:ZFIN	waslb	40.4982	50.3876	35.0377	41.9745	32.9219	39.2539	25.1	32.4253	-0.270552	0.915387	15.6549	36.5545	24.8307	29.7328	26.6932	-0.644402	0.975319	34.6021	34.503	17.771	28.9587	26.7291	30.9233	23.3011	26.9845
ENSDARG00000006288	PR domain containing 5 [Source:ZFIN	prdm5	17.7526	5.52697	5.87299	9.71753	1.69835	3.48923	2.45878	2.54879	-1.74502	0.504389	7.09933	5.2769	3.08808	3.81015	4.81861	-0.957268	0.999859	18.1808	0.47357	1.81532	6.82322	3.03868	1.38095	3.83888	2.75284
ENSDARG00000006290	NADH dehydrogenase (ubiquinone) Fe-S protein 5 [Source:ZFIN	ndufs5	115.854	167.559	160.373	147.929	137.044	193.59	155.415	162.017	0.222412	0.943954	152.089	109.568	147.913	111.243	130.203	-0.180338	0.999859	76.7111	202.688	122.39	133.93	152.103	267.263	127.576	182.314
ENSDARG00000006292	MYCBP-associated, testis expressed 1 [Source:ZFIN	maats1	2.77385	3.4083	2.00215	2.7281	0	0.872309	0.922043	0.598117	-2.02594	0.435742	0.91017	0.959437	1.26044	2.72154	1.4629	-0.877553	0.999859	4.57451	1.1501	0.573257	2.09929	0.787807	0.739793	2.49973	1.34244
ENSDARG00000006299	Rho guanine nucleotide exchange factor (GEF) 7a [Source:ZFIN	arhgef7a	26.2591	9.48797	23.7589	19.8353	25.9979	22.6177	19.6702	22.7619	0.337242	0.882097	44.3253	24.4656	29.1162	39.5303	34.3594	0.834685	0.739038	27.6817	30.0379	50.9244	36.2146	21.8335	12.7244	34.5499	23.0359
ENSDARG00000006300	proteasome 26S subunit, non-ATPase 9 [Source:ZFIN	psmd9	46.0459	31.8722	29.6319	35.85	36.0573	55.8278	76.8369	56.2407	0.772901	0.461781	61.8916	54.7838	45.8801	49.8721	53.1069	0.594781	0.902108	32.2562	46.7481	60.4787	46.4943	58.354	53.3144	65.0823	58.9169
ENSDARG00000006301	Ras association (RalGDS/AF-6) and pleckstrin homology domains 1a [Source:ZFIN	raph1a	25.0571	11.5145	15.7503	17.4406	7.83855	4.7977	4.61021	5.74882	-1.46832	0.357603	15.837	11.897	10.3356	13.7438	12.9533	-0.387846	0.999859	18.5327	2.70612	6.49692	9.24523	7.09026	1.7755	13.3914	7.41906
ENSDARG00000006307	shisa family member 4 [Source:ZFIN	shisa4	21.0813	20.634	29.8321	23.8491	19.8577	28.4123	23.256	23.842	0.106353	0.981728	18.8405	15.4469	36.8049	39.6664	27.6897	0.252834	0.999859	14.5446	39.1034	22.5481	25.3987	28.7549	44.0423	18.5694	30.4556
ENSDARG00000006308	protein tyrosine phosphatase, non-receptor type 18 [Source:ZFIN	ptpn18	3.23616	4.60581	4.60496	4.14897	6.53213	4.86001	5.22491	5.53901	0.496961	0.806098	10.0119	6.52417	8.0038	17.0096	10.3874	1.32056	0.126682	7.27231	4.05917	6.11475	5.81541	8.2157	3.30441	7.23137	6.25049
ENSDARG00000006314	integrin, alpha V [Source:ZFIN	itgav	13.9617	4.05311	10.8116	9.60882	16.3303	5.04693	6.6592	9.34548	0.091001	0.986388	11.6502	10.0741	8.82309	10.2058	10.1883	0.137426	0.999859	16.4213	3.92387	6.30583	8.88368	6.07736	2.07142	11.4274	6.52538
ENSDARG00000006316	ribosomal protein L23a [Source:ZFIN	rpl23a	334.249	511.061	261.481	368.93	605.005	471.857	338.082	471.648	0.439933	0.88815	602.897	353.265	435.482	243.646	408.822	0.14188	0.999859	279.515	534.864	438.064	417.481	313.041	841.391	337.196	497.209
ENSDARG00000006332	sorting nexin 14 [Source:ZFIN	snx14	47.2479	19.5286	26.5619	31.1128	48.2071	21.3093	22.8462	30.7875	0.121712	0.963173	33.2212	25.1372	32.8345	31.2296	30.6056	0.03952	0.999859	32.6081	17.2515	34.5865	28.1487	21.2145	12.1819	31.2467	21.5477
ENSDARG00000006341	taste receptor, type 1, member 3 [Source:ZFIN	tas1r3	0	0.184232	0	0.0614108	0	0	0	0	-1.82087	NA	0	0	0.0630221	0.204115	0.0667843	0.0753898	NA	0.234591	0	0	0.0781968	0.112544	0	0	0.0375146
ENSDARG00000006345	mediator complex subunit 17 [Source:ZFIN	med17	20.434	8.19834	10.8784	13.1702	13.3255	4.61077	6.76165	8.23265	-0.543078	0.900897	12.6514	16.6942	7.62567	15.3086	13.07	0.0300874	0.999859	20.644	1.35306	13.9493	11.9821	10.2415	1.23299	19.2837	10.2527
ENSDARG00000006350	NK1 transcription factor related 2-like,a [Source:ZFIN	nkx1.2la	0	0	0.333692	0.111231	0	0	0	0	-2.62147	NA	0	0	0.378132	0.340192	0.179581	0.744783	NA	0	0.0676529	0	0.022551	0	0	0.178552	0.0595175
ENSDARG00000006353	integrin, alpha 5 (fibronectin receptor, alpha polypeptide) [Source:ZFIN	itga5	88.8556	68.5344	77.1497	78.1799	29.0026	37.1354	32.3739	32.8373	-1.13208	0.546019	31.947	65.9133	63.8413	57.9687	54.9176	-0.468119	0.999859	137.235	20.2282	18.5353	58.6663	51.0386	21.6513	29.9968	34.2289
ENSDARG00000006356	solute carrier family 18 (vesicular acetylcholine transporter), member 3a [Source:ZFIN	slc18a3a	0	0	17.619	5.87299	2.35157	0	0	0.783855	-2.85503	0.834118	5.46102	0	1.00835	4.01427	2.62091	-1.21011	0.999859	0.117295	0	0.573257	0.230184	0.90035	1.43027	0.892762	1.07446
ENSDARG00000006368	cytokine receptor-like factor 1b [Source:ZFIN	crlf1b	2.86631	2.48714	2.06889	2.47411	6.40148	0.56077	2.15143	3.0379	0.374746	0.948931	5.09695	1.72699	1.95368	2.85761	2.90881	0.235157	0.999859	5.98206	0.202959	2.86629	3.0171	2.70105	0.394556	2.94611	2.01391
ENSDARG00000006370	ATPase H+ transporting V1 subunit H [Source:ZFIN	atp6v1h	75.0789	45.7817	65.07	61.9769	107.127	71.0932	55.8348	78.0183	0.455758	0.870893	60.6173	37.514	137.388	103.622	84.7855	0.526224	0.999859	58.0612	31.7292	54.2684	48.0196	48.5626	13.267	70.4389	44.0895
ENSDARG00000006372	UDP glucuronosyltransferase 5 family, polypeptide C2 [Source:ZFIN	ugt5c2	1.84923	0.184232	0.0667385	0.700068	0	0.186923	1.02449	0.403805	-0.579577	0.962906	0.091017	0.287831	1.00835	0	0.3468	-0.766551	0.999859	1.05566	1.75897	0	0.938211	1.01289	0.394556	0	0.46915
ENSDARG00000006383	syntaxin binding protein 5-like [Source:ZFIN	stxbp5l	2.86631	0.368465	1.66846	1.63441	0.52257	0	0	0.17419	-3.26948	0.391506	1.91136	0.287831	0.504176	0.884499	0.896966	-0.815247	0.999859	0.586476	0.202959	0.191086	0.32684	0.225088	0	0.446381	0.223823
ENSDARG00000006385	TRIO and F-actin binding protein b [Source:ZFIN	triobpb	6.37985	6.63237	4.47148	5.8279	8.75305	5.91924	6.14695	6.93975	0.350956	0.840157	8.0095	6.42822	6.30221	6.93992	6.91996	0.266264	0.999859	9.26633	3.38264	6.78355	6.47751	4.55802	4.43876	5.89223	4.963
ENSDARG00000006389	SMAD family member 2 [Source:ZFIN	smad2	31.252	73.5087	56.2606	53.6738	51.3425	61.1239	33.5009	48.6558	-0.0663409	0.985508	64.6221	65.1457	63.8413	42.2518	58.9653	0.117159	0.999859	64.747	56.7608	40.9879	54.1652	54.64	51.5882	44.9952	50.4078
ENSDARG00000006392	exosome component 9 [Source:ZFIN	exosc9	78.7773	67.429	57.3284	67.8449	77.9936	61.8716	114.231	84.6987	0.424566	0.769452	73.3597	88.7479	56.9089	62.9355	70.488	0.069788	0.999859	50.0851	54.3253	94.5875	66.3326	92.2296	83.5966	86.7765	87.5342
ENSDARG00000006395	RNA binding motif protein 25b [Source:ZFIN	rbm25b	76.7432	92.761	68.0733	79.1925	76.8178	50.9677	54.8103	60.8653	-0.288376	0.889374	96.8421	89.9951	53.9469	71.9846	78.1922	-0.0289477	0.999859	96.534	26.2493	78.5363	67.1065	59.3668	64.1647	72.5815	65.371
ENSDARG00000006396	neuronal cell adhesion molecule a [Source:ZFIN	nrcama	0.462308	1.38174	3.80409	1.88272	0	1.30846	1.94653	1.085	-0.710699	0.905944	5.64305	7.00389	1.95368	1.70096	4.0754	1.05298	0.999859	6.45124	1.75897	2.86629	3.69217	1.8007	0.246598	5.71368	2.58699
ENSDARG00000006397	lysosomal protein transmembrane 4 alpha [Source:ZFIN	laptm4a	142.298	112.105	120.93	125.111	105.037	157.639	153.776	138.817	0.268424	0.857124	142.624	113.693	176.777	128.456	140.388	0.207225	0.999859	164.8	151.069	139.97	151.946	118.115	103.571	156.858	126.181
ENSDARG00000006399	tyrosine 3-monooxygenase/tryptophan 5-monooxygenase activation protein, epsilon polypeptide 1 [Source:ZFIN	ywhae1	305.771	491.348	336.762	377.96	371.547	597.158	395.966	454.89	0.357078	0.936057	464.642	271.137	384.687	455.585	394.013	0.0525898	0.999859	289.367	1939.61	455.931	894.969	374.152	1147.86	343.446	621.82
ENSDARG00000006408	high mobility group box 3b [Source:ZFIN	hmgb3b	159.311	196.668	208.091	188.023	155.987	208.419	274.256	212.888	0.270278	0.893029	171.567	181.046	190.453	238.543	195.402	0.0625511	0.999859	127.5	191.255	144.27	154.341	211.751	233.035	219.709	221.498
ENSDARG00000006409	mitogen-activated protein kinase 12b [Source:ZFIN	mapk12b	1.84923	1.93444	4.40474	2.72947	4.83377	4.36154	2.35633	3.85055	0.590626	0.889432	4.18678	2.01482	3.1511	2.6535	3.00155	0.138286	0.999859	1.99402	0.811835	0.477715	1.09452	0.844078	0.0986391	2.67829	1.207
ENSDARG00000006413	ribosomal protein L38 [Source:ZFIN	rpl38	415.708	867.274	348.041	543.674	666.799	886.141	661.514	738.152	0.515327	0.836422	670.431	581.898	805.17	620.238	669.434	0.292145	0.999859	479.738	1095.84	619.787	731.789	653.373	656.837	459.058	589.756
ENSDARG00000006420	attractin-like 1b [Source:ZFIN	atrnl1b	54.9222	17.8705	26.2282	33.007	38.4089	26.8546	22.2315	29.165	-0.0218155	0.995916	42.3229	31.6614	16.7639	41.0952	32.9608	0.0422093	0.999859	49.6159	21.243	53.504	41.4543	31.9062	11.4915	30.8896	24.7624
ENSDARG00000006422	extended synaptotagmin-like protein 3 [Source:ZFIN	esyt3	4.71554	2.21079	4.338	3.75478	0	1.93154	2.76613	1.56589	-1.10961	0.782189	1.0922	3.45397	0.693243	5.307	2.6366	-0.492071	0.999859	2.5805	1.2854	2.86629	2.24406	2.58851	0.690473	3.66032	2.3131
ENSDARG00000006427	fatty acid binding protein 2, intestinal [Source:ZFIN	fabp2	437.159	650.064	376.338	487.854	279.314	291.912	376.501	315.909	-0.544249	0.881286	142.624	381.952	184.213	130.294	209.771	-1.22473	0.824848	131.488	421.139	193.474	248.701	497.275	867.383	176.856	513.838
ENSDARG00000006434	polymerase (RNA) I polypeptide E [Source:ZFIN	polr1e	86.1743	66.2315	77.8838	76.7632	105.298	94.3963	119.558	106.417	0.583023	0.713902	60.6173	80.5927	57.7912	64.8406	65.9605	-0.196553	0.999859	33.8983	76.4478	67.2622	59.2028	82.3821	104.804	77.8488	88.345
ENSDARG00000006447	solute carrier family 19 (thiamine transporter), member 3a [Source:ZFIN	slc19a3a	1.47939	0.552697	0.934339	0.988807	1.56771	0.872309	1.12694	1.18899	0.392209	0.948212	0.728136	0.0959437	0.252088	0.0680384	0.286052	-1.77443	0.878255	1.99402	0.47357	0.764343	1.07731	1.01289	1.13435	0.0892762	0.745506
ENSDARG00000006456	platelet-derived growth factor receptor-like [Source:ZFIN	pdgfrl	55.8468	3.31618	18.1529	25.772	0.52257	3.61385	0.922043	1.68615	-3.67277	0.0450556	3.27661	5.18096	6.61732	4.76269	4.95939	-2.23854	0.446583	16.5386	5.07397	1.43314	7.68191	7.82179	6.75678	1.8748	5.48446
ENSDARG00000006467	protocadherin 8 [Source:ZFIN	pcdh8	0	0.460581	1.26803	0.576204	0	0	0.102449	0.0341497	-4.04213	0.486225	0.728136	0.0959437	0.252088	0	0.269042	-1.17885	0.999859	0.351886	0.47357	1.24206	0.689171	0.225088	0.789112	0.178552	0.397584
ENSDARG00000006468	GRB2-related adaptor protein 2a [Source:ZFIN	grap2a	26.2591	11.9751	19.6879	19.3074	28.2188	35.4531	14.2404	25.9708	0.576914	0.882537	15.928	9.59437	34.221	18.2343	19.4944	0.105593	0.999859	16.304	9.06549	4.87269	10.0807	11.9859	0.887752	13.7485	8.87407
ENSDARG00000006474	stabilizer of axonemal microtubules 2 [Source:ZFIN	saxo2	4.53062	16.4888	7.60819	9.54254	1.829	3.30231	5.02001	3.38377	-1.44346	0.545634	4.00475	9.59437	2.52088	2.24527	4.59132	-1.12265	0.951475	8.32796	2.36785	5.25486	5.31689	6.52754	0.937071	2.94611	3.47024
ENSDARG00000006477	DNA-damage inducible protein 2 [Source:ZFIN	ddi2	172.811	166.638	166.179	168.543	143.184	162.935	162.382	156.167	-0.00379721	0.999243	150.542	174.522	163.668	172.681	165.353	-0.00878863	0.999859	139.816	224.202	134.62	166.213	203.648	148.205	167.125	172.993
ENSDARG00000006487	acidic (leucine-rich) nuclear phosphoprotein 32 family, member A [Source:ZFIN	anp32a	259.632	323.051	265.352	282.679	355.217	293.968	360.724	336.636	0.342105	0.769452	433.059	361.708	299.544	313.453	351.941	0.312066	0.999859	324.791	349.359	447.141	373.764	325.758	328.517	422.455	358.91
ENSDARG00000006491	1-acylglycerol-3-phosphate O-acyltransferase 9, like [Source:ZFIN	agpat9l	18.1225	16.673	12.1464	15.6473	14.5013	11.7139	17.0066	14.4072	-0.0144069	0.996915	9.82984	13.5281	15.6295	12.8593	12.9617	-0.232054	0.999859	18.8845	13.1923	12.6117	14.8962	23.3528	17.903	13.6593	18.305
ENSDARG00000006494	ankyrin repeat and SOCS box containing 7 [Source:ZFIN	asb7	20.5265	16.3046	25.2272	20.6861	23.2544	38.0077	19.3629	26.875	0.500507	0.843514	35.4966	24.7535	30.2506	42.2518	33.1881	0.701281	0.995471	29.0892	62.6466	34.5865	42.1074	29.0363	46.9029	24.0153	33.3182
ENSDARG00000006497	reticulon 1a [Source:ZFIN	rtn1a	35.6902	15.9361	123.266	58.2974	65.9745	72.7755	71.9193	70.2231	0.375447	0.923082	444.163	209.925	368.238	454.224	369.137	2.68099	0.00511696	316.932	762.042	198.06	425.678	252.661	256.264	333.804	280.91
ENSDARG00000006501	cytochrome P450, family 2, subfamily X, polypeptide 10.2 [Source:ZFIN	cyp2x10.2	0.647232	2.02656	0.533908	1.06923	0.783855	0	1.53674	0.773531	-0.457366	0.957991	1.18322	0.191887	0.0630221	0.204115	0.410561	-1.48907	0.999859	0.117295	0.0676529	0.573257	0.252735	0.90035	0.542515	0.267829	0.570231
ENSDARG00000006508	phosphatidylinositol-4-phosphate 5-kinase, type I, beta b [Source:ZFIN	pip5k1bb	6.10247	5.34274	8.40905	6.61809	1.04514	4.48616	6.6592	4.0635	-0.59227	0.888285	2.73051	4.02963	18.8436	16.5333	10.5343	0.741045	0.999859	12.6679	5.27692	15.0958	11.0135	3.43259	2.5153	8.12413	4.69067
ENSDARG00000006514	hairy-related 6 [Source:ZFIN	her6	100.321	80.1411	59.3973	79.9531	183.945	88.477	140.868	137.763	0.894019	0.711279	453.538	87.0209	136.128	169.62	211.577	1.40396	0.51662	175.356	158.646	483.925	272.642	94.368	193.234	336.839	208.147
ENSDARG00000006522	otopetrin 2 [Source:ZFIN	otop2	0.832155	0	0.200215	0.344123	0.130643	0.0623078	0.512246	0.235065	-0.393195	0.963173	0.91017	1.05538	0.567198	0.476269	0.752254	1.22809	0.999859	1.17295	0.0676529	0.191086	0.47723	0.281359	0.345237	0.446381	0.357659
ENSDARG00000006524	SPT6 homolog, histone chaperone [Source:ZFIN	supt6h	54.1825	91.195	66.2046	70.5274	94.3239	84.8009	53.9907	77.7052	0.223676	0.902772	93.8385	84.1426	70.0175	67.4941	78.8732	0.145862	0.999859	87.8541	64.4732	63.536	71.9545	70.3399	57.5559	61.422	63.1059
ENSDARG00000006526	fibronectin 1b [Source:ZFIN	fn1b	56.5865	45.4133	114.123	72.0409	79.9532	74.9562	33.1935	62.701	-0.0895859	0.988479	26.2129	57.95	45.817	42.456	43.109	-0.717188	0.999859	75.4208	28.5495	8.6944	37.5549	25.2098	27.6683	19.73	24.2027
ENSDARG00000006527	bromodomain containing 3a [Source:ZFIN	brd3a	90.2426	62.9154	86.2929	79.8169	48.3377	43.3039	51.0197	47.5538	-0.63156	0.710314	90.1068	89.5154	47.7707	102.33	82.4307	0.0560173	0.999859	122.456	21.1754	86.2752	76.6356	63.1933	43.993	89.0084	65.3982
ENSDARG00000006544	C1q and TNF related 6b [Source:ZFIN	c1qtnf6b	4.3457	0.460581	0.400431	1.73557	0	0.249231	0.204898	0.151376	-3.21779	0.5748	0.182034	1.72699	1.00835	0	0.729343	-1.10075	0.999859	6.68583	0.0676529	0.477715	2.4104	0.90035	0.147959	0	0.349436
ENSDARG00000006545	GP1 homolog, RAB6A GEF complex partner 1 [Source:ZFIN	rgp1	15.5336	11.0539	14.7492	13.7789	16.1997	15.7016	14.4453	15.4489	0.282138	0.866021	23.3914	16.5983	17.205	22.1805	19.8438	0.547919	0.872255	15.9522	16.575	24.2679	18.9317	11.592	11.9353	23.0333	15.5202
ENSDARG00000006546	adenylate kinase 4 [Source:ZFIN	ak4	22.0059	29.5693	40.6437	30.7396	26.1285	31.3408	19.158	25.5424	-0.171798	0.963625	10.74	32.5249	47.8337	31.5018	30.6501	0.0325226	0.999859	51.0234	24.1521	12.7072	29.2942	29.0926	12.2312	19.0158	20.1132
ENSDARG00000006553	RAS related [Source:ZFIN	rras	130.556	101.788	102.243	111.529	69.7631	68.1024	105.625	81.1635	-0.347555	0.771082	61.1634	97.6706	96.1716	85.9325	85.2346	-0.348919	0.999859	99.4664	58.5874	74.7146	77.5894	98.307	76.0507	105.882	93.4131
ENSDARG00000006560	interferon regulatory factor 4a [Source:ZFIN	irf4a	4.90047	2.11867	0.934339	2.65116	0	3.11539	2.35633	1.82391	-0.348374	0.966116	1.45627	5.56473	1.00835	1.02058	2.26248	-0.18721	0.999859	1.52484	0.202959	1.14651	0.958104	1.46307	0	0.535657	0.666242
ENSDARG00000006566	nemo-like kinase, type 1 [Source:ZFIN	nlk1	93.2013	125.278	148.493	122.324	78.7774	241.256	122.324	147.452	0.374573	0.925524	126.969	99.0139	191.902	249.905	166.947	0.463311	0.999859	112.955	448.606	112.167	224.576	136.516	233.627	99.0073	156.383
ENSDARG00000006567	dihydrouridine synthase 4-like (S. cerevisiae) [Source:ZFIN	dus4l	30.8822	21.0946	29.1647	27.0472	26.9124	22.5554	38.1111	29.193	0.221453	0.93302	23.0273	22.7386	25.776	28.304	24.9615	-0.0801745	0.999859	11.4949	27.7377	29.3317	22.8548	27.4044	39.6529	31.2467	32.768
ENSDARG00000006568	potassium large conductance calcium-activated channel, subfamily M, beta member 2 [Source:ZFIN	kcnmb2	2.404	0	0.0667385	0.82358	0	0	0	0	-5.31479	NA	0	0.287831	0	0	0.0719577	-3.43136	NA	0	1.08245	0	0.360815	0	0	0.0892762	0.0297587
ENSDARG00000006577	NAD kinase a [Source:ZFIN	nadka	6.10247	5.25062	6.74059	6.03123	4.04992	1.74462	6.14695	3.9805	-0.516418	0.886049	4.00475	8.73087	3.21412	5.57915	5.38222	-0.164115	0.999859	7.15501	2.70612	9.26766	6.37626	7.14653	1.08503	9.90966	6.04707
ENSDARG00000006580	claudin d [Source:ZFIN	cldnd	1.01708	0.460581	0.8676	0.781753	0	1.18385	1.02449	0.736113	0.108168	0.991011	1.54729	1.15132	3.02506	0.476269	1.54999	1.07463	0.999859	1.05566	1.35306	1.62423	1.34431	1.8007	1.82482	1.33914	1.65489
ENSDARG00000006584	PHD finger protein 8 [Source:ZFIN	phf8	63.0588	53.2432	39.7761	52.026	44.8104	36.1385	51.8393	44.2627	-0.123781	0.966192	80.8231	62.4593	27.3516	46.2661	54.225	0.0554828	0.999859	58.0612	24.1521	98.4092	60.2075	47.8311	36.7924	70.3496	51.6577
ENSDARG00000006585	zmp:0000000529 [Source:ZFIN	DMWD	1.47939	1.19751	1.86868	1.51519	1.17578	1.18385	0.409797	0.923142	-0.594287	0.884373	2.54848	3.0702	1.63857	1.02058	2.06946	0.442817	0.999859	3.63615	0.338264	1.52869	1.83437	1.06917	0.838432	1.5177	1.14176
ENSDARG00000006588	zgc:111983 [Source:ZFIN	zgc:111983	0	7.55353	84.4909	30.6815	0	3.73847	51.327	18.3552	-0.696748	0.963173	0.182034	14.4875	17.8352	66.9498	24.8636	-0.313255	0.999859	2.5805	59.061	0.286629	20.6427	3.65767	5.72107	8.48124	5.95333
ENSDARG00000006598	serum/glucocorticoid regulated kinase 2b [Source:ZFIN	sgk2b	10.2632	3.50041	8.54253	7.4354	16.461	2.30539	3.79062	7.51899	0.132614	0.980604	4.73288	9.8822	11.407	4.9668	7.74722	0.140928	0.999859	6.09935	1.62367	4.20389	3.97564	4.50175	2.46598	5.53512	4.16762
ENSDARG00000006600	LSM14A mRNA processing body assembly factor a [Source:ZFIN	lsm14aa	73.507	86.2207	72.8117	77.5132	91.0578	56.4508	42.2091	63.2392	-0.199038	0.939186	94.2936	83.375	43.8633	41.2993	65.7078	-0.253343	0.999859	76.7111	28.5495	75.1923	60.151	50.8698	33.6359	69.814	51.4399
ENSDARG00000006601	kazrin, periplakin interacting protein b [Source:ZFIN	kaznb	10.0783	10.5934	5.40582	8.6925	12.1498	2.92846	5.22491	6.76771	-0.276254	0.949349	13.6526	10.3619	5.04176	10.8861	9.98559	0.189844	0.999859	16.0695	0.94714	11.5607	9.52576	6.8089	5.07991	8.92762	6.93881
ENSDARG00000006602	cholinergic receptor, nicotinic, alpha 2a (neuronal) [Source:ZFIN	chrna2a	3.1437	3.50041	7.60819	4.75077	0.261285	2.67923	4.20042	2.38031	-0.88781	0.72421	7.64543	8.3471	4.2855	6.32757	6.6514	0.464641	0.999859	3.75345	2.70612	4.29943	3.58633	4.6143	3.74828	4.19598	4.18619
ENSDARG00000006603	cysteine and glycine-rich protein 1a [Source:ZFIN	csrp1a	104.204	103.446	77.9506	95.2004	41.5443	84.8632	75.4026	67.27	-0.388587	0.882435	45.8726	96.2315	73.4207	65.1808	70.1764	-0.415958	0.999859	112.134	117.784	52.6441	94.1874	111.587	99.9707	56.244	89.2673
ENSDARG00000006604	nectin cell adhesion molecule 3b [Source:ZFIN	nectin3b	15.8109	9.6722	10.4779	11.987	6.00956	2.49231	5.42981	4.64389	-1.25854	0.591954	4.8239	12.6646	5.23083	8.64088	7.84004	-0.584866	0.999859	21.8169	1.42071	4.77715	9.33826	7.37162	2.0221	7.94558	5.77977
ENSDARG00000006607	G protein-coupled receptor 27 [Source:ZFIN	gpr27	0.832155	0	4.20453	1.67889	2.22092	0.996924	0.409797	1.20921	-0.388322	0.962165	0.637119	1.43915	0.630221	0.816461	0.880739	-0.936466	0.999859	0.351886	1.35306	0.382172	0.695705	0.450175	0.0493195	0.267829	0.255774
ENSDARG00000006609	mitogen-activated protein kinase kinase 2a [Source:ZFIN	map2k2a	72.2125	51.6772	56.9279	60.2726	79.4306	71.7162	61.2646	70.8038	0.352972	0.803833	92.3823	66.393	62.2658	68.3786	72.3549	0.286033	0.999859	68.8523	87.8134	73.6636	76.7764	83.1136	96.5183	89.1869	89.6063
ENSDARG00000006615	HNF1 homeobox Ba [Source:ZFIN	hnf1ba	361.34	271.559	181.262	271.387	215.691	264.247	294.746	258.228	0.0509865	0.985052	288.979	428.388	184.844	254.259	289.118	0.107095	0.999859	331.594	230.493	260.354	274.147	333.467	283.341	327.197	314.668
ENSDARG00000006617	N-ethylmaleimide-sensitive factor attachment protein, gamma a [Source:ZFIN	napga	33.4711	24.8714	47.718	35.3535	23.5157	22.4308	19.6702	21.8722	-0.582201	0.659876	42.4139	24.6575	44.3675	31.842	35.8202	0.0519108	0.999859	42.5782	26.1817	27.3253	32.0284	32.6377	13.7108	32.318	26.2222
ENSDARG00000006621	paraspeckle component 1 [Source:ZFIN	pspc1	44.1042	30.4905	47.0506	40.5484	23.9076	30.157	54.4005	36.155	-0.0547161	0.985052	49.3312	53.6325	41.0904	67.7662	52.9551	0.405243	0.999859	43.1647	33.4205	46.816	41.1337	55.9343	27.2737	62.9397	48.7159
ENSDARG00000006624	protein phosphatase 2, regulatory subunit B, alpha b [Source:ZFIN	ppp2r2ab	118.166	100.591	94.435	104.397	61.0101	99.3809	119.046	93.1456	-0.0509769	0.985472	118.868	112.542	90.6887	121.585	110.921	0.103066	0.999859	83.3969	55.6783	121.817	86.9642	104.497	53.0185	129.093	95.5363
ENSDARG00000006636	SLIT and NTRK-like family, member 2 [Source:ZFIN	slitrk2	0	0	0.667385	0.222462	0	0	0.409797	0.136599	-0.665473	NA	0.091017	0	0	0	0.0227543	-3.24484	NA	0	0	0	0	0	0	0.0892762	0.0297587
ENSDARG00000006639	lunapark, ER junction formation factor [Source:ZFIN	lnpk	17.4753	11.6066	17.2853	15.4557	11.1046	17.3216	17.0066	15.1442	0.0958141	0.971745	23.0273	15.4469	20.041	18.5745	19.2724	0.350243	0.999859	11.9641	22.1225	19.7774	17.9547	15.306	20.3196	18.4802	18.0353
ENSDARG00000006640	eomesodermin homolog a [Source:ZFIN	eomesa	0	0	0.266954	0.0889847	0	0	0	0	-2.32364	NA	0.091017	0	0	0.0680384	0.0397639	-1.24635	NA	1.40754	0.0676529	0	0.491732	0	0.0986391	0.178552	0.0923972
ENSDARG00000006642	developmentally regulated GTP binding protein 2 [Source:ZFIN	drg2	174.29	182.022	217.834	191.382	195.572	222.065	280.506	232.714	0.379854	0.877481	113.862	154.469	193.478	204.523	166.583	-0.174594	0.999859	104.51	222.375	137.773	154.886	234.935	271.405	164.804	223.715
ENSDARG00000006666	si:dkeyp-69c1.6 [Source:ZFIN	si:dkeyp-69c1.6	23.5777	18.4232	11.6125	17.8712	19.5964	12.4616	13.3184	15.1254	-0.125224	0.966398	20.7519	14.1997	13.7388	8.09657	14.1967	-0.30674	0.999859	16.7732	6.62998	22.9303	15.4445	16.8253	18.2482	19.73	18.2679
ENSDARG00000006672	family with sequence similarity 49, member A [Source:ZFIN	fam49a	69.4387	83.5494	96.2369	83.075	65.8438	86.4832	108.391	86.9061	0.157546	0.961325	57.1587	57.5662	86.4663	100.901	75.523	-0.118853	0.999859	53.252	80.5069	42.5166	58.7585	84.8017	112.202	58.1188	85.0408
ENSDARG00000006677	receptor (TNFRSF)-interacting serine-threonine kinase 1, like [Source:ZFIN	ripk1l	20.434	14.4622	12.5468	15.8144	9.01433	4.36154	5.94205	6.43931	-1.18515	0.606932	13.6526	13.8159	5.67198	9.79753	10.7345	-0.551482	0.999859	17.8289	1.62367	10.9874	10.1467	4.10785	1.18367	10.6239	5.30513
ENSDARG00000006678	parathyroid hormone 2 receptor [Source:ZFIN	pth2r	1.202	3.59253	0.133477	1.64267	0	0.0623078	1.94653	0.669614	-1.27591	0.888902	0.091017	1.82293	0.441154	1.90508	1.06504	-0.677365	0.999859	0.117295	0.47357	4.29943	1.6301	0	0	0	0
ENSDARG00000006683	Rac/Cdc42 guanine nucleotide exchange factor (GEF) 6 [Source:ZFIN	arhgef6	14.7939	16.1203	10.5447	13.8196	32.1381	10.9662	13.2159	18.7734	0.529856	0.774974	17.7483	18.6131	11.47	11.7706	14.9005	0.108601	0.999859	16.8905	15.9661	16.8156	16.5574	10.5791	12.034	14.0164	12.2098
ENSDARG00000006691	ribosomal protein L12 [Source:ZFIN	rpl12	207.022	550.118	211.494	322.878	554.577	393.1	191.375	379.684	0.295141	0.948854	525.623	240.819	391.934	173.09	332.866	0.0160418	0.999859	233.769	522.483	336.407	364.22	198.977	972.976	275.06	482.338
ENSDARG00000006712	WAS/WASL interacting protein family, member 2b [Source:ZFIN	wipf2b	22.9305	39.4257	29.2315	30.5292	25.8672	47.6654	24.8952	32.8093	0.197216	0.950456	39.6834	27.9196	45.817	27.0793	35.1248	0.208119	0.999859	29.4411	66.4351	39.7458	45.2074	27.4607	32.1563	26.0686	28.5619
ENSDARG00000006719	sperm antigen with calponin homology and coiled-coil domains 1-like a [Source:ZFIN	specc1la	42.3474	19.805	29.6986	30.617	72.5066	33.6462	21.9241	42.6923	0.612299	0.714842	34.5865	27.8237	37.5611	29.8008	32.443	0.141808	0.999859	59.3514	26.7905	39.2681	41.8034	29.7116	25.6462	28.8362	28.0646
ENSDARG00000006747	transmembrane protein 178B [Source:ZFIN	tmem178b	2.58893	2.94772	10.9451	5.49392	1.829	1.49539	1.43429	1.58622	-1.71201	0.457488	2.82153	7.00389	4.97874	5.44307	5.06181	-0.11702	0.999859	5.0437	8.25365	1.3376	4.87832	2.70105	3.40305	1.33914	2.48108
ENSDARG00000006754	MLLT3, super elongation complex subunit [Source:ZFIN	mllt3	29.8651	40.3469	26.4284	32.2135	44.8104	40.3131	58.6009	47.9081	0.658934	0.581714	51.6066	54.0163	34.284	88.7221	57.1572	0.815227	0.527699	64.6297	61.9024	77.3898	67.9739	65.2754	49.8127	94.9899	70.026
ENSDARG00000006757	kelch-like family member 41b [Source:ZFIN	klhl41b	1.75677	0	12.7471	4.83461	5.74827	0.186923	2.15143	2.69554	-0.770257	0.941127	0	5.46879	1.44951	0	1.72957	-1.47812	0.999859	1.17295	4.46509	0.859886	2.16598	3.2075	2.86053	0.535657	2.20123
ENSDARG00000006758	family with sequence similarity 234, member B [Source:ZFIN	fam234b	5.17785	4.42158	5.13886	4.91276	3.39671	3.11539	2.86858	3.12689	-0.543155	0.793495	5.55204	3.26208	6.61732	7.14403	5.64387	0.238444	0.999859	6.56853	4.80335	3.82172	5.06454	2.98241	4.38944	2.85684	3.40956
ENSDARG00000006760	solute carrier family 24 (sodium/potassium/calcium exchanger), member 3 [Source:ZFIN	slc24a3	0.0924616	0	0.266954	0.119805	0	0	0	0	-2.7167	NA	0.364068	0.0959437	0.441154	0.612346	0.378378	1.66741	NA	1.05566	0.0676529	0	0.374437	0.225088	0	0.267829	0.164305
ENSDARG00000006766	staphylococcal nuclease and tudor domain containing 1 [Source:ZFIN	snd1	298.559	251.754	223.707	258.007	247.176	204.556	165.046	205.593	-0.21365	0.886049	302.267	209.733	178.983	187.038	219.505	-0.221124	0.999859	261.803	180.363	213.729	218.632	217.097	224.305	220.601	220.668
ENSDARG00000006773	ELOVL fatty acid elongase 4a [Source:ZFIN	elovl4a	2.86631	2.11867	12.0129	5.66597	8.49176	5.29616	4.09797	5.96196	0.159276	0.974029	10.558	2.2067	5.73501	12.451	7.73768	0.4412	0.999859	3.28427	5.81815	5.3504	4.81761	6.07736	3.10713	6.16006	5.11485
ENSDARG00000006775	Cas scaffolding protein family member 4 [Source:ZFIN	cass4	1.84923	0.552697	4.27126	2.2244	1.17578	0.311539	1.02449	0.837271	-1.3546	0.677202	3.54966	4.12558	2.01671	2.38134	3.01832	0.438286	0.999859	4.57451	0.270612	3.63063	2.82525	1.46307	0.937071	2.49973	1.63329
ENSDARG00000006782	retinoblastoma 1 [Source:ZFIN	rb1	73.507	96.3535	75.2143	81.6916	74.3356	82.4955	59.0107	71.9473	-0.0870247	0.972729	103.941	65.3376	47.1405	62.8675	69.8218	-0.244753	0.999859	60.0552	37.412	102.709	66.7253	71.8029	79.4538	85.0802	78.779
ENSDARG00000006786	coatomer protein complex, subunit zeta 2 [Source:ZFIN	copz2	8.96878	3.77676	3.93757	5.56104	2.22092	2.05616	0.819593	1.69889	-1.55164	0.578055	0.728136	6.52417	6.23918	1.70096	3.79811	-0.449153	0.999859	4.80911	3.92387	0.6688	3.13392	2.02579	0.986391	1.60697	1.53972
ENSDARG00000006791	aryl hydrocarbon receptor nuclear translocator-like 1a [Source:ZFIN	arntl1a	42.07	18.239	25.6276	28.6455	25.6059	21.87	26.8417	24.7725	-0.0704304	0.980604	28.2153	38.9531	31.7001	43.2044	35.5182	0.364282	0.999859	31.9043	11.1627	31.0514	24.7062	25.3786	14.7465	35.0855	25.0702
ENSDARG00000006797	5'-nucleotidase domain containing 1 [Source:ZFIN	nt5dc1	4.53062	3.4083	2.46932	3.46941	4.83377	1.93154	3.27837	3.3479	0.0537663	0.995572	3.36763	3.83775	0.693243	1.63292	2.38288	-0.555679	0.999859	5.86476	0.202959	3.43954	3.16909	3.2075	0.542515	1.42842	1.72614
ENSDARG00000006811	sulfotransferase family 1, cytosolic sulfotransferase 6 [Source:ZFIN	sult1st6	1.57185	0	1.00108	0.857642	0	0.436154	1.33184	0.589331	-0.362314	0.971059	0.273051	0.383775	0	0	0.164206	-2.41199	0.95074	0	0.94714	0.573257	0.506799	5.90855	6.80609	1.96408	4.89291
ENSDARG00000006812	WD repeat domain 26b [Source:ZFIN	wdr26b	17.5677	15.2913	31.3671	21.4087	13.8481	13.5831	10.3474	12.5929	-0.660808	0.756014	19.3866	16.3104	26.4062	18.5064	20.1524	-0.0559237	0.999859	29.5584	22.0548	11.8473	21.1535	14.687	25.7448	12.8558	17.7625
ENSDARG00000006816	general transcription factor IIF, polypeptide 2b [Source:ZFIN	gtf2f2b	0	0.0921162	0.0667385	0.0529516	0	0	0	0	-1.57494	NA	0.364068	0.287831	0.252088	0	0.225997	2.03247	NA	0.351886	0	0.0955429	0.149143	0.0562719	0	0	0.0187573
ENSDARG00000006818	uroporphyrinogen decarboxylase [Source:ZFIN	urod	32.3616	39.7942	33.9699	35.3752	73.2905	28.35	45.4874	49.0426	0.553731	0.774974	34.1314	40.872	24.8307	43.1363	35.7426	0.007728	0.999859	28.5027	22.0548	50.9244	33.8273	35.2262	16.1768	60.44	37.281
ENSDARG00000006832	polypeptide N-acetylgalactosaminyltransferase 9 [Source:ZFIN	galnt9	0.277385	0	1.46825	0.581877	0	0.0623078	0.512246	0.191518	-1.52847	NA	0.182034	0.0959437	0	0	0.0694944	-3.18513	NA	0	0.202959	0.0955429	0.0995005	0	0.887752	0.178552	0.355435
ENSDARG00000006837	MYCN proto-oncogene, bHLH transcription factor [Source:ZFIN	mycn	255.841	250.464	133.277	213.194	123.588	178.449	211.66	171.232	-0.20731	0.926328	164.65	280.827	142.871	110.222	174.643	-0.277363	0.999859	184.623	105.2	135.384	141.736	195.095	192.395	208.371	198.62
ENSDARG00000006838	eukaryotic translation elongation factor 1 alpha 2 [Source:ZFIN	eef1a2	0	0	0.667385	0.222462	0	0.124616	0	0.0415385	-2.0953	NA	0.546102	0	0	0	0.136526	-0.821836	NA	0.117295	0.202959	0	0.106751	0	0.0493195	0	0.0164398
ENSDARG00000006840	glycine N-methyltransferase [Source:ZFIN	gnmt	139.617	181.1	175.122	165.28	96.6755	211.784	144.146	150.869	-0.0305165	0.995916	46.1456	143.148	123.145	86.0005	99.6098	-0.710044	0.999859	59.8206	84.7014	34.9687	59.8302	157.055	132.423	41.6027	110.36
ENSDARG00000006848	si:ch211-219a4.6 [Source:ZFIN	si:ch211-219a4.6	6.47232	7.09295	6.54037	6.70188	2.22092	4.92231	2.97103	3.37142	-0.857668	0.628295	6.09814	4.31746	7.12149	12.315	7.46301	0.176168	0.999859	4.80911	5.14162	2.96183	4.30418	9.56622	5.57311	6.24933	7.12955
ENSDARG00000006849	acid-sensing (proton-gated) ion channel 2 [Source:ZFIN	asic2	0.462308	0.921162	0.333692	0.572388	0	0.0623078	0	0.0207693	-4.00961	NA	0	0	0.189066	0	0.0472665	-3.36639	0.697709	0.469181	0.338264	0.191086	0.332844	0.112544	0.937071	0.624933	0.558183
ENSDARG00000006859	sodium/potassium transporting ATPase interacting 1 [Source:ZFIN	nkain1	58.3433	44.1237	63.9355	55.4675	59.573	42.4316	69.9728	57.3258	0.151391	0.92338	61.6185	67.2565	61.3205	95.5259	71.4303	0.387039	0.982181	45.8624	32.6087	49.3001	42.5904	57.5099	36.743	58.1188	50.7906
ENSDARG00000006862	kinesin-associated protein 3b [Source:ZFIN	kifap3b	7.76678	1.65809	4.20453	4.54313	2.74349	4.92231	1.53674	3.06751	-0.371898	0.924953	3.27661	2.49454	5.29385	4.69465	3.93991	-0.103365	0.999859	2.5805	6.22407	2.57966	3.79474	2.98241	3.00849	2.32118	2.77069
ENSDARG00000006863	si:ch1073-349o24.2 [Source:ZFIN	si:ch1073-349o24.2	12.1125	17.3178	5.27234	11.5676	7.31598	1.86923	6.96654	5.38392	-1.04114	0.610326	8.73763	5.18096	4.53759	4.01427	5.61761	-1.05629	0.8565	7.27231	2.63846	2.10194	4.00424	5.28956	3.74828	4.46381	4.50055
ENSDARG00000006865	glycine receptor, alpha 4a [Source:ZFIN	glra4a	4.16077	1.38174	14.8827	6.8084	0.52257	0.498462	1.74164	0.920889	-2.79682	0.397372	1.00119	3.83775	0.882309	0.340192	1.51536	-2.17876	0.811784	1.75943	0.879487	0.6688	1.10257	3.09495	0	0.535657	1.2102
ENSDARG00000006868	thyrotropin-releasing hormone [Source:ZFIN	trh	0.369847	0	0.0667385	0.145528	0.261285	0	0	0.087095	-0.611215	NA	0	0.0959437	0.0630221	0.0680384	0.056751	-1.19885	NA	0.469181	0	0	0.156394	0	0	0	0
ENSDARG00000006869	syntaxin 17 [Source:ZFIN	stx17	3.88339	6.54025	5.33908	5.25424	2.61285	3.30231	6.6592	4.19145	-0.249048	0.936125	2.91254	4.02963	4.97874	5.37503	4.32399	-0.269096	0.999859	6.33394	1.82663	5.54149	4.56735	7.03399	3.35373	6.24933	5.54568
ENSDARG00000006877	ectonucleotide pyrophosphatase/phosphodiesterase 4 [Source:ZFIN	enpp4	5.73262	5.52697	3.4704	4.91	1.56771	2.11846	4.09797	2.59471	-0.815898	0.868679	6.18916	5.08501	2.45786	2.99369	4.18143	-0.238718	0.999859	6.80312	0.202959	9.3632	5.45643	2.64478	0.493195	11.6952	4.94439
ENSDARG00000006878	PHD finger protein 21Aa [Source:ZFIN	phf21aa	5.91755	1.01328	8.676	5.20228	1.829	1.43308	1.53674	1.5996	-1.56993	0.65673	1.82034	2.11076	1.32346	4.89876	2.53833	-0.999968	0.999859	6.68583	0.47357	0.191086	2.45016	3.03868	2.90985	1.69625	2.54826
ENSDARG00000006889	metallophosphoesterase domain containing 2a [Source:ZFIN	mpped2a	18.2149	11.883	16.4844	15.5274	14.632	14.2685	14.9576	14.6193	0.0316165	0.990267	15.928	14.1997	17.016	19.0508	16.5486	0.129337	0.999859	20.1748	15.4925	19.1086	18.2586	16.9378	15.7822	18.9266	17.2155
ENSDARG00000006891	potassium voltage-gated channel, delayed-rectifier, subfamily S, member 3a [Source:ZFIN	kcns3a	0	0	0.533908	0.177969	0	0	0	0	-3.30477	NA	0.182034	2.01482	0.126044	0	0.580724	1.62951	NA	0.351886	0	0	0.117295	0.281359	0	0.178552	0.153304
ENSDARG00000006892	myosin IIIB [Source:ZFIN	myo3b	1.75677	1.56598	1.06782	1.46352	0.130643	0	1.53674	0.555793	-1.332	0.782919	1.72932	1.24727	0.189066	1.97311	1.28469	-0.206124	0.999859	5.63017	0.879487	1.52869	2.67945	1.46307	0.542515	0.624933	0.876839
ENSDARG00000006894	opioid receptor, kappa 1 [Source:ZFIN	oprk1	0	0	0.533908	0.177969	0	0.124616	0.102449	0.0756882	-1.10589	NA	0.455085	1.05538	0	0.272154	0.445655	1.22823	NA	0.703772	0	0	0.234591	0.225088	0	0	0.0750292
ENSDARG00000006896	LIM homeobox 6 [Source:ZFIN	lhx6	0.369847	0.644813	0.600646	0.538435	0.130643	0.934616	0.102449	0.389236	-0.289612	0.976504	0.182034	1.34321	2.64693	1.22469	1.34922	1.37896	0.999859	4.45722	0.879487	0	1.7789	0.731535	0.739793	0.0892762	0.520201
ENSDARG00000006899	fatty acyl CoA reductase 1 [Source:ZFIN	far1	34.6731	10.2249	16.3509	20.4163	17.2448	7.66385	9.01553	11.3081	-0.700234	0.836422	16.8381	11.7051	20.6082	14.22	15.8429	-0.275737	0.999859	14.1927	1.96193	12.2295	9.46138	9.22859	1.43027	14.4627	8.37387
ENSDARG00000006900	IMP (inosine 5'-monophosphate) dehydrogenase 2 [Source:ZFIN	impdh2	146.552	111.092	117.994	125.212	88.3143	75.0185	89.7455	84.3595	-0.455895	0.688078	78.6387	129.332	66.8034	71.5084	86.5706	-0.514954	0.877819	74.3652	55.8813	85.702	71.9828	99.8826	85.3228	72.7601	85.9885
ENSDARG00000006901	si:ch1073-459j12.1 [Source:ZFIN	si:ch1073-459j12.1	90.8898	6.35602	44.3144	47.1867	2.48221	6.23078	0.409797	3.04093	-3.72909	0.131796	7.64543	6.23634	9.51633	12.5191	8.97929	-2.28331	0.746108	69.2042	0.879487	1.43314	23.8389	14.5744	10.2091	3.83888	9.54081
ENSDARG00000006911	wingless-type MMTV integration site family, member 8b [Source:ZFIN	wnt8b	0	0	0	0	0	0	0.512246	0.170749	3.55844	NA	0	0	0	0	0	0	NA	0	0	0	0	0	0	0	0
ENSDARG00000006915	ADP-ribosylation factor-like 8Ba [Source:ZFIN	arl8ba	35.3203	18.9759	20.8891	25.0618	41.0217	30.4685	30.9397	34.1433	0.579162	0.793772	34.6775	19.4766	76.8239	34.5635	41.3854	0.817945	0.912985	29.2065	29.7673	32.2935	30.4224	25.9976	34.3757	27.8542	29.4092
ENSDARG00000006921	low density lipoprotein receptor-related protein 5 [Source:ZFIN	lrp5	121.864	147.662	107.449	125.659	99.8109	44.3008	44.5654	62.8924	-0.910385	0.477424	115.501	121.848	68.0638	86.5448	97.9894	-0.369041	0.999859	158.231	53.6487	66.4023	92.7608	67.1886	68.3075	59.5472	65.0145
ENSDARG00000006923	calcium channel, voltage-dependent, P/Q type, alpha 1A subunit, b [Source:ZFIN	cacna1ab	0.462308	0	3.33692	1.26641	0	0.498462	0.409797	0.302753	-1.91297	0.774974	0.182034	0	0.189066	0.340192	0.177823	-2.79179	0.835713	1.40754	0.405917	0.0955429	0.636334	0.112544	0.394556	0.803486	0.436862
ENSDARG00000006924	F-box protein 38 [Source:ZFIN	fbxo38	14.7014	8.10622	13.0807	11.9628	10.1901	6.10616	7.06899	7.78842	-0.503998	0.811326	18.3854	13.7199	8.0038	11.2944	12.8509	0.116447	0.999859	10.9085	7.17121	15.669	11.2496	6.24618	13.0697	9.46328	9.59304
ENSDARG00000006939	T-box 6, like [Source:ZFIN	tbx6l	0.462308	1.10539	0.467169	0.678291	6.66277	0.872309	2.15143	3.22884	2.30103	0.492117	0.546102	0.671606	0.693243	0.476269	0.596805	-0.187005	0.999859	0.469181	3.17969	1.62423	1.7577	1.51934	0	2.32118	1.28017
ENSDARG00000006944	glycerophosphodiester phosphodiesterase domain containing 3b [Source:ZFIN	gdpd3b	49.2821	63.8365	41.4446	51.5211	40.3685	41.5593	87.2867	56.4048	0.214222	0.949552	14.5627	57.5662	13.9909	28.6442	28.691	-0.862115	0.932152	27.4471	15.2896	33.8222	25.5196	63.4184	22.1938	36.2461	40.6194
ENSDARG00000006963	CSE1 chromosome segregation 1-like (yeast) [Source:ZFIN	cse1l	226.161	180.179	133.811	180.05	164.479	150.411	208.484	174.458	0.0684093	0.975825	197.871	184.787	129.447	174.927	171.758	-0.0511266	0.999859	152.367	67.4499	191.468	137.095	213.889	125.568	265.418	201.625
ENSDARG00000006978	sterile alpha motif and leucine zipper containing kinase AZK [Source:ZFIN	zak	11.4652	2.11867	4.00431	5.86274	6.00956	0.810001	3.07348	3.29768	-0.680042	0.886623	3.45865	2.49454	1.89066	2.85761	2.67536	-1.05465	0.999859	6.09935	0.47357	3.344	3.30564	1.4068	0.295917	3.30322	1.66864
ENSDARG00000006981	coiled-coil domain containing 113 [Source:ZFIN	ccdc113	7.48939	20.2656	8.87622	12.2104	12.803	16.4492	13.7282	14.3268	0.297669	0.923082	9.55679	11.1295	9.57935	8.98107	9.81167	-0.342733	0.999859	7.5069	3.85621	5.82812	5.73041	13.2802	15.1904	5.08874	11.1864
ENSDARG00000006983	cugbp, Elav-like family member 3b [Source:ZFIN	celf3b	1.01708	0	1.46825	0.828442	0	0.996924	0.614695	0.537206	-0.417997	0.954245	2.45746	1.24727	1.32346	3.12977	2.03949	1.32918	0.999859	1.17295	0.744182	1.43314	1.11676	1.01289	0.0493195	0.803486	0.6219
ENSDARG00000006990	cysteine-rich with EGF-like domains 1b [Source:ZFIN	creld1b	8.59893	5.15851	9.47687	7.74477	0.52257	1.05923	1.84409	1.14196	-2.63941	0.448717	2.18441	14.2956	3.90737	5.307	6.42359	-0.252025	0.999859	50.7888	0.338264	0.477715	17.2016	0.675263	0.591834	2.41046	1.22585
ENSDARG00000007009	homeobox A11b [Source:ZFIN	hoxa11b	13.9617	17.5942	15.0829	15.5463	12.2804	16.0131	19.6702	15.9879	0.134538	0.965095	15.6549	19.5725	26.9734	15.3767	19.3944	0.347059	0.999859	14.5446	31.1203	20.1596	21.9415	27.4607	23.772	18.0338	23.0888
ENSDARG00000007018	membrane-spanning 4-domains, subfamily A, member 17A.6 [Source:ZFIN	ms4a17a.6	0.184923	0.460581	0.600646	0.415384	0.130643	0.498462	1.02449	0.551199	0.482738	0.945864	1.0922	0.0959437	0.756265	0.340192	0.571151	0.445185	0.999859	0.117295	0.676529	0.191086	0.328303	0.393903	0.246598	0.803486	0.481329
ENSDARG00000007024	urate oxidase [Source:ZFIN	uox	0.277385	0.921162	7.60819	2.93558	0	44.3631	6.35185	16.905	2.64178	0.772219	0.364068	1.05538	0.0630221	1.70096	0.795858	-1.93233	0.999859	0.117295	4.66805	0.0955429	1.62696	0.787807	24.9557	0.178552	8.64068
ENSDARG00000007025	tetratricopeptide repeat domain 9C [Source:ZFIN	ttc9c	7.21201	12.5278	6.47363	8.73781	12.803	11.0908	6.96654	10.2868	0.321495	0.893448	9.6478	8.05927	9.51633	5.8513	8.26868	-0.0789851	0.999859	7.97608	5.7505	7.45235	7.05964	6.8089	9.51867	7.58848	7.97201
ENSDARG00000007034	heterogeneous nuclear ribonucleoprotein K, like [Source:ZFIN	hnrpkl	135.826	247.332	362.724	248.627	165.524	408.427	151.522	241.825	0.0557892	0.995442	240.558	164.927	677.361	498.994	395.46	0.701878	0.999859	208.786	1281.01	230.832	573.542	214.002	353.276	195.336	254.205
ENSDARG00000007040	transmembrane and immunoglobulin domain containing 1 [Source:ZFIN	tmigd1	1.202	3.13195	3.73736	2.69044	4.70313	1.18385	0.614695	2.16722	-0.267476	0.970812	0.364068	0.287831	0.882309	0.748422	0.570658	-2.21208	0.738572	1.40754	1.89428	0	1.10061	4.10785	1.72618	0.535657	2.12323
ENSDARG00000007045	CCR4-NOT transcription complex, subunit 4a [Source:ZFIN	cnot4a	28.9405	19.5286	25.7611	24.7434	11.8885	23.6146	25.4074	20.3035	-0.160236	0.966482	23.5734	26.8642	19.978	22.2486	23.166	-0.0694257	0.999859	31.0832	8.52426	21.9749	20.5275	21.6647	2.66325	29.9968	18.1082
ENSDARG00000007065	mitochondrial ribosomal protein S18B [Source:ZFIN	mrps18b	183.259	155.768	89.1626	142.73	153.897	125.114	232.969	170.66	0.36618	0.844624	168.199	167.326	106.129	101.853	135.877	-0.056712	0.999859	101.226	127.39	177.137	135.251	167.634	153.433	171.767	164.278
ENSDARG00000007067	si:dkey-19a16.16 [Source:ZFIN	si:dkey-19a16.16	0	0	0.133477	0.0444923	0	0	0	0	-1.33627	NA	0	0	0	0	0	-1.69286	NA	0	0	0.0955429	0.0318476	0.0562719	0.197278	0	0.0845167
ENSDARG00000007077	si:dkey-145p14.5 [Source:ZFIN	si:dkey-145p14.5	17.8451	9.48797	15.2831	14.2054	8.23048	13.4585	10.1425	10.6105	-0.28037	0.917587	14.1076	12.9524	20.104	9.32126	14.1213	0.0537468	0.999859	24.8666	7.98304	8.21669	13.6888	16.2626	12.3792	10.0882	12.91
ENSDARG00000007080	Rh family, C glycoprotein, like 1 [Source:ZFIN	rhcgl1	0.647232	0	0	0.215744	0	0.124616	0.204898	0.109838	-0.670584	NA	0.091017	0.0959437	0.378132	1.08861	0.413427	1.13678	NA	0.703772	0.0676529	0.0955429	0.288989	0	0	0	0
ENSDARG00000007081	protein inhibitor of activated STAT, 4a [Source:ZFIN	pias4a	61.9493	87.8788	88.1616	79.3299	29.2639	61.3108	48.6634	46.4127	-0.67582	0.521133	60.2533	80.5927	60.5642	70.828	68.0595	-0.225621	0.999859	111.43	65.6233	67.3577	81.4705	72.9284	43.2039	65.618	60.5834
ENSDARG00000007086	aquaporin 10a [Source:ZFIN	aqp10a	0.369847	0	0.266954	0.212267	0	0	0	0	-3.4444	NA	0	0.0959437	0	0.272154	0.0920243	-1.13531	NA	0	0.338264	0.0955429	0.144602	0	0.0493195	0.0892762	0.0461986
ENSDARG00000007092	XPA binding protein 2 [Source:ZFIN	xab2	102.91	83.6415	92.8332	93.1282	70.2857	60.2516	83.4961	71.3445	-0.276325	0.889432	76.7273	97.2869	52.8125	89.8787	79.1764	-0.224799	0.999859	82.4586	27.8053	91.339	67.201	83.1136	42.3162	109.453	78.2941
ENSDARG00000007097	hairy-related 13 [Source:ZFIN	her13	0.55477	0.736929	3.4704	1.58737	0	0.56077	0.512246	0.357672	-1.99766	0.581714	0.819153	3.83775	0.378132	1.15665	1.54792	-0.0949328	0.999859	0.586476	0.608876	2.0064	1.06725	0.562719	0.887752	1.8748	1.10842
ENSDARG00000007098	integral membrane protein 2Ba [Source:ZFIN	itm2ba	109.29	108.513	149.761	122.521	139.526	278.266	110.748	176.18	0.640955	0.840157	123.419	117.147	213.645	140.908	148.78	0.318165	0.999859	164.917	603.734	115.798	294.816	143.606	167.637	132.039	147.761
ENSDARG00000007099	connexin 43.4 [Source:ZFIN	cx43.4	71.2879	70.9295	134.278	92.1651	31.2236	107.605	107.264	82.0311	-0.0627674	0.989013	91.108	76.1793	86.8444	111.787	91.4797	-0.000919663	0.999859	99.701	75.6359	77.2942	84.2104	100.22	50.9964	95.347	82.1879
ENSDARG00000007108	lipase, member Ia [Source:ZFIN	lipia	26.8139	40.2548	22.4909	29.8532	10.7127	20.4993	34.0131	21.7417	-0.373324	0.885097	13.1975	32.1411	19.6629	18.3704	20.843	-0.51985	0.999859	30.2622	24.4227	18.4398	24.3749	28.0797	20.4183	22.944	23.814
ENSDARG00000007125	ankyrin repeat and SOCS box containing 6 [Source:ZFIN	asb6	9.06124	9.02739	8.1421	8.74357	10.974	6.10616	6.6592	7.91311	-0.0494832	0.993408	10.831	10.5538	3.59226	4.4225	7.34989	-0.271101	0.999859	5.63017	4.80335	13.8537	8.09575	8.32824	6.21426	15.3555	9.966
ENSDARG00000007127	acetyl-CoA acetyltransferase 2 [Source:ZFIN	acat2	60.5624	39.1494	53.6578	51.1232	53.3021	50.3447	57.9862	53.8777	0.195666	0.923082	55.6114	50.5623	46.9514	63.8881	54.2533	0.11466	0.999859	31.5524	51.8898	69.0775	50.8399	72.7596	43.1546	104.542	73.4855
ENSDARG00000007129	solute carrier family 6, member 16a [Source:ZFIN	slc6a16a	3.42108	2.67137	2.46932	2.85392	2.48221	1.37077	1.43429	1.76242	-0.591953	0.899767	1.00119	1.91887	0.756265	1.56488	1.3103	-1.11379	0.999859	2.4632	0.0676529	3.43954	1.99013	1.12544	0.197278	1.42842	0.917045
ENSDARG00000007130	MRT4 homolog, ribosome maturation factor [Source:ZFIN	mrto4	67.0347	60.7046	46.8504	58.1966	62.5778	64.987	102.961	76.8421	0.506553	0.755727	62.7107	66.8727	39.4518	57.8326	56.717	-0.0304391	0.999859	28.8546	39.7799	70.9884	46.541	79.9624	79.5031	70.2604	76.5753
ENSDARG00000007135	CCR4-NOT transcription complex, subunit 3a [Source:ZFIN	cnot3a	39.1113	49.6506	44.915	44.559	34.359	36.7616	31.4519	34.1908	-0.285867	0.828042	43.5971	38.2815	40.4602	32.5904	38.7323	-0.196195	0.999859	45.1587	38.8328	37.835	40.6088	41.191	41.7243	44.9952	42.6369
ENSDARG00000007136	general transcription factor IIH, polypeptide 4 [Source:ZFIN	gtf2h4	9.33863	3.22407	7.20776	6.59015	3.00478	3.73847	2.45878	3.06734	-0.945335	0.487518	10.2849	7.09983	7.49962	8.23265	8.27926	0.375672	0.999859	4.57451	3.11203	4.20389	3.96348	5.12074	2.07142	2.32118	3.17111
ENSDARG00000007141	proteasome 26S subunit, ATPase 3 [Source:ZFIN	psmc3	248.167	169.862	164.577	194.202	239.468	170.91	209.406	206.595	0.208664	0.903099	250.024	177.592	174.382	199.965	200.491	0.0737301	0.999859	150.959	111.289	275.259	179.169	186.654	172.668	230.422	196.581
ENSDARG00000007149	L1 cell adhesion molecule, paralog a [Source:ZFIN	l1cama	2.31154	1.19751	9.47687	4.32864	3.13542	0	0.307348	1.14759	-1.86359	0.751617	1.36526	0.0959437	0.31511	0.884499	0.665202	-2.72348	0.767209	1.40754	0.135306	0	0.514283	0.337631	0.394556	1.16059	0.630926
ENSDARG00000007151	potassium channel, subfamily K, member 2b [Source:ZFIN	kcnk2b	0.0924616	0	0	0.0308205	0	0	0	0	-0.66994	NA	0	0	0	0	0	-1.02651	NA	0.469181	0	0	0.156394	0	0	0	0
ENSDARG00000007169	integrin beta 1 binding protein 1 [Source:ZFIN	itgb1bp1	20.3416	21.371	27.563	23.0918	26.2591	25.1723	35.5499	28.9938	0.422325	0.803774	23.1183	22.7386	21.8056	20.2074	21.9675	-0.0620484	0.999859	14.5446	16.7103	32.7712	21.342	23.1277	29.5917	29.4611	27.3935
ENSDARG00000007171	androgen-induced 1 (H. sapiens) [Source:ZFIN	aig1	2.03416	0	1.20129	1.07848	0.261285	1.93154	0.204898	0.799241	-0.174738	0.989122	0.728136	0.863493	0.378132	0.612346	0.645527	-0.671018	0.999859	0.234591	0	0	0.0781968	0.225088	0.295917	0.178552	0.233186
ENSDARG00000007172	plexin A3 [Source:ZFIN	plxna3	42.7173	35.9253	35.5716	38.0714	22.0786	12.0877	13.3184	15.8282	-1.16117	0.515931	47.7839	37.7059	28.3599	40.2107	38.5151	0.026118	0.999859	79.9954	6.29172	37.9305	41.4059	30.7807	9.81459	30.0861	23.5605
ENSDARG00000007175	RecQ helicase-like [Source:ZFIN	recql	56.7715	43.8473	35.1712	45.2633	55.3924	37.8208	38.0086	43.7406	0.0656442	0.971059	40.3205	52.0015	29.1792	41.5034	40.7512	-0.13401	0.999859	33.5464	23.2049	31.4336	29.395	35.9577	31.4165	36.8711	34.7484
ENSDARG00000007179	SAM and SH3 domain containing 1a [Source:ZFIN	sash1a	26.3516	12.8041	21.8235	20.3264	25.0834	13.3962	10.9621	16.4805	-0.177131	0.949164	36.4978	18.5171	25.9021	21.9084	25.7063	0.380086	0.999859	67.3275	30.3085	22.357	39.9977	24.7596	15.2397	23.1225	21.0406
ENSDARG00000007180	solute carrier family 30 (zinc transporter), member 4 [Source:ZFIN	slc30a4	10.9105	3.68465	7.74167	7.4456	5.09506	5.85693	5.12246	5.35815	-0.323566	0.900897	7.64543	5.94851	6.30221	5.78326	6.41985	-0.159436	0.999859	11.8468	3.78856	3.82172	6.4857	6.30245	7.24997	6.33861	6.63034
ENSDARG00000007181	NAD kinase 2, mitochondrial [Source:ZFIN	nadk2	14.9788	4.79004	7.34123	9.03669	7.57727	11.7762	12.6012	10.6516	0.400161	0.877473	16.9292	9.69031	6.61732	11.9748	11.3029	0.36629	0.999859	9.61821	3.78856	14.1403	9.18237	12.6612	9.71595	16.6054	12.9942
ENSDARG00000007184	zinc finger and BTB domain containing 16a [Source:ZFIN	zbtb16a	267.122	444	464.033	391.718	224.052	379.33	301.201	301.527	-0.290794	0.890286	209.43	348.659	267.718	361.284	296.773	-0.408231	0.999859	372.178	259.043	229.016	286.746	416.806	378.379	302.736	365.974
ENSDARG00000007186	protein phosphatase 1, regulatory subunit 8a [Source:ZFIN	ppp1r8a	4.43816	8.75104	4.73843	5.97588	16.3303	3.55154	5.8396	8.57382	0.573418	0.843137	2.73051	2.2067	2.39484	5.17092	3.12574	-0.947231	0.930168	4.22263	3.31499	4.58606	4.04123	5.62719	2.81121	8.03486	5.49109
ENSDARG00000007195	glutamate receptor, metabotropic 2b [Source:ZFIN	grm2b	1.38692	0.736929	0.667385	0.930413	0.52257	0.498462	0.614695	0.545242	-0.633322	0.915528	0.91017	0.863493	0.567198	0.544307	0.721292	-0.334015	0.999859	1.05566	0.202959	0.0955429	0.451386	0.0562719	0.887752	0.178552	0.374192
ENSDARG00000007196	ribonucleic acid export 1 [Source:ZFIN	rae1	132.682	125.554	180.327	146.188	62.3165	158.262	183.179	134.586	-0.0135084	0.998909	119.323	114.365	129.573	140.363	125.906	-0.196875	0.999859	76.2419	193.217	149.811	139.757	166.452	190.62	155.966	171.013
ENSDARG00000007198	metastasis associated 1 [Source:ZFIN	mta1	34.4882	18.3311	39.5759	30.7984	23.9076	44.7993	32.7837	33.8302	0.269158	0.916609	43.9612	27.8237	33.4647	39.1221	36.0929	0.260251	0.999859	20.7613	39.9152	30.4782	30.3849	33.313	36.743	26.7829	32.2796
ENSDARG00000007207	canopy 2 [Source:ZFIN	cnpy2	29.033	28.9245	21.6233	26.5269	19.8577	27.0416	32.2715	26.3902	0.101108	0.963644	25.5758	34.06	15.6295	23.4052	24.6676	-0.10647	0.999859	19.8229	21.9195	26.9431	22.8952	25.2661	26.3859	32.4073	28.0198
ENSDARG00000007216	ATP-binding cassette, sub-family E (OABP), member 1 [Source:ZFIN	abce1	545.524	407.522	420.052	457.699	409.172	403.069	597.279	469.84	0.15135	0.908959	386.913	475.497	400.442	505.389	442.06	-0.0217059	0.999859	353.88	261.817	427.554	347.75	526.536	344.891	584.223	485.217
ENSDARG00000007217	WD repeat domain 55 [Source:ZFIN	wdr55	46.1384	33.6224	18.2863	32.6824	19.5964	29.7208	57.5764	35.6312	0.245469	0.926047	32.6751	43.5584	28.612	25.1742	32.5049	0.0240725	0.999859	23.3418	28.1436	46.0517	32.5123	47.7186	26.1887	54.637	42.8481
ENSDARG00000007219	actinin, alpha 1 [Source:ZFIN	actn1	18.6773	8.75104	17.5522	14.9935	8.49176	9.47078	4.50776	7.4901	-0.859379	0.635209	26.3039	16.5023	22.1838	33.1347	24.5312	0.751196	0.960848	51.7272	17.6574	11.6562	27.0136	20.5392	10.4064	24.4617	18.4691
ENSDARG00000007220	neural cell adhesion molecule 1b [Source:ZFIN	ncam1b	3.51354	0.276349	3.33692	2.37561	0	0	0.204898	0.0682995	-5.05716	0.132362	0.819153	1.91887	0.882309	0.40823	1.00714	-1.18059	0.999859	2.34591	0.0676529	0.6688	1.02745	1.01289	0.0493195	0.535657	0.532624
ENSDARG00000007221	PDZ binding kinase [Source:ZFIN	pbk	46.3233	69.0871	78.8182	64.7429	48.599	118.011	111.772	92.794	0.610464	0.685457	99.0265	94.4086	87.6007	91.7838	93.2049	0.519329	0.999859	80.4645	102.832	149.429	110.909	138.598	117.233	165.34	140.39
ENSDARG00000007231	receptor-like tyrosine kinase [Source:ZFIN	ryk	55.0147	42.0971	60.5986	52.5701	46.2475	45.2977	46.7168	46.0873	-0.0774911	0.984824	49.0582	56.9905	68.7571	68.7868	60.8981	0.2475	0.999859	44.8068	59.1963	21.3061	41.7697	70.5087	78.7633	37.8531	62.375
ENSDARG00000007241	MYC proto-oncogene, bHLH transcription factor b [Source:ZFIN	mycb	45.0288	30.2141	40.4435	38.5622	40.7605	34.9547	40.8772	38.8641	0.128719	0.965095	51.4246	53.8244	45.2498	68.7868	54.8214	0.53406	0.999859	105.566	16.5073	70.224	64.099	33.5943	22.539	59.9936	38.709
ENSDARG00000007244	acid phosphatase 2, lysosomal [Source:ZFIN	acp2	28.1083	15.3834	25.5608	23.0175	22.6012	21.4339	30.8372	24.9574	0.238549	0.910614	21.1159	27.0561	28.2969	34.1553	27.6561	0.310107	0.999859	24.632	16.2367	28.4718	23.1135	32.8065	11.3928	38.2102	27.4698
ENSDARG00000007245	RUN domain containing 3Aa [Source:ZFIN	rundc3aa	0.55477	0	0.400431	0.3184	0	0	0	0	-4.02454	NA	0	0.383775	0.189066	0	0.14321	-1.05367	NA	0.938362	0	0	0.312787	0.337631	0	0.624933	0.320855
ENSDARG00000007247	RIC8 guanine nucleotide exchange factor A [Source:ZFIN	ric8a	0.832155	1.01328	2.46932	1.43825	0	0.373847	0.409797	0.261214	-2.31943	0.66615	1.36526	1.24727	8.0038	0.204115	2.70511	1.01036	0.999859	37.1826	2.02959	0.573257	13.2618	0.618991	0	0.0892762	0.236089
ENSDARG00000007250	unconventional SNARE in the ER 1 homolog (S. cerevisiae) [Source:ZFIN	use1	14.424	16.3046	11.8795	14.2027	10.7127	13.2716	19.2604	14.4149	0.121002	0.962863	19.5687	14.2956	10.7137	9.86557	13.6109	-0.0662293	0.999859	10.2047	11.9746	18.4398	13.5397	12.7737	12.0833	15.177	13.3447
ENSDARG00000007257	RAB5A, member RAS oncogene family, b [Source:ZFIN	rab5ab	65.5553	62.639	68.9409	65.7117	50.8199	48.5377	44.5654	47.9744	-0.348374	0.565274	60.0712	52.4812	54.1359	51.7092	54.5994	-0.251074	0.992594	70.9636	46.6805	61.8163	59.8201	51.4325	42.3162	65.5287	53.0925
ENSDARG00000007264	nipsnap homolog 2 [Source:ZFIN	nipsnap2	60.285	35.2805	37.6405	44.402	34.2283	30.0323	40.0576	34.7728	-0.225504	0.928607	45.1444	43.2706	32.2043	42.7281	40.8369	-0.0881961	0.999859	48.3256	9.60671	41.4656	33.1327	36.4642	13.9574	42.7633	31.0616
ENSDARG00000007271	myoneurin [Source:ZFIN	mynn	32.2691	37.1228	32.9021	34.098	43.6346	36.637	35.2425	38.5047	0.271583	0.894489	39.6834	36.3626	25.2718	50.8927	38.0527	0.152921	0.999859	33.3119	12.9894	47.5804	31.2939	35.3387	25.7448	49.1019	36.7285
ENSDARG00000007275	si:ch211-251b21.1 [Source:ZFIN	si:ch211-251b21.1	37.9093	3.03983	167.647	69.5321	77.471	15.0785	40.4674	44.339	-0.554531	0.917658	16.5651	22.8346	7.49962	65.6571	28.1391	-1.30805	0.990205	28.5027	12.7864	13.2805	18.1899	9.67877	7.89112	24.6402	14.07
ENSDARG00000007276	elastase 3 like [Source:ZFIN	ela3l	0	0	0.266954	0.0889847	0	0	1.33184	0.443946	2.27945	0.793479	0.364068	0	0.630221	0.476269	0.367639	2.00808	0.999859	3.75345	0.270612	0.191086	1.40505	1.46307	0.246598	0.267829	0.659165
ENSDARG00000007277	myogenic factor 5 [Source:ZFIN	myf5	2.77385	1.65809	1.60172	2.01122	0	0	1.63919	0.546396	-1.78771	0.782189	1.27424	0	0.945331	0.544307	0.690969	-1.48285	0.999859	0	0.405917	0.573257	0.326392	0.337631	0.986391	2.2319	1.18531
ENSDARG00000007278	epithelial cell transforming 2 [Source:ZFIN	ect2	42.1625	48.9137	40.1098	43.7287	55.0005	49.0985	41.6968	48.5986	0.250661	0.89423	82.6434	66.0092	41.1534	69.7394	64.8864	0.55823	0.926442	45.9797	37.1414	73.568	52.2297	52.6142	32.6495	87.6692	57.6443
ENSDARG00000007279	Yip1 domain family, member 5 [Source:ZFIN	yipf5	28.5706	33.3461	36.9064	32.941	20.2496	57.8839	33.7058	37.2798	0.289085	0.938408	32.7661	29.5506	78.2734	44.9053	46.3739	0.540065	0.999859	41.8744	101.885	35.6375	59.7991	44.4548	40.6393	28.4791	37.8577
ENSDARG00000007285	mitochondrial ribosomal protein L57 [Source:ZFIN	mrpl57	70.9181	61.9021	44.6481	59.1561	76.5565	60.6254	71.5095	69.5638	0.343724	0.89282	88.1045	60.4445	56.0896	36.6727	60.3278	0.0441038	0.999859	30.3795	68.803	70.9884	56.7236	57.9601	86.7531	60.2614	68.3248
ENSDARG00000007289	si:dkey-27j5.3 [Source:ZFIN	si:dkey-27j5.3	3.79093	2.11867	2.06889	2.6595	0	0.996924	0.922043	0.639656	-1.86094	0.57325	2.54848	2.59048	1.44951	3.26584	2.46358	-0.0816857	0.999859	4.57451	0.338264	0.477715	1.79683	1.8007	0.197278	2.2319	1.40996
ENSDARG00000007294	aconitase 2, mitochondrial [Source:ZFIN	aco2	379.648	227.619	309.266	305.511	207.199	188.855	226.31	207.455	-0.434696	0.599371	226.905	237.173	217.993	298.621	245.173	-0.28172	0.999859	260.395	172.109	145.894	192.799	284.511	189.091	273.274	248.959
ENSDARG00000007302	SH3-domain GRB2-like 3b [Source:ZFIN	sh3gl3b	225.329	197.866	213.096	212.097	210.073	231.473	299.766	247.104	0.327153	0.858962	152.089	218.272	153.27	206.428	182.515	-0.200521	0.999859	133.599	202.891	214.972	183.821	278.94	290.344	201.943	257.076
ENSDARG00000007315	thymopoietin a [Source:ZFIN	tmpoa	80.0718	95.2481	99.4404	91.5868	110.654	127.856	97.839	112.116	0.390945	0.747239	124.511	105.73	105.94	110.426	111.652	0.28964	0.999859	90.9038	108.245	152.964	117.371	113.219	99.2309	119.987	110.812
ENSDARG00000007320	ribosomal protein L7 [Source:ZFIN	rpl7	2501.73	3317.75	1982.67	2600.72	2941.15	3586.37	4163.74	3563.76	0.545039	0.659685	2683.82	3574.48	3567.68	3361.51	3296.87	0.352572	0.999859	3160.87	4190.01	3533.46	3628.12	4151.63	3170.7	3334.56	3552.3
ENSDARG00000007323	charged multivesicular body protein 4Bb [Source:ZFIN	chmp4bb	120.108	125.554	130.274	125.312	110.393	139.943	208.177	152.838	0.383644	0.844781	110.131	122.328	156.988	148.392	134.46	0.126634	0.999859	84.218	147.01	135.193	122.14	142.48	162.113	139.182	147.925
ENSDARG00000007329	T-box 16 [Source:ZFIN	tbx16	0.184923	0.552697	0.667385	0.468335	0.52257	0.810001	0.307348	0.546639	0.327421	0.956197	0.273051	1.05538	0.31511	0.748422	0.597991	0.298195	0.999859	0.938362	0.541223	0.859886	0.779824	0.675263	0.197278	1.07131	0.647952
ENSDARG00000007344	titin-cap (telethonin) [Source:ZFIN	tcap	1.47939	0.460581	38.5749	13.5049	0	0.0623078	0.717144	0.259817	-5.64353	0.0521099	0.637119	15.351	2.96204	0.748422	4.92464	-1.47645	0.999859	0.938362	0.47357	0.0955429	0.502492	0.787807	0.937071	0.178552	0.634477
ENSDARG00000007347	delta(4)-desaturase, sphingolipid 1 [Source:ZFIN	degs1	66.5724	99.2091	99.9743	88.5853	111.177	94.5832	65.7724	90.5108	0.118096	0.970812	58.888	66.9687	180.054	143.833	112.436	0.379185	0.999859	103.689	46.8834	59.2366	69.9364	50.6447	36.2992	58.2081	48.384
ENSDARG00000007349	doublesex and mab-3 related transcription factor 1 [Source:ZFIN	dmrt1	1.75677	1.10539	0.667385	1.17652	4.04992	4.73539	1.02449	3.26993	1.62969	0.657105	3.27661	1.05538	1.07137	0.816461	1.55496	0.420475	0.999859	0.234591	0.811835	0.382172	0.476199	1.4068	0	1.69625	1.03435
ENSDARG00000007356	fibroblast growth factor 20a [Source:ZFIN	fgf20a	0	1.93444	0.800862	0.911767	0	0	0.307348	0.102449	-3.18941	0.747239	0.091017	1.91887	0	0.476269	0.62154	-0.680285	0.999859	0.703772	0	0	0.234591	0.337631	0	0.267829	0.20182
ENSDARG00000007358	chemokine (C-X-C motif) receptor 3, tandem duplicate 1 [Source:ZFIN	cxcr3.1	0	0	0.0667385	0.0222462	0	1.86923	0	0.623078	4.56001	NA	0	0	0	0	0	-1.02652	NA	0.469181	0.202959	0	0.224047	0	0	0	0
ENSDARG00000007359	zgc:56596 [Source:ZFIN	zgc:56596	22.6531	28.0033	27.6965	26.1176	33.0526	38.4439	40.365	37.2871	0.608308	0.61348	41.5038	33.2924	36.3007	41.4354	38.1331	0.549919	0.94148	23.9282	35.7207	41.2745	33.6412	45.524	42.3162	32.4965	40.1122
ENSDARG00000007362	SFT2 domain containing 1 [Source:ZFIN	sft2d1	52.0559	34.3593	51.5221	45.9791	38.8008	65.5478	61.4695	55.2727	0.390058	0.882478	23.5734	46.053	69.7024	83.0068	55.5839	0.328378	0.999859	50.6716	59.8051	29.5228	46.6665	60.3797	35.3128	54.7263	50.1396
ENSDARG00000007366	si:ch73-71d17.1 [Source:ZFIN	AMDHD1	9.98586	8.5668	5.00539	7.85268	11.2353	8.16232	11.9866	10.4614	0.524616	0.782189	3.91373	8.25115	5.04176	4.76269	5.49233	-0.487919	0.999859	5.63017	3.24734	2.77074	3.88275	9.73504	3.89624	5.71368	6.44832
ENSDARG00000007369	transcription factor 7 like 1b [Source:ZFIN	tcf7l1b	31.0671	39.61	27.0291	32.5687	32.53	41.3724	26.9441	33.6155	0.148863	0.940385	33.3122	40.4882	45.2498	33.679	38.1823	0.247383	0.999859	48.0911	35.3148	51.7843	45.0634	28.7549	30.7754	31.3359	30.2888
ENSDARG00000007370	dysferlin, limb girdle muscular dystrophy 2B (autosomal recessive) [Source:ZFIN	dysf	10.0783	4.79004	18.0861	10.9848	22.0786	9.96924	5.73715	12.595	0.308738	0.946568	15.0178	5.75662	41.1534	10.4099	18.0844	0.814075	0.999859	22.1688	9.94497	6.688	12.9339	6.24618	7.29929	5.17802	6.24116
ENSDARG00000007371	solute carrier family 26 (anion exchanger), member 3 [Source:ZFIN	slc26a3.1	0	0	0	0	0	0.0623078	0	0.0207693	1.24431	NA	1.18322	0	0.441154	0.544307	0.542171	5.15449	NA	0.703772	0.0676529	0	0.257141	0.956622	0.0493195	0.357105	0.454349
ENSDARG00000007377	ornithine decarboxylase 1 [Source:ZFIN	odc1	372.805	417.102	269.557	353.155	493.175	464.878	334.906	430.987	0.390383	0.847667	764.179	390.203	445.755	363.733	490.967	0.476713	0.999859	605.83	331.161	667.94	534.977	334.761	567.766	431.115	444.548
ENSDARG00000007382	ubiquitin domain containing 1a [Source:ZFIN	ubtd1a	0.369847	0.736929	0.266954	0.45791	0	1.24616	2.04898	1.09838	1.36454	0.813468	2.36644	0.575662	0.756265	1.36077	1.26478	1.4382	0.999859	1.40754	0.94714	0.477715	0.944133	0.0562719	0.0493195	1.5177	0.541096
ENSDARG00000007383	potassium channel, subfamily K, member 6 [Source:ZFIN	kcnk6	4.06831	0.921162	3.53714	2.8422	2.61285	3.11539	1.84409	2.52411	-0.0134361	0.999243	3.64068	2.87831	11.0919	3.94623	5.38927	1.04115	0.999859	8.67985	1.69132	3.82172	4.73096	5.06447	0.641154	4.99947	3.56836
ENSDARG00000007385	chaperonin containing TCP1, subunit 7 (eta) [Source:ZFIN	cct7	887.262	589.636	529.837	668.912	656.74	543.324	653.011	617.692	0.00835707	0.997099	722.857	668.631	566.757	657.931	654.044	-0.000854249	0.999859	711.748	413.562	731.476	618.929	640.093	432.138	877.496	649.909
ENSDARG00000007387	interferon regulatory factor 2a [Source:ZFIN	irf2a	44.8439	23.766	29.3649	32.6583	43.112	41.497	50.7123	45.1071	0.59793	0.702899	54.4282	43.4625	33.9689	36.2645	42.031	0.397542	0.999859	25.5704	61.4965	50.0645	45.7104	38.3212	40.8366	50.5303	43.2294
ENSDARG00000007396	Rho family GTPase 3b [Source:ZFIN	rnd3b	19.5094	7.55353	12.2799	13.1143	2.09028	11.7139	9.42532	7.74315	-0.596127	0.88815	6.64424	6.04445	20.5452	4.55857	9.44811	-0.352139	0.999859	26.626	14.2071	5.3504	15.3945	17.4443	9.96254	4.82091	10.7426
ENSDARG00000007398	leucine-rich repeat kinase 1 [Source:ZFIN	lrrk1	27.3686	9.1195	15.2831	17.2571	14.632	3.48923	5.6347	7.91863	-0.986808	0.797667	11.1041	19.2847	2.20577	11.7706	11.0913	-0.613494	0.999859	19.5883	0.811835	10.032	10.144	5.0082	1.57822	8.57051	5.05231
ENSDARG00000007405	serine/threonine kinase receptor associated protein [Source:ZFIN	strap	83.7703	67.0606	59.9979	70.2762	48.2071	52.837	57.5764	52.8735	-0.293601	0.793479	71.9945	71.7659	64.4716	47.5588	63.9477	-0.10942	0.999859	81.1683	42.1477	62.294	61.87	51.8264	50.2566	68.5641	56.8824
ENSDARG00000007406	paired-like homeobox 2a [Source:ZFIN	phox2a	0.277385	0.644813	0.934339	0.618846	0.914498	2.86616	0.307348	1.36267	1.2556	0.804836	0.637119	0.767549	1.26044	0.0680384	0.683287	0.158944	0.999859	3.28427	1.75897	0.859886	1.96771	0.112544	0.937071	1.42842	0.826011
ENSDARG00000007407	BARX homeobox 1 [Source:ZFIN	barx1	0	0.0921162	0.600646	0.230921	0	1.18385	0.307348	0.497065	1.2128	0.902592	0.182034	0.575662	0.0630221	0.136077	0.239199	-0.0585775	0.999859	0.703772	0.94714	0	0.550304	0.506447	0.542515	0	0.349654
ENSDARG00000007409	peptidylprolyl isomerase Fa [Source:ZFIN	ppifa	12.8522	16.1203	6.60711	11.8599	19.9883	15.9508	15.5723	17.1705	0.630761	0.749468	13.3795	7.48361	12.3523	5.307	9.63061	-0.279799	0.999859	8.21067	11.501	14.8092	11.5069	13.7866	11.2942	12.0523	12.3777
ENSDARG00000007412	solute carrier family 2 (facilitated glucose transporter), member 1b [Source:ZFIN	slc2a1b	11.0954	5.34274	2.80302	6.41372	3.78863	2.86616	2.45878	3.03786	-0.927139	0.866023	6.09814	2.49454	1.63857	3.1978	3.35726	-0.90406	0.999859	5.74747	0	2.0064	2.58462	3.26377	0.0986391	2.94611	2.10284
ENSDARG00000007413	AT rich interactive domain 2 (ARID, RFX-like) [Source:ZFIN	arid2	87.2838	115.79	151.63	118.235	95.1078	127.731	58.4985	93.779	-0.234351	0.918379	120.962	97.4788	166.441	132.267	129.287	0.146613	0.999859	137.705	140.921	125.448	134.691	83.3949	92.5728	98.2931	91.4203
ENSDARG00000007418	charged multivesicular body protein 4C [Source:ZFIN	chmp4c	24.9646	37.3071	33.1023	31.7913	34.0977	39.067	41.5944	38.253	0.352622	0.889711	41.3217	26.9602	33.7168	51.9133	38.478	0.268843	0.999859	25.9223	64.8115	77.963	56.2322	45.4114	59.578	55.8869	53.6254
ENSDARG00000007421	formimidoyltransferase cyclodeaminase [Source:ZFIN	ftcd	268.324	340.922	332.758	314.001	163.695	198.575	282.862	215.044	-0.457674	0.889996	68.6268	303.374	147.03	134.104	163.284	-0.939344	0.941986	156.706	61.4288	35.4464	84.5272	316.811	154.617	84.6338	185.354
ENSDARG00000007425	apolipoprotein L, 1 [Source:ZFIN	apol1	8.04416	7.18506	12.3466	9.19195	9.92883	6.16847	6.96654	7.68795	-0.163078	0.968945	3.54966	3.35803	17.079	6.7358	7.68062	-0.173373	0.999859	5.0437	2.57081	2.57966	3.39805	7.25907	8.43364	6.24933	7.31402
ENSDARG00000007429	NADPH dependent diflavin oxidoreductase 1 [Source:ZFIN	ndor1	26.0742	16.8573	21.8902	21.6072	23.1237	13.9569	20.7972	19.2926	-0.0532247	0.984876	27.5782	16.982	23.003	26.0587	23.4055	0.149746	0.999859	13.9581	12.5158	21.0194	15.8311	19.1887	19.7278	30.3539	23.0901
ENSDARG00000007430	PR domain containing 12b [Source:ZFIN	prdm12b	2.58893	0	6.60711	3.06535	1.30643	0.996924	0.102449	0.801933	-1.80126	0.768997	1.0922	0.671606	1.19742	3.94623	1.72686	-0.790338	0.999859	0.351886	0.135306	0.6688	0.385331	0	1.43027	2.14263	1.19097
ENSDARG00000007436	arginine vasopressin receptor 2a, duplicate a [Source:ZFIN	avpr2aa	2.404	0.0921162	0.734123	1.07675	0	0.124616	0.307348	0.143988	-2.67113	0.659685	0.273051	0.0959437	0.882309	0	0.312826	-1.5647	0.999859	0.586476	0.94714	0	0.511206	1.91324	0.197278	0.357105	0.822542
ENSDARG00000007438	ubiquitin-conjugating enzyme E2Ib [Source:ZFIN	ube2ib	241.14	166.822	125.869	177.944	223.529	176.082	275.588	225.066	0.458743	0.691622	240.467	202.249	187.995	219.56	212.568	0.288749	0.999859	216.879	234.891	370.706	274.159	245.177	170.547	313.449	243.057
ENSDARG00000007443	F-box and leucine-rich repeat protein 18 [Source:ZFIN	fbxl18	15.3486	14.0938	11.479	13.6405	24.9527	16.2	10.4498	17.2009	0.442306	0.800912	19.4776	10.9376	12.1633	12.2469	13.7063	0.0200547	0.999859	16.1867	6.83294	13.2805	12.1001	11.0856	11.1462	11.1595	11.1304
ENSDARG00000007444	intraflagellar transport 81 homolog [Source:ZFIN	ift81	6.56478	7.09295	5.80625	6.48799	7.18534	3.92539	7.58124	6.23066	0.0252507	0.995916	6.82628	7.77144	5.35687	5.71523	6.41745	-0.0114234	0.999859	11.9641	2.63846	4.6816	6.42806	3.93903	3.40305	5.35657	4.23288
ENSDARG00000007449	solute carrier family 25, member 39 [Source:ZFIN	slc25a39	54.9222	29.5693	38.1077	40.8664	50.9506	36.45	48.4585	45.2864	0.274618	0.874843	54.4282	64.8579	43.1701	71.5084	58.4911	0.551365	0.89496	39.8804	21.7166	33.0578	31.5516	60.6048	20.3196	49.3697	43.4314
ENSDARG00000007461	SLIT-ROBO Rho GTPase activating protein 1a [Source:ZFIN	srgap1a	13.9617	4.69793	6.00646	8.22203	3.78863	2.36769	2.66368	2.94	-1.3353	0.541162	8.0095	8.25115	2.26879	2.99369	5.38078	-0.581595	0.999859	15.0138	1.48836	5.06377	7.18864	2.47596	1.82482	3.92815	2.74298
ENSDARG00000007465	tudor domain containing 1 [Source:ZFIN	tdrd1	2.31154	3.31618	4.40474	3.34415	6.53213	4.61077	3.58572	4.90954	0.636407	0.888824	3.27661	1.5351	2.20577	1.63292	2.1626	-0.636639	0.999859	0.351886	7.37416	2.10194	3.276	2.64478	3.55101	1.5177	2.57116
ENSDARG00000007467	interferon-induced protein with tetratricopeptide repeats 10 [Source:ZFIN	ifit10	0.277385	0	0	0.0924616	0	0	0	0	-2.15501	NA	0	0.191887	0	0	0.0479718	-0.897676	NA	0	0.0676529	0	0.022551	0	0	0.0892762	0.0297587
ENSDARG00000007477	F-box protein 8 [Source:ZFIN	fbxo8	3.05123	1.93444	3.53714	2.84094	0.914498	3.11539	3.27837	2.43609	-0.0860378	0.991011	1.82034	3.16614	1.76462	4.01427	2.69134	-0.0609338	0.999859	6.09935	1.89428	2.48412	3.49258	3.37631	0.493195	5.6244	3.16464
ENSDARG00000007480	retinal pigment epithelium-specific protein 65a [Source:ZFIN	rpe65a	0	0	0	0	0	0	0	0	0	NA	0.182034	0	0.126044	0.0680384	0.0940291	2.65721	NA	0.117295	0.0676529	0	0.0616494	0	0	0.0892762	0.0297587
ENSDARG00000007485	enhancer of polycomb homolog 2 (Drosophila) [Source:ZFIN	epc2	49.0971	55.8224	49.9871	51.6356	47.1619	43.8647	46.8193	45.9486	-0.0716247	0.971059	58.615	50.7542	46.0691	66.3374	55.4439	0.105745	0.999859	56.419	21.446	59.8099	45.8916	53.6271	36.9403	54.8156	48.461
ENSDARG00000007490	adrenoceptor beta 1 [Source:ZFIN	adrb1	0	0	0.0667385	0.0222462	0	0.186923	0	0.0623078	1.36859	NA	0.728136	0.383775	0	0	0.277978	3.15935	NA	1.05566	0	0.477715	0.511124	0.731535	0	0.446381	0.392639
ENSDARG00000007494	ST3 beta-galactoside alpha-2,3-sialyltransferase 8 [Source:ZFIN	st3gal8	28.2008	25.1477	16.2175	23.1887	26.9124	23.0539	30.1201	26.6954	0.312601	0.906532	41.5038	41.8314	23.1291	37.4211	35.9714	0.639837	0.999859	77.884	12.2452	39.8414	43.3235	35.0011	14.9931	44.3703	31.4548
ENSDARG00000007496	UFM1-specific ligase 1 [Source:ZFIN	ufl1	37.1696	16.5809	23.225	25.6585	11.4965	19.2531	17.9286	16.2261	-0.51165	0.793479	16.292	25.4251	18.6545	19.527	19.9747	-0.308613	0.999859	45.1587	10.7568	19.6818	25.1991	16.7128	9.96254	24.1938	16.9564
ENSDARG00000007523	lysine (K)-specific methyltransferase 2E [Source:ZFIN	kmt2e	34.3033	36.7544	50.9215	40.6597	30.4397	66.7939	31.8617	43.0318	0.196651	0.931193	41.5948	53.2487	44.8717	40.3468	45.0155	0.15681	0.999859	71.6674	54.7988	42.421	56.2958	49.6318	24.1172	42.674	38.8077
ENSDARG00000007526	NADH dehydrogenase (ubiquinone) Fe-S protein 2 [Source:ZFIN	ndufs2	291.069	409.456	419.118	373.214	311.452	378.333	272.515	320.766	-0.126161	0.959697	241.286	240.147	295.321	308.554	271.327	-0.4533	0.999859	218.873	156.278	332.203	235.785	284.229	343.609	237.028	288.289
ENSDARG00000007531	zinc finger, CCHC domain containing 9 [Source:ZFIN	zcchc9	33.0088	46.4266	33.5695	37.6683	31.3542	35.8893	51.5319	39.5918	0.157102	0.954245	25.8488	34.5397	19.5999	27.4195	26.852	-0.500927	0.999859	19.471	18.131	25.9877	21.1966	49.0128	57.3093	24.7295	43.6839
ENSDARG00000007534	intelectin 1 [Source:ZFIN	itln1	0.277385	0.552697	1.20129	0.677125	0	0	1.12694	0.375647	-0.817355	0.942716	0	0.575662	0.945331	0.952538	0.618383	-0.101544	0.999859	0	1.35306	0	0.451019	0.844078	0.295917	0.267829	0.469275
ENSDARG00000007553	opsin 4.1 [Source:ZFIN	opn4.1	1.202	0	0.734123	0.645375	0	0	0	0	-5.03539	NA	0.273051	0.0959437	0.31511	0	0.171026	-1.78547	NA	0	0.405917	0.477715	0.294544	0	0.147959	0.267829	0.138596
ENSDARG00000007560	sema domain, immunoglobulin domain (Ig), short basic domain, secreted, (semaphorin) 3bl [Source:ZFIN	sema3bl	11.9276	1.38174	2.86976	5.39302	4.3112	0.249231	0.512246	1.69089	-1.52391	0.656921	1.91136	3.16614	1.26044	1.63292	1.99272	-1.34474	0.979491	5.0437	1.1501	1.81532	2.6697	0.731535	1.33163	1.78552	1.2829
ENSDARG00000007561	cadherin-related 23 [Source:ZFIN	cdh23	0.277385	0.184232	1.06782	0.509811	0.391928	0.124616	0.204898	0.24048	-1.10151	0.845419	1.63831	1.82293	0.630221	0.544307	1.15894	1.12291	0.999859	0.586476	0.0676529	0.0955429	0.249891	1.63188	0.295917	0.71421	0.880671
ENSDARG00000007566	amyloid beta precursor protein (cytoplasmic tail) binding protein 2 [Source:ZFIN	appbp2	40.4057	22.5685	39.4425	34.1389	10.8433	17.2592	29.198	19.1002	-0.715992	0.790651	25.2117	30.2223	25.776	36.1284	29.3346	-0.183611	0.999859	46.3316	6.42702	20.5417	24.4335	27.9671	5.91834	43.1204	25.6686
ENSDARG00000007576	crystallin, beta B1, like 1 [Source:ZFIN	crybb1l1	0.369847	0.0921162	0.133477	0.19848	1.69835	0.0623078	0.717144	0.825935	2.17615	NA	0.364068	0.671606	0.0630221	0	0.274674	0.46404	0.999859	0	0.0676529	0.0955429	0.0543986	0.112544	0.0986391	0.535657	0.248947
ENSDARG00000007582	si:ch1073-155h21.1 [Source:ZFIN	si:ch1073-155h21.1	0	0	0	0	0	0	0	0	0	NA	0.273051	0	0.31511	0	0.14704	3.3379	NA	0	0	0.0955429	0.0318476	0	0	0	0
ENSDARG00000007597	biogenesis of lysosomal organelles complex-1, subunit 4, cappuccino [Source:ZFIN	bloc1s4	26.1666	11.9751	19.9548	19.3655	58.7891	17.3216	22.5388	32.8832	0.88869	0.710415	26.941	15.6388	77.9583	31.978	38.129	1.08342	0.842479	22.638	11.4333	18.7264	17.5992	16.7128	10.3571	28.3006	18.4568
ENSDARG00000007601	zinc finger, MYND-type containing 8 [Source:ZFIN	zmynd8	10.9105	17.5942	13.1475	13.884	5.2257	9.34616	8.19593	7.58927	-0.773057	0.578055	16.201	10.6497	14.6841	12.0428	13.3944	-0.052159	0.999859	16.5386	13.1247	10.7963	13.4865	9.28486	14.9931	14.6413	12.9731
ENSDARG00000007603	syntaxin binding protein 2 [Source:ZFIN	stxbp2	48.9122	38.2282	52.9236	46.688	56.6989	62.557	48.4585	55.9048	0.376074	0.662374	48.5121	46.3408	54.262	57.6285	51.6858	0.175877	0.999859	42.5782	28.0759	43.6631	38.1057	50.3071	30.874	45.0845	42.0885
ENSDARG00000007614	WW domain containing oxidoreductase [Source:ZFIN	wwox	12.7597	6.44813	5.40582	8.20455	4.04992	4.17462	10.6547	6.29308	-0.250287	0.942716	8.28255	10.0741	8.31891	8.64088	8.8291	0.160398	0.999859	10.0874	1.75897	9.26766	7.03801	9.50995	2.95917	9.55255	7.34056
ENSDARG00000007624	GINS complex subunit 1 (Psf1 homolog) [Source:ZFIN	gins1	36.7997	47.8083	48.7191	44.4424	39.7153	56.887	71.2022	55.9348	0.422028	0.887816	42.2319	36.6505	56.8459	65.1808	50.2273	0.190686	0.999859	25.3358	84.5661	51.211	53.7043	67.1324	111.709	64.011	80.9507
ENSDARG00000007630	makorin, ring finger protein, 2 [Source:ZFIN	mkrn2	13.5919	4.51369	5.67277	7.92611	3.65799	1.86923	7.17144	4.23289	-0.767024	0.806098	7.00831	9.30653	4.47457	5.64719	6.60915	-0.208666	0.999859	11.6122	2.3002	6.0192	6.64388	5.17701	1.08503	9.10617	5.12274
ENSDARG00000007639	CCR4-NOT transcription complex, subunit 4b [Source:ZFIN	cnot4b	68.2367	44.3079	69.8085	60.7843	40.1073	43.2416	58.6009	47.3166	-0.24461	0.931193	43.051	75.3158	43.6743	71.8485	58.4724	-0.0326012	0.999859	59.7033	13.5306	51.4976	41.5772	60.3797	14.7465	54.1014	43.0759
ENSDARG00000007654	N-ethylmaleimide-sensitive factor a [Source:ZFIN	nsfa	2.03416	0	6.34016	2.79144	1.43707	1.43308	1.02449	1.29821	-0.987131	0.827648	3.7317	1.91887	1.51253	2.72154	2.47116	-0.175726	0.999859	1.29025	1.01479	0.573257	0.959433	1.29425	1.33163	1.33914	1.32167
ENSDARG00000007655	crystallin, beta B1, like 3 [Source:ZFIN	crybb1l3	0.184923	0	0.0667385	0.0838873	0	0	0	0	-2.06987	NA	0.091017	0	0	0	0.0227543	-1.70508	NA	0	0	0	0	0	0	0	0
ENSDARG00000007657	cyclin H [Source:ZFIN	ccnh	18.9546	32.517	17.8859	23.1192	39.454	20.8731	30.4274	30.2515	0.458526	0.806098	23.3004	21.3954	17.5201	17.9621	20.0445	-0.221392	0.999859	14.8965	16.9809	28.2807	20.0527	25.4349	34.573	35.9783	31.9954
ENSDARG00000007663	amphiphysin [Source:ZFIN	amph	2.03416	0.0921162	8.00862	3.3783	12.803	0.311539	0.717144	4.61055	0.530613	0.941843	2.73051	1.34321	1.89066	2.85761	2.2055	-0.599512	0.999859	1.64213	1.48836	0.382172	1.17089	1.68816	0.394556	1.69625	1.25965
ENSDARG00000007671	growth hormone receptor b [Source:ZFIN	ghrb	15.8109	10.5012	13.4144	13.2422	18.5512	10.4054	11.9866	13.6477	0.153315	0.949313	8.73763	13.7199	8.25589	16.6014	11.8287	-0.139045	0.999859	16.1867	6.15641	11.4651	11.2694	18.7385	14.9438	13.4807	15.721
ENSDARG00000007678	tweety family member 3b [Source:ZFIN	ttyh3b	15.5336	0.552697	21.7567	12.6143	9.14498	2.92846	8.19593	6.75646	-0.770925	0.854478	51.3336	12.3767	13.0456	30.0049	26.6902	1.10811	0.999859	30.8487	13.4629	31.2425	25.1847	18.7385	9.02547	27.4971	18.4204
ENSDARG00000007682	pancreatic progenitor cell differentiation and proliferation factor a [Source:ZFIN	ppdpfa	10.2632	15.0149	11.2121	12.1634	12.803	7.10308	5.6347	8.51359	-0.435912	0.86383	13.8346	11.897	14.6841	14.3561	13.693	0.176229	0.999859	24.0455	20.5665	10.032	18.2147	5.68346	6.95405	16.0697	9.56908
ENSDARG00000007691	cullin 1b [Source:ZFIN	cul1b	38.3716	20.2656	29.7654	29.4675	13.7175	25.2969	28.276	22.4301	-0.256307	0.893194	29.6715	40.4882	28.4229	28.372	31.7387	0.145284	0.999859	45.6279	25.1669	26.2743	32.3563	24.2532	22.9829	39.9065	29.0475
ENSDARG00000007693	nuclear factor of kappa light polypeptide gene enhancer in B-cells inhibitor, alpha b [Source:ZFIN	nfkbiab	360.323	218.131	255.075	277.843	391.928	135.706	197.215	241.616	-0.0833603	0.981728	258.488	224.412	203.372	385.301	267.894	-0.021086	0.999859	227.201	114.807	430.325	257.444	192.675	195.503	239.974	209.384
ENSDARG00000007697	fatty acid binding protein 7, brain, a [Source:ZFIN	fabp7a	22.3757	18.239	74.8139	38.4762	28.4801	13.7077	9.22043	17.1361	-1.07434	0.692946	25.1207	18.5171	22.814	35.7882	25.56	-0.582801	0.999859	28.62	36.1943	8.50332	24.4392	12.1547	27.7669	10.7131	16.8783
ENSDARG00000007708	NSA2 ribosome biogenesis homolog (S. cerevisiae) [Source:ZFIN	nsa2	330.088	703.307	531.772	521.722	506.762	796.293	565.212	622.756	0.332528	0.913768	364.068	569.522	819.35	761.486	628.606	0.272788	0.999859	468.125	596.766	398.892	487.928	566.939	911.228	371.032	616.4
ENSDARG00000007709	ADAM metallopeptidase with thrombospondin type 1 motif, 8a [Source:ZFIN	adamts8a	0.184923	0.276349	0.734123	0.398465	0	0.0623078	0.102449	0.054919	-2.69999	NA	0	0.0959437	0.189066	0	0.0712525	-2.39746	NA	1.87672	0	0	0.625575	0.450175	0	0	0.150058
ENSDARG00000007711	RAB3A interacting protein (rabin3)-like 1 [Source:ZFIN	rab3il1	14.1466	8.47469	16.7514	13.1242	21.9479	16.2	13.3184	17.1555	0.503518	0.846981	12.6514	11.993	38.5065	26.535	22.4214	0.84794	0.921726	9.73551	10.6892	6.59246	9.00571	12.4361	5.91834	10.8917	9.74871
ENSDARG00000007715	lengsin, lens protein with glutamine synthetase domain [Source:ZFIN	lgsn	0	0.552697	0.133477	0.228725	0	0	0	0	-3.71303	NA	0.091017	0	0.189066	0	0.0700208	-1.69185	NA	0.351886	0	0.382172	0.244686	0	0.0986391	0	0.0328797
ENSDARG00000007720	SUB1 homolog, transcriptional regulator b [Source:ZFIN	sub1b	107.256	153.189	104.98	121.808	138.22	134.896	185.638	152.918	0.411671	0.864785	135.706	106.497	98.3774	109.474	112.514	-0.122832	0.999859	65.6853	152.557	147.996	122.08	131.451	219.768	133.379	161.533
ENSDARG00000007722	nudix (nucleoside diphosphate linked moiety X)-type motif 8 [Source:ZFIN	nudt8	16.4582	12.8041	5.87299	11.7118	6.00956	10.0315	8.19593	8.07901	-0.393299	0.847024	13.2885	8.25115	7.62567	10.2738	9.85978	-0.222789	0.999859	11.6122	7.64478	12.5161	10.591	6.97771	5.67175	11.5166	8.05536
ENSDARG00000007723	ephrin-B1 [Source:ZFIN	efnb1	43.0871	37.2149	27.4963	35.9328	40.4992	23.8016	31.3494	31.8834	-0.0654238	0.993918	68.2628	51.5217	19.4738	42.2518	45.3775	0.327664	0.999859	66.6237	1.89428	39.5548	36.0242	29.9929	6.41154	37.1389	24.5145
ENSDARG00000007727	ral guanine nucleotide dissociation stimulator-like 2 [Source:ZFIN	rgl2	27.5536	33.7145	32.0345	31.1009	30.4397	19.9385	32.0666	27.4816	-0.0928315	0.988123	31.3099	35.787	14.306	46.2661	31.9172	0.0178243	0.999859	48.0911	3.78856	40.7013	30.8603	27.7983	7.69385	37.0496	24.1806
ENSDARG00000007734	STN1, CST complex subunit [Source:ZFIN	stn1	8.13663	6.17178	10.211	8.17313	10.0595	7.16539	10.9621	9.39564	0.298517	0.894489	9.28374	7.09983	7.31056	4.55857	7.06317	-0.194593	0.999859	4.22263	4.6004	9.17212	5.99838	8.2157	8.97615	10.1775	9.12311
ENSDARG00000007737	zyg-11 homolog (C. elegans) [Source:ZFIN	zyg11	26.444	16.7651	26.6287	23.2793	24.9527	14.7046	14.7527	18.1367	-0.251342	0.878232	19.2046	23.89	14.4951	20.6837	19.5683	-0.232462	0.999859	29.9103	17.8604	21.2105	22.9937	16.6002	16.2261	20.355	17.7271
ENSDARG00000007739	ATPase Na+/K+ transporting subunit alpha 1a, tandem duplicate 2 [Source:ZFIN	atp1a1a.2	0.55477	619.205	29.0312	216.264	1.95964	46.1077	40.5699	29.5458	-2.8759	0.642731	6.55322	0.959437	6.8694	102.602	29.246	-3.00775	0.866748	2.22861	1.01479	0.191086	1.14483	30.3868	39.2583	84.8124	51.4859
ENSDARG00000007743	interleukin 15, like [Source:ZFIN	il15l	2.58893	4.23734	3.00323	3.2765	11.7578	5.98154	5.53226	7.75721	1.31938	0.5492	5.09695	2.2067	15.9446	5.37503	7.15582	1.19168	0.862858	9.26633	10.6892	4.87269	8.27606	4.89565	5.47447	5.2673	5.21247
ENSDARG00000007744	TSR1, 20S rRNA accumulation, homolog (S. cerevisiae) [Source:ZFIN	tsr1	128.244	93.9585	102.577	108.26	77.471	63.9278	54.8103	65.403	-0.608635	0.530828	84.6458	82.2237	60.5012	71.6444	74.7538	-0.514343	0.902108	88.0887	50.1984	65.638	67.9751	60.6611	87.8874	63.7432	70.7639
ENSDARG00000007745	ubiquinol-cytochrome c reductase, Rieske iron-sulfur polypeptide 1 [Source:ZFIN	uqcrfs1	359.491	361.28	390.22	370.33	324.385	347.117	399.449	356.984	0.0482614	0.989122	341.405	321.891	403.152	309.915	344.091	-0.0821192	0.999859	217.935	395.431	337.84	317.068	371.62	391.005	381.299	381.308
ENSDARG00000007751	lamin L3 [Source:ZFIN	lmnl3	2.86631	1.19751	2.40259	2.15547	1.69835	2.36769	0.717144	1.5944	-0.27529	0.9608	1.0922	0.671606	4.91572	2.24527	2.2312	0.171654	0.999859	1.99402	0.94714	0.6688	1.20332	0.393903	0.739793	0.446381	0.526692
ENSDARG00000007753	copine II [Source:ZFIN	cpne2	11.8351	0.736929	2.33585	4.96929	0	0	3.48327	1.16109	-1.91735	0.712238	0.637119	1.43915	2.52088	2.6535	1.81266	-1.29276	0.999859	4.9264	4.12683	0.477715	3.17698	2.75732	2.66325	1.69625	2.37228
ENSDARG00000007755	WD repeat domain 61 [Source:ZFIN	wdr61	87.0064	57.112	60.5318	68.2168	68.9792	71.5916	109.518	83.363	0.409607	0.726517	81.6423	77.3306	67.1185	78.2442	76.0839	0.188888	0.999859	58.0612	65.2174	101.658	74.9787	92.6235	61.748	107.131	87.1677
ENSDARG00000007760	spastic paraplegia 21 (autosomal recessive, Mast syndrome) [Source:ZFIN	spg21	36.7997	38.3203	30.0323	35.0508	44.4185	51.7777	41.7993	45.9985	0.499527	0.800426	36.9529	37.8977	78.8406	46.1981	49.9723	0.560526	0.999859	28.8546	46.2746	27.8985	34.3426	35.4513	36.891	42.8526	38.3983
ENSDARG00000007764	kelch domain containing 10 [Source:ZFIN	klhdc10	11.6502	11.7909	10.1443	11.1951	12.1498	14.0816	8.91308	11.7148	0.180024	0.940292	15.928	7.29172	10.2096	15.7849	12.3035	0.14637	0.999859	8.21067	10.2156	13.4715	10.6326	13.1114	7.84181	15.6233	12.1922
ENSDARG00000007769	sulfotransferase family 5A, member 1 [Source:ZFIN	sult5a1	0.739693	0	2.26911	1.00293	0	0.56077	0.102449	0.221073	-1.95249	0.806098	0.364068	2.49454	1.1344	1.49684	1.37246	0.477732	0.999859	0.117295	1.69132	0	0.602872	0.0562719	0	0	0.0187573
ENSDARG00000007774	vasohibin 2 [Source:ZFIN	vash2	14.6089	9.48797	18.7535	14.2835	31.7461	16.5116	10.3474	19.535	0.563865	0.867413	12.1963	10.266	44.8087	20.4796	21.9376	0.705839	0.999859	41.1706	26.8582	10.4142	26.1477	13.8429	7.24997	10.6239	10.5722
ENSDARG00000007783	BLK proto-oncogene, Src family tyrosine kinase [Source:ZFIN	blk	1.38692	0	0	0.462308	0	0.747693	0.307348	0.35168	-0.076515	0.997444	1.45627	0.191887	1.57555	0	0.805928	1.01373	0.999859	0.351886	1.1501	0	0.500662	0.675263	0	0.178552	0.284605
ENSDARG00000007786	thioredoxin-related transmembrane protein 2b [Source:ZFIN	tmx2b	104.944	98.1037	115.791	106.28	42.4588	79.0685	92.819	71.4488	-0.465559	0.798026	85.1919	89.3235	93.6508	118.795	96.7403	-0.116523	0.999859	77.063	89.843	42.0389	69.6483	122.729	88.9724	93.5615	101.754
ENSDARG00000007787	zgc:112965 [Source:ZFIN	zgc:112965	0.0924616	0	0	0.0308205	0	0	0.102449	0.0341497	0.308251	NA	0.637119	0.191887	0	0	0.207252	2.72805	NA	0	0.0676529	0.0955429	0.0543986	0.0562719	0.0493195	0.178552	0.0947146
ENSDARG00000007788	ATPase plasma membrane Ca2+ transporting 1b [Source:ZFIN	atp2b1b	1.66431	0.368465	0.200215	0.74433	2.87414	1.12154	1.43429	1.80999	1.45576	0.581714	1.72932	2.78237	1.82764	2.04115	2.09512	1.60108	0.728806	2.11131	0.338264	3.05737	1.83565	2.75732	1.33163	2.32118	2.13671
ENSDARG00000007791	protein phosphatase 2, regulatory subunit A, beta a [Source:ZFIN	ppp2r1ba	490.509	275.243	434.267	400.007	307.532	387.803	551.381	415.572	0.179537	0.930684	344.863	404.69	375.233	510.22	408.752	0.0704474	0.999859	366.196	277.242	416.089	353.176	525.073	178.882	533.693	412.549
ENSDARG00000007795	cystatin C (amyloid angiopathy and cerebral hemorrhage) [Source:ZFIN	cst3	60.1925	41.7286	61.5996	54.5069	47.8152	61.1862	58.2936	55.765	0.153212	0.940292	79.8219	67.8322	109.28	138.05	98.7461	0.897639	0.24512	61.4627	49.0483	70.8928	60.468	42.2602	42.6614	54.2799	46.4005
ENSDARG00000007804	growth arrest-specific 6 [Source:ZFIN	gas6	29.9576	22.6606	35.7051	29.4411	7.31598	16.8231	9.93757	11.3589	-1.24294	0.341006	11.9232	25.9048	21.1754	17.6219	19.1563	-0.586546	0.999859	46.2143	12.5834	12.4206	23.7394	15.9812	10.1105	12.3201	12.8039
ENSDARG00000007807	cytohesin 3a [Source:ZFIN	cyth3a	5.64016	1.84232	5.60603	4.36284	6.92405	0.934616	0.819593	2.89275	-0.479811	0.941525	1.00119	1.05538	3.78132	0.136077	1.49349	-1.41514	0.999859	8.67985	1.82663	0.573257	3.69324	1.57561	0.493195	1.8748	1.31454
ENSDARG00000007808	zinc finger, DHHC-type containing 16a [Source:ZFIN	zdhhc16a	7.11955	6.07967	10.2777	7.82565	12.0191	7.41462	6.8641	8.76594	0.253512	0.902592	10.649	11.0335	11.0289	8.91303	10.4061	0.426973	0.999859	9.9701	10.0803	11.2741	10.4415	7.14653	7.69385	6.60644	7.14894
ENSDARG00000007812	Sp3b transcription factor [Source:ZFIN	sp3b	30.7897	33.3461	34.4371	32.8576	28.6107	21.4962	14.8551	21.654	-0.502793	0.747239	34.7685	24.5616	15.3774	27.0793	25.4467	-0.381088	0.999859	32.8427	10.2156	20.9239	21.3274	21.6084	14.7465	23.0333	19.7961
ENSDARG00000007813	arginyl aminopeptidase like 1 [Source:ZFIN	rnpepl1	20.9888	22.7527	17.1518	20.2978	23.5157	16.1377	13.4208	17.6914	-0.0999982	0.96671	13.5615	18.1334	13.2977	16.6694	15.4155	-0.38714	0.999859	24.7493	15.0189	13.1849	17.6511	14.687	14.8945	10.6239	13.4018
ENSDARG00000007818	paralemmin 1b [Source:ZFIN	palm1b	12.4823	6.54025	20.155	13.0592	10.1901	5.04693	5.02001	6.75235	-0.846442	0.73308	9.01068	6.52417	23.8223	22.8609	15.5545	0.317515	0.999859	12.1987	6.96825	16.3378	11.8349	4.33294	3.05781	9.19545	5.52873
ENSDARG00000007823	activating transcription factor 3 [Source:ZFIN	atf3	374.562	553.895	604.317	510.925	786.991	189.603	362.568	446.387	-0.123032	0.972729	338.492	264.613	418.088	811.494	458.172	-0.15695	0.999859	391.649	136.185	273.826	267.22	253.505	177.797	398.44	276.58
ENSDARG00000007824	calmodulin binding transcription activator 1b [Source:ZFIN	camta1b	20.9888	6.17178	11.746	12.9689	6.92405	10.7169	4.30287	7.31462	-0.65173	0.869353	16.11	2.30265	3.65528	4.35446	6.6056	-0.942851	0.999859	5.16099	3.11203	6.11475	4.79592	8.10315	1.13435	1.69625	3.64458
ENSDARG00000007825	mitogen-activated protein kinase kinase 1 [Source:ZFIN	map2k1	3.51354	4.88216	8.676	5.69057	1.56771	5.17154	4.61021	3.78316	-0.480467	0.867413	8.19153	6.52417	6.55429	10.2058	7.86894	0.456893	0.999859	5.98206	11.1627	6.688	7.94426	6.75263	7.69385	8.12413	7.52354
ENSDARG00000007836	cathepsin La [Source:ZFIN	ctsla	192.875	159.914	197.146	183.311	217.389	188.294	164.124	189.936	0.162376	0.943592	182.853	156.772	316.434	186.085	210.536	0.25034	0.999859	254.413	165.344	158.983	192.913	109.449	142.681	228.369	160.166
ENSDARG00000007842	si:dkey-165n16.5 [Source:ZFIN	MCHR2	0	0	0	0	0	0.0623078	0	0.0207693	1.23969	NA	0	0	0	0	0	0	NA	0	0	0	0	0	0.0493195	0	0.0164398
ENSDARG00000007856	reticulon 4 receptor-like 1a [Source:ZFIN	rtn4rl1a	0	0	0	0	0	0	0	0	NA	NA	0	0	0	0	0	NA	NA	0	0	0	0	0	0	0	0
ENSDARG00000007863	transformer 2 alpha homolog [Source:ZFIN	tra2a	105.684	149.412	139.083	131.393	114.182	203.123	133.081	150.129	0.289302	0.882478	148.631	159.075	185.852	182.207	168.941	0.369786	0.999859	154.595	199.779	169.493	174.622	170.841	151.115	150.787	157.581
ENSDARG00000007864	Pim proto-oncogene, serine/threonine kinase, related 195 [Source:ZFIN	pimr195	0.462308	0	0	0.154103	0	0	0	0	-2.8917	NA	0	0	0	0	0	-3.2483	NA	0	0.0676529	0	0.022551	0	0	0.178552	0.0595175
ENSDARG00000007867	DAZ associated protein 2 [Source:ZFIN	dazap2	53.4428	53.888	159.171	88.834	61.402	100.253	87.3892	83.0148	0.00130068	0.999965	94.0206	80.113	121.002	131.246	106.595	0.279292	0.999859	88.9098	71.0355	69.6508	76.532	91.892	55.5831	77.3132	74.9294
ENSDARG00000007869	EH-domain containing 3 [Source:ZFIN	ehd3	5.73262	4.05311	3.60388	4.4632	0	1.86923	1.63919	1.16947	-1.76411	0.570026	5.91611	4.12558	2.39484	2.85761	3.82353	-0.214667	0.999859	10.322	1.21775	4.29943	5.27972	3.26377	0.295917	6.69571	3.41847
ENSDARG00000007885	Fanconi anemia, complementation group L [Source:ZFIN	fancl	7.39693	3.4083	4.60496	5.13673	8.49176	3.42693	10.8596	7.59277	0.679542	0.752514	6.55322	3.45397	3.46621	2.99369	4.11677	-0.284897	0.999859	4.45722	8.45661	8.59886	7.1709	8.10315	6.70746	8.39196	7.73419
ENSDARG00000007886	solute carrier family 35 (adenosine 3'-phospho 5'-phosphosulfate transporter), member B2 [Source:ZFIN	slc35b2	11.8351	20.5419	20.0215	17.4662	12.411	13.7077	16.187	14.1019	-0.228625	0.894135	16.11	20.3401	15.1883	19.8672	17.8764	0.019742	0.999859	21.465	14.2071	15.7646	17.1456	18.4009	12.3792	15.8019	15.5273
ENSDARG00000007891	mesenchyme homeobox 1 [Source:ZFIN	meox1	24.6873	4.42158	19.0205	16.0431	2.48221	4.98462	2.97103	3.47928	-2.02867	0.550797	6.28017	3.93369	2.01671	3.74211	3.99317	-1.96553	0.809798	59.3514	2.09724	0.286629	20.5784	7.54043	5.37583	3.7496	5.55529
ENSDARG00000007892	programmed cell death 2 [Source:ZFIN	pdcd2	4.53062	4.14523	4.13779	4.27121	4.18056	5.10924	6.8641	5.38463	0.443473	0.864234	5.46102	6.71606	6.11314	6.32757	6.15445	0.550027	0.999859	2.22861	7.23886	6.59246	5.35331	6.47127	6.51018	5.2673	6.08291
ENSDARG00000007901	crooked neck pre-mRNA splicing factor 1 [Source:ZFIN	crnkl1	81.6436	61.9021	65.8042	69.7833	67.9341	31.2162	38.5209	45.8904	-0.496282	0.806818	69.1729	61.9796	47.5816	81.9863	65.1801	-0.0814959	0.999859	81.9894	17.6574	83.7911	61.146	46.987	35.1155	72.0459	51.3828
ENSDARG00000007906	low density lipoprotein receptor-related protein 2b [Source:ZFIN	lrp2b	3.32862	2.94772	1.7352	2.67051	5.74827	7.2277	1.12694	4.70097	0.952596	0.806098	3.1856	4.12558	0.252088	2.31331	2.46914	-0.140007	0.999859	3.75345	4.93866	1.14651	3.27954	3.71394	1.43027	2.2319	2.45871
ENSDARG00000007912	si:ch211-196i2.1 [Source:ZFIN	si:ch211-196i2.1	1.202	1.47386	3.67062	2.11549	0	0.623078	0.512246	0.378441	-2.34814	0.716224	0	0.383775	0	1.22469	0.402116	-2.41506	0.957405	4.22263	1.48836	0.191086	1.96736	0.731535	2.71257	0	1.14804
ENSDARG00000007916	X-prolyl aminopeptidase 3, mitochondrial [Source:ZFIN	xpnpep3	46.5082	34.912	33.7029	38.3744	19.5964	15.2654	33.6033	22.8217	-0.642298	0.677202	17.5663	38.5693	17.5832	20.3435	23.5156	-0.687429	0.905802	30.2622	10.4185	14.6181	18.4329	25.3224	14.6479	25.9794	21.9832
ENSDARG00000007918	tetratricopeptide repeat domain 27 [Source:ZFIN	ttc27	83.0306	43.6631	40.5103	55.7346	58.0053	24.1754	28.0711	36.7506	-0.471926	0.765935	43.4151	46.2448	29.4313	32.5904	37.9204	-0.51733	0.986263	36.3615	23.8138	37.835	32.6701	40.6846	38.124	52.5837	43.7974
ENSDARG00000007923	protein tyrosine phosphatase, non-receptor type 1 [Source:ZFIN	ptpn1	126.672	106.21	108.05	113.644	86.4853	112.59	132.467	110.514	0.0718881	0.977517	74.0878	125.015	109.721	124.85	108.419	-0.0380098	0.999859	103.454	94.5787	64.3004	87.4445	167.24	71.9572	107.846	115.681
ENSDARG00000007941	H6 family homeobox 4 [Source:ZFIN	hmx4	0.184923	0.0921162	0	0.0923465	0.130643	0	0	0.0435475	-1.22591	NA	0.637119	0.287831	0.567198	0.340192	0.458085	2.45439	NA	0.586476	0.94714	0.573257	0.702291	0.0562719	0	0.267829	0.108033
ENSDARG00000007943	GA binding protein transcription factor, beta subunit 2a [Source:ZFIN	gabpb2a	37.262	42.0971	25.1604	34.8399	37.2331	30.8423	36.9842	35.0199	0.105237	0.95736	42.869	38.4734	32.5194	27.9638	35.4564	0.0320188	0.999859	43.3992	35.7207	30.9559	36.692	33.9882	32.6495	35.5319	34.0566
ENSDARG00000007944	LIM homeobox 1b [Source:ZFIN	lhx1b	0.0924616	0	6.4069	2.16645	0	0.0623078	0.409797	0.157368	-3.72256	0.478331	1.0922	0.383775	0.378132	4.01427	1.46709	-0.594264	0.999859	0	0.0676529	0.0955429	0.0543986	0.562719	0.0493195	1.16059	0.590876
ENSDARG00000007950	integrin, alpha 11b [Source:ZFIN	itga11b	0.277385	0	0.133477	0.136954	1.30643	0.124616	0	0.477014	1.94211	NA	0.364068	0	0.126044	0.0680384	0.139538	0.0960947	NA	0.469181	0	0	0.156394	0.281359	0	0.178552	0.153304
ENSDARG00000007955	isoleucyl-tRNA synthetase [Source:ZFIN	iars	298.189	133.384	128.004	186.526	225.228	95.767	85.0328	135.343	-0.319771	0.913768	184.765	115.804	76.1937	70.0795	111.71	-0.703281	0.995338	122.925	38.9004	151.627	104.484	94.5368	70.0831	132.218	98.946
ENSDARG00000007959	3-hydroxyisobutyrate dehydrogenase b [Source:ZFIN	hibadhb	244.191	201.274	222.907	222.791	186.296	212.22	357.548	252.021	0.284325	0.872763	167.926	264.421	209.863	213.573	213.946	-0.0321619	0.999859	149.434	214.933	201.5	188.622	286.593	187.611	265.775	246.66
ENSDARG00000007960	heterogeneous nuclear ribonucleoprotein A/Ba [Source:ZFIN	hnrnpaba	627.63	696.398	992.268	772.099	619.507	676.725	561.831	619.354	-0.219374	0.893685	922.73	699.045	804.666	880.961	826.851	0.105628	0.999859	703.185	699.937	871.829	758.317	673.856	771.9	768.668	738.141
ENSDARG00000007971	CDC28 protein kinase regulatory subunit 1B [Source:ZFIN	cks1b	99.1189	155.861	153.632	136.204	143.184	187.11	236.863	189.052	0.554166	0.813692	153.91	116.572	149.488	179.553	149.881	0.134389	0.999859	87.2677	264.523	184.207	178.666	196.614	293.106	183.552	224.424
ENSDARG00000007975	ferritin, heavy polypeptide 1b [Source:ZFIN	fth1b	8.04416	5.80332	7.40797	7.08515	30.701	6.91616	15.06	17.5591	1.40656	0.330968	11.5592	5.18096	4.34852	4.69465	6.44582	-0.135023	0.999859	8.21067	16.372	15.1913	13.258	17.6694	17.6071	14.6413	16.6392
ENSDARG00000007976	si:ch211-220f16.2 [Source:ZFIN	si:ch211-220f16.2	18.2149	23.2133	19.4876	20.3053	12.2804	11.9631	13.7282	12.6572	-0.589694	0.587832	21.207	21.3954	19.4738	23.9495	21.5064	0.0859623	0.999859	26.626	21.3783	15.0958	21.0334	18.3446	20.2703	16.6946	18.4365
ENSDARG00000007982	one cut homeobox 1 [Source:ZFIN	onecut1	13.6843	6.35602	34.6373	18.2259	17.5061	10.0939	8.81063	12.1369	-0.482811	0.879217	35.9517	17.5577	9.89446	24.834	22.0595	0.262962	0.999859	26.7433	9.67436	10.9874	15.8017	12.9425	9.42003	13.7485	12.037
ENSDARG00000007988	mannan-binding lectin serine peptidase 2 [Source:ZFIN	masp2	0.739693	0	0.133477	0.291057	1.30643	0	0	0.435475	0.77067	NA	0	0	0	0	0	-4.19811	NA	0.117295	0.811835	0	0.30971	0.112544	0.0493195	0	0.0539544
ENSDARG00000007989	neural precursor cell expressed, developmentally down-regulated 8 [Source:ZFIN	nedd8	58.7131	69.6398	59.5307	62.6279	82.4354	81.9347	92.2043	85.5248	0.544023	0.801954	86.1931	58.6216	75.5004	62.1871	70.6255	0.1831	0.999859	46.4489	116.295	78.4407	80.395	69.7771	116.197	63.9218	83.2986
ENSDARG00000007990	wilms tumor 1b [Source:ZFIN	wt1b	0.924616	0.184232	0.667385	0.592078	1.04514	0.747693	0.409797	0.73421	0.458176	0.955351	0.091017	0.575662	0.441154	0	0.276958	-1.01589	0.999859	1.64213	0.541223	0.286629	0.823328	0.618991	0	0.178552	0.265848
ENSDARG00000007996	POU class 2 homeobox 1b [Source:ZFIN	pou2f1b	26.7214	47.9925	44.3811	39.6983	33.1832	53.2108	32.169	39.521	0.0825885	0.975572	74.816	46.8205	51.6781	62.1191	58.8584	0.550147	0.975319	53.252	61.6318	68.3132	61.0657	54.8651	55.2872	55.7976	55.3166
ENSDARG00000008010	zgc:194189 [Source:ZFIN	zgc:194189	1.01708	0.0921162	0.734123	0.614439	0	0.56077	0.512246	0.357672	-0.557107	0.944135	0.364068	0.863493	0.378132	0	0.401423	-0.570435	0.999859	0.234591	0.405917	1.52869	0.723065	0.337631	0.197278	0.446381	0.327097
ENSDARG00000008014	nudix (nucleoside diphosphate linked moiety X)-type motif 17 [Source:ZFIN	nudt17	7.39693	10.9618	7.34123	8.56666	7.83855	8.47385	7.06899	7.7938	-0.041401	0.991754	9.82984	13.624	7.24754	9.32126	10.0057	0.209891	0.999859	7.5069	8.72722	16.2423	10.8255	11.1981	5.52379	12.2308	9.65091
ENSDARG00000008019	myxovirus (influenza virus) resistance G [Source:ZFIN	mxg	0.184923	0	0.133477	0.106133	0.52257	0.0623078	0.409797	0.331558	1.7302	NA	0.546102	0	0.126044	0.136077	0.202056	0.94326	NA	0	0.0676529	0.286629	0.118094	0.225088	0.591834	0	0.272307
ENSDARG00000008020	mediator complex subunit 31 [Source:ZFIN	med31	36.7073	59.0465	52.7901	49.5146	53.6941	85.7978	57.9862	65.826	0.500797	0.886757	40.5026	43.8463	54.5771	49.3278	47.0634	-0.0684968	0.999859	25.4531	65.6233	59.6188	50.2317	55.878	196.341	42.4955	98.2382
ENSDARG00000008022	kinesin family member 18A [Source:ZFIN	kif18a	29.6802	17.0415	15.4166	20.7128	27.3043	16.2623	23.3584	22.3083	0.233228	0.927515	34.1314	27.3439	15.5664	28.1679	26.3024	0.368551	0.999859	17.477	8.59192	32.8668	19.6452	25.66	12.5765	35.5319	24.5895
ENSDARG00000008026	family with sequence similarity 129, member Bb [Source:ZFIN	fam129bb	58.3433	30.5826	68.6072	52.511	41.1524	78.3832	9.63022	43.0553	-0.1379	0.985508	31.7649	25.8088	128.439	41.0952	56.777	0.217502	0.999859	39.4112	73.1328	12.9938	41.8459	23.0715	72.549	14.8198	36.8135
ENSDARG00000008029	meprin A, alpha (PABA peptide hydrolase), tandem duplicate 2 [Source:ZFIN	mep1a.2	0	0	0	0	0	0.934616	0	0.311539	4.52239	NA	0.091017	0	0	0.0680384	0.0397639	1.36877	NA	0	0	0	0	0	0	0	0
ENSDARG00000008030	myosin, light chain 9b, regulatory [Source:ZFIN	myl9b	70.2709	30.122	44.7148	48.3692	39.3234	29.347	40.7748	36.4817	-0.269594	0.927191	35.3146	41.1598	43.2331	29.4606	37.292	-0.31145	0.999859	137.235	51.6191	19.6818	69.5121	47.0996	22.8349	39.5494	36.4946
ENSDARG00000008032	squamous cell carcinoma antigen recognized by T cells 3 [Source:ZFIN	sart3	63.7061	68.4423	57.3951	63.1812	33.1832	34.3939	34.7303	34.1025	-0.787425	0.218794	61.1634	61.6918	54.6401	54.7709	58.0666	-0.111453	0.999859	68.6177	49.4543	44.0453	54.0391	40.9097	53.3637	50.7089	48.3274
ENSDARG00000008034	v-ski avian sarcoma viral oncogene homolog b [Source:ZFIN	skib	36.3374	20.0813	42.0453	32.8213	25.3446	29.0354	23.3584	25.9128	-0.214363	0.939574	42.596	37.9937	31.0699	50.7566	40.604	0.331145	0.999859	62.0492	15.8308	32.198	36.6926	28.8675	9.86391	42.4955	27.0756
ENSDARG00000008049	si:dkey-42i9.4 [Source:ZFIN	si:dkey-42i9.4	77.113	50.5718	35.4381	54.3743	149.586	99.1939	126.525	125.101	1.32724	0.168629	234.369	103.811	80.6682	117.298	134.037	1.31605	0.154756	127.148	131.179	243.921	167.416	100.614	114.816	219.173	144.868
ENSDARG00000008060	scavenger receptor class A, member 3 [Source:ZFIN	scara3	0.647232	0.644813	1.46825	0.920097	0	0.0623078	0	0.0207693	-4.68637	NA	0	0	0.0630221	0	0.0157555	-5.2724	0.742665	1.05566	0	0	0.351886	1.57561	0	0	0.525204
ENSDARG00000008068	translation machinery associated 16 homolog [Source:ZFIN	tma16	46.3233	42.0971	33.5695	40.6633	25.214	48.7247	52.8638	42.2675	0.17026	0.951848	36.8619	32.1411	34.158	29.7328	33.2234	-0.268233	0.999859	22.9899	49.2513	45.8606	39.3673	45.9179	65.595	51.1553	54.2227
ENSDARG00000008075	immune-related, lectin-like receptor 4 [Source:ZFIN	illr4	0.277385	1.84232	0.934339	1.01802	0	1.12154	0.409797	0.510445	-0.834597	0.875993	1.27424	2.11076	1.26044	0.544307	1.29744	0.298071	0.999859	1.87672	1.08245	0.382172	1.11378	0.956622	0.789112	0.892762	0.879499
ENSDARG00000008095	olfactory receptor C family, d1 [Source:ZFIN	olfcd1	0	0	0	0	0	0	0	0	0	NA	0.182034	0	0	0	0.0455085	1.52064	NA	0	0	0	0	0	0	0	0
ENSDARG00000008097	serine/arginine-rich splicing factor 9 [Source:ZFIN	srsf9	50.8539	57.3884	50.0539	52.7654	56.4376	68.5385	50.6099	58.5287	0.254308	0.862952	86.6482	63.4188	60.6902	48.1712	64.7321	0.29815	0.999859	66.3891	38.4268	67.1667	57.3275	51.6576	40.8859	72.0459	54.8631
ENSDARG00000008098	interferon-induced protein with tetratricopeptide repeats 9 [Source:ZFIN	ifit9	0	0	0.200215	0.0667385	0	0.0623078	0.102449	0.054919	-0.15481	NA	0	0.0959437	0	0	0.0239859	-1.52007	NA	0	0	0	0	0	0	0	0
ENSDARG00000008100	solute carrier family 7 (neutral amino acid transporter light chain, asc system), member 10a [Source:ZFIN	slc7a10a	16.9205	5.80332	4.80517	9.17632	4.70313	10.2808	5.8396	6.94117	-0.216932	0.960382	10.558	4.98907	8.50798	4.4225	7.11938	-0.282895	0.999859	5.63017	1.21775	7.64343	4.83045	12.2673	3.15645	8.21341	7.87904
ENSDARG00000008105	methyltransferase like 2A [Source:ZFIN	mettl2a	82.2909	65.034	39.5092	62.278	89.4901	67.3547	84.1108	80.3185	0.483447	0.679753	88.9236	80.7846	55.3334	58.0368	70.7696	0.203195	0.999859	54.1904	48.3042	82.358	61.6175	77.4864	64.9045	86.7765	76.3891
ENSDARG00000008107	v-src avian sarcoma (Schmidt-Ruppin A-2) viral oncogene homolog [Source:ZFIN	src	6.37985	1.75021	8.00862	5.37956	2.35157	3.55154	2.35633	2.75315	-0.816842	0.769452	10.558	3.83775	4.60061	5.64719	6.16088	0.219692	0.999859	16.6559	3.11203	4.49052	8.08616	4.44548	2.2687	4.82091	3.84503
ENSDARG00000008119	si:ch211-195d17.2 [Source:ZFIN	si:ch211-195d17.2	40.3133	29.5693	31.7675	33.8834	26.2591	42.4316	60.1377	42.9428	0.459935	0.769452	36.9529	47.0124	40.2081	31.91	39.0208	0.236264	0.999859	29.3238	40.5917	52.3575	40.7577	53.6271	39.357	50.4411	47.8084
ENSDARG00000008127	protocadherin-related 15b [Source:ZFIN	pcdh15b	6.19493	3.4083	1.60172	3.73498	0	0.498462	2.97103	1.1565	-1.56274	0.733547	4.09577	2.49454	1.51253	3.60604	2.92722	-0.320358	0.999859	11.3776	1.01479	7.45235	6.61493	6.415	0.0986391	3.30322	3.27228
ENSDARG00000008131	SRY (sex determining region Y)-box 1b [Source:ZFIN	sox1b	0	0.0921162	1.53499	0.542367	4.44185	0.311539	0	1.58446	1.58811	0.891445	0	0.0959437	0	2.78957	0.721379	0.369048	0.999859	1.52484	0	0.191086	0.571975	0.281359	0.295917	0.535657	0.370978
ENSDARG00000008133	forkhead box L1 [Source:ZFIN	foxl1	0.277385	0	0.333692	0.203692	0	0	0.512246	0.170749	-0.251795	0.976641	3.45865	1.15132	3.1511	0.884499	2.16139	3.42457	0.0645229	2.81509	2.36785	1.81532	2.33275	0.844078	0.838432	1.60697	1.09649
ENSDARG00000008140	potassium voltage-gated channel, shaker-related subfamily, beta member 1 a [Source:ZFIN	kcnab1a	1.57185	0.368465	1.00108	0.980463	0.391928	1.37077	1.12694	0.963213	0.153656	0.991205	0.091017	0.863493	0	0	0.238627	-2.07801	0.978055	0.117295	0.135306	2.77074	1.00778	0.90035	0.295917	0.71421	0.636826
ENSDARG00000008141	retinoblastoma-like 1 (p107) [Source:ZFIN	rbl1	50.7614	31.4116	46.5835	42.9188	27.6962	49.1608	41.5944	39.4838	0.0100259	0.999243	35.2236	54.1122	47.5816	64.8406	50.4395	0.270859	0.999859	87.0331	19.3487	40.7013	49.0277	50.701	21.8486	67.6714	46.7403
ENSDARG00000008142	syntaxin binding protein 3 [Source:ZFIN	stxbp3	76.5582	78.8515	84.0238	79.8112	97.9819	97.9478	82.8814	92.937	0.323067	0.779313	80.459	94.6964	85.1428	103.282	90.8951	0.200749	0.999859	82.8105	56.3549	81.0204	73.3952	96.7314	38.4692	85.1695	73.4567
ENSDARG00000008153	serine incorporator 5 [Source:ZFIN	serinc5	43.0871	43.571	64.2024	50.2868	61.0101	54.3324	33.7058	49.6827	0.0855345	0.975825	50.2414	62.4593	70.4587	91.5797	68.6848	0.468289	0.999859	82.224	82.0629	44.3319	69.5396	51.4888	35.3128	61.5113	49.4376
ENSDARG00000008155	spermine synthase [Source:ZFIN	sms	45.9534	30.7668	43.1131	39.9444	19.727	34.5185	32.5788	28.9415	-0.33623	0.786246	41.4127	54.8798	40.9013	47.6949	46.2222	0.237859	0.999859	43.8684	35.1118	35.3509	38.1104	43.048	24.6598	45.3523	37.6867
ENSDARG00000008164	bloodthirsty-related gene family, member 33 [Source:ZFIN	btr33	18.2149	21.4631	19.6879	19.7886	21.2947	37.5716	29.4029	29.4231	0.677514	0.679992	30.4907	25.7129	33.0866	26.1267	28.8542	0.560147	0.999859	24.632	49.2513	25.9877	33.2903	28.8112	35.5101	31.5145	31.9453
ENSDARG00000008165	caspase a [Source:ZFIN	caspa	12.2974	12.0672	10.211	11.5252	4.04992	13.5831	7.68369	8.4389	-0.317361	0.917257	5.37	5.56473	9.45331	5.51111	6.47479	-0.785972	0.965907	5.63017	8.45661	3.82172	5.9695	7.76552	9.42003	9.55255	8.9127
ENSDARG00000008170	drebrin-like a [Source:ZFIN	dbnla	0.462308	7.18506	15.4166	7.68799	0	1.86923	6.8641	2.91111	-1.36252	0.827347	1.18322	2.30265	4.8527	5.307	3.41139	-1.17484	0.999859	0.703772	8.45661	0.477715	3.2127	3.03868	2.41666	1.42842	2.29459
ENSDARG00000008174	homeobox B1a [Source:ZFIN	hoxb1a	1.84923	0.829046	0	0.89276	0	0.0623078	0.102449	0.054919	-3.7598	0.581714	0.637119	1.24727	0.441154	0	0.581385	-0.560095	0.999859	1.05566	0	0.0955429	0.383733	0.112544	0	0.0892762	0.0672733
ENSDARG00000008182	si:ch73-111e15.1 [Source:ZFIN	si:ch73-111e15.1	0	0	0	0	0	0.623078	0.922043	0.51504	5.19862	NA	0.455085	0.0959437	0	0.204115	0.188786	3.57947	NA	0.234591	0	0	0.0781968	0.281359	0	0.178552	0.153304
ENSDARG00000008184	melanoma inhibitory activity family, member 3 [Source:ZFIN	mia3	47.1554	34.2672	30.0991	37.1739	29.2639	53.647	27.3539	36.7549	0.121038	0.962863	45.5995	54.0163	51.9932	31.7739	45.8457	0.342585	0.999859	79.7608	30.3761	40.5102	50.2157	36.2954	21.2074	34.0142	30.5057
ENSDARG00000008186	spleen tyrosine kinase [Source:ZFIN	syk	19.5094	16.9494	12.5468	16.3352	14.24	34.02	5.12246	17.7942	0.265018	0.955836	4.45983	8.63493	14.4951	11.4985	9.77208	-0.682278	0.999859	9.26633	11.8393	6.49692	9.20083	7.31535	0.739793	7.85631	5.30381
ENSDARG00000008188	splicing factor 1 [Source:ZFIN	sf1	323.893	262.439	355.649	313.994	239.076	286.74	235.531	253.782	-0.192636	0.93123	256.941	319.013	271.877	455.857	325.922	0.0733558	0.999859	413.348	108.38	265.609	262.446	291.207	130.204	332.465	251.292
ENSDARG00000008191	transmembrane protein with EGF-like and two follistatin-like domains 1a [Source:ZFIN	tmeff1a	0.462308	1.65809	0.400431	0.840277	0	0.0623078	0.204898	0.0890687	-3.16501	0.533094	0.364068	0.0959437	0.252088	0.40823	0.280083	-1.61076	0.999859	1.64213	0.47357	0	0.705235	0.450175	0	0.178552	0.209576
ENSDARG00000008192	pantothenate kinase 1a [Source:ZFIN	pank1a	2.86631	2.21079	3.06997	2.71569	1.30643	1.18385	1.02449	1.17159	-1.10061	0.813468	0.273051	2.87831	1.7016	1.36077	1.55343	-0.770489	0.999859	1.05566	0	0.382172	0.479276	1.46307	0.0493195	1.24987	0.920752
ENSDARG00000008200	UDP-glucose pyrophosphorylase 2b [Source:ZFIN	ugp2b	49.9293	30.122	45.9161	41.9891	13.8481	39.5654	41.7993	31.7376	-0.272773	0.917658	26.941	39.7207	53.4427	57.7646	44.4673	0.136232	0.999859	30.9659	30.8497	20.4462	27.4206	36.2954	21.5033	48.0306	35.2764
ENSDARG00000008203	paired box 1a [Source:ZFIN	pax1a	5.27031	0	3.87083	3.04705	0	0	0.102449	0.0341497	-6.29416	0.546019	0	0	0	0.748422	0.187106	-3.94155	0.999859	27.0952	3.92387	0	10.3397	1.12544	1.28231	0	0.802582
ENSDARG00000008209	myelin transcription factor 1-like, a [Source:ZFIN	myt1la	0	0	0.533908	0.177969	0.914498	0	0.102449	0.338982	0.913099	NA	0.091017	0	0.0630221	0.0680384	0.0555194	-1.69943	NA	0	0.0676529	0	0.022551	0.0562719	0.0493195	0.178552	0.0947146
ENSDARG00000008212	potassium channel, subfamily K, member 13a [Source:ZFIN	kcnk13a	0.832155	0	0	0.277385	0	0	0.409797	0.136599	-0.805957	0.954245	1.00119	0.671606	0.0630221	0.204115	0.484982	0.91357	0.999859	0	0.47357	1.14651	0.540028	0.225088	0	1.60697	0.610686
ENSDARG00000008218	zinc finger protein 410 [Source:ZFIN	znf410	32.8239	37.3992	45.3822	38.5351	21.0334	31.0293	26.7392	26.2673	-0.449841	0.743265	31.4009	29.9344	37.4981	37.4211	34.0636	-0.162127	0.999859	38.3555	13.9365	31.7202	28.0041	38.1523	21.306	33.0322	30.8302
ENSDARG00000008219	crystallin, gamma M4 [Source:ZFIN	crygm4	0	0.0921162	0	0.0307054	0	0	0.204898	0.0682995	1.25518	NA	0.091017	0.191887	0	0	0.0707261	1.15224	NA	0.469181	0.0676529	0.0955429	0.210792	0.112544	0.0986391	0	0.0703943
ENSDARG00000008224	vacuolar protein sorting 35 homolog (S. cerevisiae) [Source:ZFIN	vps35	138.6	108.421	110.786	119.269	94.4545	102.745	103.781	100.327	-0.132464	0.91473	131.975	158.595	121.191	136.145	136.976	0.222855	0.999859	139.347	89.3018	110.925	113.191	117.271	64.8552	152.037	111.388
ENSDARG00000008235	component of oligomeric golgi complex 5 [Source:ZFIN	cog5	19.7868	8.19834	13.281	13.7554	7.31598	12.2123	19.6702	13.0662	0.0664709	0.990418	14.9268	20.6279	10.5877	15.7169	15.4648	0.207628	0.999859	17.7116	10.9598	19.8729	16.1814	12.6049	3.00849	22.2298	12.6144
ENSDARG00000008237	seryl-tRNA synthetase [Source:ZFIN	sars	246.78	196.392	158.904	200.692	166.569	183.559	163.611	171.246	-0.109236	0.953812	225.358	171.068	193.793	149.821	185.01	-0.0875909	0.999859	131.136	149.919	197.678	159.578	177.65	185.293	200.068	187.671
ENSDARG00000008238	mannosidase, beta A, lysosomal [Source:ZFIN	manba	22.838	13.1726	15.1496	17.0534	3.13542	15.0785	19.5678	12.5939	-0.29812	0.92141	21.0249	16.1185	21.6796	21.8403	20.1658	0.290433	0.999859	15.483	15.2896	15.1913	15.3213	15.7561	12.971	33.1215	20.6162
ENSDARG00000008239	molybdenum cofactor synthesis 3 [Source:ZFIN	mocs3	45.5836	25.5162	19.7546	30.2848	13.1949	31.4031	58.0887	34.2289	0.311464	0.911005	37.9541	36.6505	26.5323	27.5556	32.1731	0.127025	0.999859	15.7176	24.355	29.045	23.0392	38.6588	23.6241	40.3528	34.2119
ENSDARG00000008243	chaperonin containing TCP1, subunit 8 (theta) [Source:ZFIN	cct8	375.857	253.872	246.599	292.109	395.977	292.161	249.874	312.671	0.222018	0.894135	354.784	260.679	291.918	215.41	280.698	-0.0216121	0.999859	273.181	199.508	370.324	281.004	258.851	265.783	383.977	302.87
ENSDARG00000008247	vascular endothelial zinc finger 1a [Source:ZFIN	vezf1a	10.5406	7.92199	19.4209	12.6278	7.31598	16.8854	9.73267	11.3114	-0.0359328	0.995442	19.0226	6.04445	14.9992	21.5001	15.3916	0.303084	0.999859	17.0078	5.81815	19.013	13.9463	9.05977	8.48296	14.4627	10.6685
ENSDARG00000008249	patched domain containing 4 [Source:ZFIN	ptchd4	0.924616	0	2.06889	0.997837	0	0.186923	0	0.0623078	-3.65621	0.647317	0.455085	0	0.189066	0	0.161038	-2.6087	0.999859	0.234591	0.270612	0	0.168401	0.90035	0	1.07131	0.657222
ENSDARG00000008255	CCR4-NOT transcription complex, subunit 6a [Source:ZFIN	cnot6a	138.508	99.0249	136.747	124.76	153.244	124.179	124.066	133.83	0.216326	0.891445	188.132	138.159	108.713	185.745	155.187	0.32801	0.999859	162.219	82.4689	172.168	138.952	152.834	73.6341	165.429	130.632
ENSDARG00000008263	major facilitator superfamily domain containing 4Ab [Source:ZFIN	mfsd4ab	45.1213	0	13.6814	19.6009	0	0	1.94653	0.648845	-4.7341	0.490443	0.091017	0.287831	0.693243	0.544307	0.404099	-5.41739	0.452923	35.1886	0.676529	0.859886	12.2417	0.618991	0.0493195	0	0.22277
ENSDARG00000008275	kelch-like family member 24b [Source:ZFIN	klhl24b	33.7485	17.6863	20.6222	24.019	56.8295	50.5316	24.3829	43.9147	1.01256	0.586809	84.0087	34.1559	36.8679	57.6966	53.1823	1.17485	0.682714	51.6099	159.458	77.963	96.3436	47.2684	78.1221	60.0829	61.8245
ENSDARG00000008278	REST corepressor 2 [Source:ZFIN	rcor2	31.1596	16.3967	29.7654	25.7739	60.4875	35.017	26.1245	40.543	0.777833	0.591954	61.0724	35.8829	39.1367	70.0795	51.5429	1.02823	0.478114	39.8804	20.5665	48.5358	36.3276	35.6201	19.2346	60.8864	38.5804
ENSDARG00000008279	mitogen-activated protein kinase kinase 7 [Source:ZFIN	map2k7	4.53062	1.01328	3.33692	2.96027	1.04514	1.80692	2.45878	1.77028	-0.581288	0.880795	5.27899	5.37284	2.20577	3.67407	4.13292	0.51539	0.999859	6.68583	0.676529	5.06377	4.14204	3.2075	1.28231	4.73164	3.07381
ENSDARG00000008287	family with sequence similarity 114, member A1 [Source:ZFIN	fam114a1	13.5919	10.4091	16.2842	13.4284	6.66277	12.15	5.02001	7.94426	-0.625746	0.835369	5.00594	10.4579	13.9279	13.7438	10.7839	-0.269064	0.999859	27.3298	8.25365	3.91726	13.1669	6.415	5.37583	6.16006	5.98363
ENSDARG00000008292	eukaryotic translation initiation factor 2, subunit 3 gamma [Source:ZFIN	eif2s3	485.701	467.49	487.792	480.327	484.684	577.157	403.445	488.428	0.134295	0.945154	460.819	383.967	524.091	380.879	437.439	-0.107979	0.999859	301.332	401.993	500.263	401.196	413.373	332.759	394.869	380.334
ENSDARG00000008305	heart and neural crest derivatives expressed 2 [Source:ZFIN	hand2	3.32862	5.15851	11.6125	6.69987	14.3707	13.8323	1.84409	10.0157	0.673698	0.867413	3.7317	3.26208	9.7054	12.1789	7.21951	0.129926	0.999859	6.56853	8.05069	3.72617	6.11513	6.92144	7.98976	4.28526	6.39882
ENSDARG00000008306	retinol dehydrogenase 5 (11-cis/9-cis) [Source:ZFIN	rdh5	0	0	0	0	0	0.373847	0	0.124616	3.26075	NA	0.728136	0.0959437	0.189066	0.136077	0.287306	4.21942	NA	0	0	0	0	0	0.0493195	0.0892762	0.0461986
ENSDARG00000008310	inositol hexakisphosphate kinase 2a [Source:ZFIN	ip6k2a	19.9717	24.2266	60.3316	34.8433	30.4397	26.2939	19.0555	25.263	-0.373653	0.891036	37.681	31.6614	33.5277	81.2378	46.027	0.395381	0.999859	61.2281	29.8349	29.9049	40.3227	29.5427	16.5714	31.5145	25.8762
ENSDARG00000008322	autophagy/beclin-1 regulator 1a [Source:ZFIN	ambra1a	28.4782	16.3046	11.5458	18.7762	15.2852	7.35232	17.3139	13.3171	-0.371852	0.916896	18.7495	20.3401	9.57935	17.3498	16.5047	-0.157971	0.999859	31.0832	2.63846	21.115	18.2789	14.2368	4.83331	17.141	12.0704
ENSDARG00000008329	acid-sensing (proton-gated) ion channel 1a [Source:ZFIN	asic1a	0.369847	0	0.0667385	0.145528	0.130643	0.685385	0.512246	0.442758	1.86054	0.82583	2.45746	0	0.693243	2.10919	1.31497	3.2806	0.802949	1.05566	0	1.52869	0.861448	0.787807	0	1.33914	0.708983
ENSDARG00000008333	zinc finger-like gene 2a [Source:ZFIN	znfl2a	19.1396	45.8739	22.0904	29.0346	73.4211	53.9585	57.0642	61.4813	1.14444	0.330968	30.3997	27.248	26.7213	52.1855	34.1386	0.205112	0.999859	19.0018	32.4057	32.389	27.9322	47.9437	34.0305	54.5478	45.5073
ENSDARG00000008363	MCL1, BCL2 family apoptosis regulator b [Source:ZFIN	mcl1b	93.0164	276.901	424.791	264.903	127.115	346.556	137.487	203.719	-0.295807	0.962165	114.954	151.495	599.97	315.154	295.393	0.193738	0.999859	200.34	1032.18	134.238	455.586	212.539	550.011	138.467	300.339
ENSDARG00000008370	casein kinase 1, delta a [Source:ZFIN	csnk1da	97.547	77.5618	96.0367	90.3819	83.0886	82.3709	101.015	88.8248	0.0853659	0.979562	95.5679	108.704	64.2825	100.289	92.2108	0.0388574	0.999859	131.136	44.1097	121.244	98.8299	88.8533	26.8791	146.056	87.2628
ENSDARG00000008372	sprouty-related, EVH1 domain containing 2b [Source:ZFIN	spred2b	54.7373	42.6498	50.788	49.3917	26.7817	35.1416	25.4074	29.1102	-0.641936	0.800912	52.1527	56.7027	38.9476	52.4576	50.0652	0.0350141	0.999859	87.385	7.17121	50.7333	48.4298	33.4818	11.1955	39.9065	28.1946
ENSDARG00000008377	epsin 2 [Source:ZFIN	epn2	113.913	73.5087	102.377	96.5994	115.096	89.287	78.5785	94.3205	0.0863533	0.963173	121.326	88.0763	71.6561	97.7031	94.6903	-0.00931937	0.999859	111.782	76.989	83.409	90.7268	60.9987	40.3927	97.5789	66.3234
ENSDARG00000008380	bromodomain containing 7 [Source:ZFIN	brd7	58.5282	91.6556	89.0959	79.7599	64.2761	87.2309	67.6165	73.0411	-0.0384119	0.993408	108.765	70.6145	84.0084	112.059	93.8619	0.224931	0.999859	80.5818	68.2618	103.569	84.1374	92.7361	134.494	77.4025	101.544
ENSDARG00000008383	actin related protein 2/3 complex, subunit 1A [Source:ZFIN	arpc1a	173.181	162.954	246.265	194.133	171.795	194.712	207.255	191.254	0.0812037	0.980604	148.267	166.846	204.317	187.31	176.685	-0.110128	0.999859	142.396	212.498	172.455	175.783	214.565	328.764	159.09	234.14
ENSDARG00000008384	histone deacetylase 6 [Source:ZFIN	hdac6	19.4169	19.2523	16.7514	18.4735	15.9384	11.1531	11.4743	12.8553	-0.425632	0.714842	19.6597	20.8198	12.4784	18.9827	17.9851	-0.0372595	0.999859	20.0575	10.2156	13.4715	14.5815	11.1418	11.0476	18.3909	13.5268
ENSDARG00000008388	matrix metallopeptidase 14b (membrane-inserted) [Source:ZFIN	mmp14b	29.2179	12.4357	23.2917	21.6484	41.9362	20.9977	16.187	26.3736	0.41695	0.864785	40.8666	19.0928	43.8633	34.8357	34.6646	0.742845	0.931048	66.741	27.0612	28.0896	40.6306	31.9624	20.1717	31.1574	27.7638
ENSDARG00000008395	snurportin 1 [Source:ZFIN	snupn	33.3787	33.3461	22.1572	29.6273	53.0409	29.7831	32.5788	38.4676	0.476993	0.750701	28.5793	37.3221	30.2506	30.8214	31.7434	0.118212	0.999859	21.6996	26.2493	41.179	29.7093	26.279	26.3859	38.3888	30.3512
ENSDARG00000008396	finTRIM family, member 24 [Source:ZFIN	ftr24	14.424	7.73776	16.8181	12.9933	2.22092	9.53309	21.1045	10.9528	-0.128258	0.977381	10.831	15.6388	11.47	17.8261	13.9415	0.131989	0.999859	11.4949	6.35937	18.1532	12.0025	12.6049	6.46086	21.7834	13.6164
ENSDARG00000008398	calcium channel, voltage-dependent, L type, alpha 1C subunit [Source:ZFIN	cacna1c	1.38692	0	0.667385	0.68477	0.391928	0.373847	0.409797	0.391857	-0.620896	0.92596	5.37	1.15132	2.01671	1.15665	2.42367	1.89736	0.862858	2.34591	0.202959	2.38857	1.64581	0.731535	0.147959	0.0892762	0.322923
ENSDARG00000008403	phosphatase, orphan 1 [Source:ZFIN	phospho1	0.739693	2.3029	2.13563	1.72608	0	0.249231	0.614695	0.287975	-2.49284	0.383821	0.637119	1.05538	0.630221	1.769	1.02293	-0.788752	0.999859	1.52484	2.16489	1.24206	1.64393	0.675263	0	0.624933	0.433399
ENSDARG00000008407	tetraspanin 7b [Source:ZFIN	tspan7b	2.03416	0.276349	6.74059	3.01703	0.391928	1.18385	2.04898	1.20825	-1.20471	0.777763	7.09933	4.41341	10.7137	2.6535	6.22	1.09794	0.999859	3.51886	7.44182	1.24206	4.06758	3.2075	0.986391	1.5177	1.90386
ENSDARG00000008413	ATPase phospholipid transporting 11A [Source:ZFIN	atp11a	55.8468	23.3054	34.9042	38.0188	98.1125	32.2131	15.3674	48.5643	0.492013	0.905766	48.9672	16.982	146.274	46.1981	64.6054	0.888098	0.999859	54.7769	23.8815	19.2041	32.6208	15.1934	8.28568	22.5869	15.3553
ENSDARG00000008414	exocyst complex component 3-like 2a [Source:ZFIN	exoc3l2a	3.79093	1.84232	2.66954	2.7676	7.96919	4.17462	0.819593	4.32114	0.777902	0.887816	4.00475	3.26208	4.60061	4.0823	3.98744	0.584476	0.999859	12.0814	4.66805	0	5.58315	2.53224	1.43027	1.16059	1.7077
ENSDARG00000008433	unc-45 myosin chaperone B [Source:ZFIN	unc45b	8.13663	8.47469	17.619	11.4101	3.13542	4.61077	1.84409	3.19676	-1.72341	0.579291	1.91136	33.3884	13.9909	5.37503	13.6664	0.273515	0.999859	24.5147	3.11203	1.81532	9.81402	3.32004	1.03571	1.24987	1.86854
ENSDARG00000008434	bcl2-like 1 [Source:ZFIN	bcl2l1	46.6931	25.8846	32.7686	35.1155	50.6893	17.82	22.8462	30.4518	-0.0849908	0.98575	25.2117	43.2706	27.9188	49.1918	36.3982	0.0894177	0.999859	58.413	10.4185	20.2551	29.6956	33.932	9.51867	31.0681	24.8396
ENSDARG00000008439	ataxin 10 [Source:ZFIN	atxn10	10.9105	6.17178	6.87406	7.98544	0	8.59847	16.8017	8.46671	0.216008	0.970823	11.7412	7.00389	4.8527	8.02853	7.90658	0.00612842	0.999859	6.56853	4.87101	12.8983	8.11261	12.6049	6.46086	20.2657	13.1105
ENSDARG00000008447	FK506 binding protein 4 [Source:ZFIN	fkbp4	391.02	584.109	355.382	443.504	488.211	366.183	568.286	474.226	0.175367	0.926895	428.144	391.354	424.201	569.345	453.261	0.0283783	0.999859	707.173	412.547	535.9	551.874	377.978	352.092	727.155	485.742
ENSDARG00000008450	procollagen C-endopeptidase enhancer 2a [Source:ZFIN	pcolce2a	6.10247	2.11867	0.600646	2.9406	6.66277	0.934616	1.53674	3.04471	0.200132	0.976488	3.00356	0.383775	5.92407	1.83704	2.78711	0.0743849	0.999859	1.52484	1.82663	2.77074	2.04074	2.1946	1.13435	2.14263	1.82386
ENSDARG00000008454	cytoplasmic polyadenylation element binding protein 1b [Source:ZFIN	cpeb1b	0.647232	2.67137	1.40151	1.57337	1.829	1.86923	0.819593	1.50594	0.005594	0.999265	1.27424	1.82293	1.1344	0.544307	1.19397	-0.444052	0.999859	3.87074	1.2854	1.62423	2.26013	0.675263	1.87414	0.982038	1.17715
ENSDARG00000008457	fatty acid amide hydrolase 2a [Source:ZFIN	faah2a	39.2037	33.2539	36.6394	36.3657	19.0738	18.8169	19.158	19.0162	-0.824558	0.467528	13.4705	24.8494	14.8732	17.2818	17.6187	-1.02859	0.25712	17.7116	22.9343	21.4972	20.7144	32.694	33.6852	19.9086	28.7626
ENSDARG00000008461	anaphase promoting complex subunit 5 [Source:ZFIN	anapc5	39.851	39.8863	22.8913	34.2095	25.214	22.68	32.4764	26.7901	-0.249537	0.900585	25.2117	28.2074	15.5664	31.0935	25.0198	-0.448682	0.999859	17.3597	21.9195	31.6247	23.6346	38.8839	24.5611	38.1209	33.8553
ENSDARG00000008472	APEX nuclease (apurinic/apyrimidinic endonuclease) 2 [Source:ZFIN	apex2	13.5919	7.55353	6.0732	9.07286	17.7674	12.6485	16.6992	15.705	0.924091	0.434568	10.558	9.69031	9.26424	9.11715	9.65742	0.139733	0.999859	9.03173	12.5158	9.64983	10.3991	17.7256	11.886	8.39196	12.6679
ENSDARG00000008473	ankyrin repeat and SOCS box containing 14a [Source:ZFIN	asb14a	0	0	0	0	0	0	0	0	0	NA	0.091017	0.0959437	0	0.0680384	0.0637498	2.01591	NA	0.469181	0.270612	0	0.246598	0	0.0493195	0	0.0164398
ENSDARG00000008480	tRNA methyltransferase 61A [Source:ZFIN	trmt61a	88.4858	60.1519	46.1163	64.918	73.0292	56.7001	89.7455	73.1582	0.292737	0.847908	67.1706	73.5888	52.4974	57.4924	62.6873	-0.0199259	0.999859	43.7511	55.3401	58.7589	52.6167	66.5134	42.4641	76.8668	61.9481
ENSDARG00000008485	low density lipoprotein receptor-related protein 3 [Source:ZFIN	lrp3	3.51354	1.19751	2.00215	2.23774	0.130643	1.05923	1.63919	0.94302	-1.0724	0.802871	7.00831	6.90794	2.20577	4.89876	5.2552	1.26022	0.98803	6.56853	0.135306	6.40137	4.3684	1.68816	1.13435	3.48177	2.10143
ENSDARG00000008487	dystrophin [Source:ZFIN	dmd	39.0188	17.2257	40.3101	32.1849	31.2236	23.2408	31.8617	28.7753	-0.0355744	0.995916	66.2604	44.0381	31.0699	51.5731	48.2354	0.606371	0.999859	37.6518	11.0951	91.6256	46.7908	34.4384	16.522	72.7601	41.2402
ENSDARG00000008490	LTV1 ribosome biogenesis factor [Source:ZFIN	ltv1	22.2833	40.3469	45.9828	36.2043	58.2666	43.2416	39.3405	46.9495	0.450374	0.84023	36.0427	37.514	41.3425	28.0999	35.7498	-0.0212657	0.999859	33.5464	42.2154	33.3445	36.3688	37.9273	60.9096	33.5678	44.1349
ENSDARG00000008491	si:ch211-107o10.3 [Source:ZFIN	si:ch211-107o10.3	7.85924	6.90871	6.74059	7.16951	0.130643	6.72924	9.01553	5.2918	-0.316116	0.947542	6.55322	8.92276	5.67198	3.1978	6.08644	-0.221602	0.999859	5.39558	1.69132	6.59246	4.55979	7.03399	4.43876	6.16006	5.8776
ENSDARG00000008494	myosin, light chain 6, alkali, smooth muscle and non-muscle [Source:ZFIN	myl6	75.1713	28.1876	48.0517	50.4702	35.1428	52.9616	57.3715	48.492	0.0923675	0.968388	49.1492	76.3711	47.4556	54.0905	56.7666	0.221928	0.999859	70.729	33.6235	40.128	48.1602	47.7748	37.8774	56.7797	47.4773
ENSDARG00000008502	partner of NOB1 homolog [Source:ZFIN	pno1	116.872	152.913	90.5641	120.116	104.645	135.582	126.525	122.25	0.120503	0.963173	110.495	111.295	130.897	87.6335	110.08	-0.111889	0.999859	86.6812	139.5	97.5493	107.91	128.131	139.081	110.345	125.853
ENSDARG00000008503	glucocorticoid induced 1a [Source:ZFIN	glcci1a	16.3657	21.0946	24.8267	20.7623	52.3876	46.98	23.4609	40.9429	1.07553	0.487518	39.6834	23.0265	27.2255	34.8357	31.1928	0.582171	0.999859	18.4154	35.7884	85.2243	46.476	45.0738	31.5645	38.0317	38.2233
ENSDARG00000008540	SRY (sex determining region Y)-box 21b [Source:ZFIN	sox21b	1.01708	0	3.40366	1.47358	2.35157	0.311539	0.409797	1.0243	-0.458169	0.953002	1.0922	0.479718	0.693243	1.22469	0.872464	-0.741682	0.999859	0.117295	0.135306	0.382172	0.211591	1.01289	0.394556	0.0892762	0.498909
ENSDARG00000008541	chitinase, acidic.4 [Source:ZFIN	chia.4	0.0924616	1.19751	1.20129	0.830422	2.09028	0.249231	0.204898	0.848137	0.0145605	0.999243	1.82034	1.43915	1.32346	1.15665	1.4349	0.732457	0.999859	1.40754	4.66805	2.48412	2.85324	1.12544	4.43876	0.178552	1.91425
ENSDARG00000008542	YOD1 deubiquitinase [Source:ZFIN	yod1	38.1867	23.1212	32.3014	31.2031	15.4158	45.6716	34.218	31.7685	0.165577	0.945864	37.681	41.0639	31.7631	49.9402	40.1121	0.391605	0.999859	39.1766	29.429	37.835	35.4802	40.9097	18.5935	49.6376	36.3802
ENSDARG00000008548	Rho GTPase activating protein 12a [Source:ZFIN	arhgap12a	43.2721	64.4813	51.3219	53.0251	40.7605	23.1162	29.0956	30.9907	-0.698812	0.431029	44.6894	45.3813	32.5194	48.8516	42.8604	-0.32053	0.999859	34.3675	22.9343	42.421	33.241	39.3903	23.4761	36.8711	33.2458
ENSDARG00000008551	polymerase (DNA directed), epsilon 3 (p17 subunit) [Source:ZFIN	pole3	117.056	150.61	170.65	146.106	119.407	134.398	148.346	134.051	-0.0338775	0.994102	133.522	110.623	149.803	162.34	139.072	-0.061998	0.999859	88.7925	148.566	156.117	131.158	148.108	221.543	127.308	165.653
ENSDARG00000008553	zgc:136872 [Source:ZFIN	zgc:136872	61.6719	40.9917	39.2422	47.302	75.3807	59.2547	67.3091	67.3148	0.631524	0.581714	70.8112	35.787	28.2969	40.755	43.9125	-0.0938475	0.999859	31.0832	29.8349	28.4718	29.7966	55.5966	68.5048	67.4035	63.835
ENSDARG00000008560	BRCA1 associated protein [Source:ZFIN	brap	10.5406	2.94772	17.8192	10.4358	3.39671	10.9662	9.22043	7.8611	-0.267371	0.945864	7.28136	8.44304	9.01215	7.75638	8.12323	-0.315972	0.999859	18.5327	4.39744	8.59886	10.5096	4.72684	3.64965	10.8917	6.42273
ENSDARG00000008568	solute carrier family 25 (mitochondrial carrier	slc25a24	48.7273	57.5726	57.4618	54.5872	22.9931	46.4193	39.0331	36.1485	-0.491015	0.825474	33.4943	51.7136	57.161	53.4101	48.9448	-0.136696	0.999859	50.3197	73.1328	25.2233	49.5586	49.1816	32.4029	45.7987	42.4611
ENSDARG00000008573	family with sequence similarity 20, member B (H. sapiens) [Source:ZFIN	fam20b	39.4811	9.02739	22.8246	23.7777	12.0191	11.1531	16.4943	13.2222	-0.688714	0.688078	19.7507	24.5616	19.4108	18.8466	20.6424	-0.131165	0.999859	31.5524	10.0803	18.822	20.1516	13.0551	9.12411	21.8727	14.684
ENSDARG00000008575	lysosomal trafficking regulator [Source:ZFIN	lyst	27.831	9.6722	19.4209	18.9747	35.9267	15.2654	9.22043	20.1375	0.228493	0.962863	30.0356	12.7605	28.2969	33.747	26.21	0.531697	0.999859	22.8726	3.04438	15.1913	13.7028	8.04688	1.57822	16.5161	8.71373
ENSDARG00000008592	myotubularin related protein 8 [Source:ZFIN	mtmr8	33.5636	18.0548	20.2218	23.9467	22.4705	32.0262	30.0176	28.1714	0.375778	0.788104	16.9292	23.5062	23.7593	31.7739	23.9922	0.056835	0.999859	28.5027	17.3868	19.1086	21.666	30.4994	21.2567	34.0142	28.5901
ENSDARG00000008593	neuroblastoma amplified sequence [Source:ZFIN	nbas	52.2408	26.0689	21.2228	33.1775	44.941	19.1908	16.5968	26.9095	-0.16435	0.966482	45.5085	31.2776	17.8983	21.228	28.9781	-0.165141	0.999859	36.5961	8.79487	42.5166	29.3025	21.2145	7.24997	35.4427	21.3024
ENSDARG00000008623	COP9 signalosome subunit 3 [Source:ZFIN	cops3	48.4499	26.8979	38.3746	37.9075	35.6654	54.5816	70.5875	53.6115	0.629497	0.5748	45.5085	43.0787	52.8125	54.907	49.0767	0.420646	0.999859	35.4232	42.5537	57.0391	45.0053	52.783	46.3604	56.5118	51.8851
ENSDARG00000008637	microsomal triglyceride transfer protein [Source:ZFIN	mttp	135.826	71.9427	61.5996	89.7895	27.4349	62.4324	43.5409	44.4694	-0.861659	0.591954	57.7958	58.0459	28.0448	50.0082	48.4737	-0.860005	0.848697	35.0713	47.2894	46.3383	42.8997	72.5907	72.3024	32.4965	59.1299
ENSDARG00000008639	kinesin-associated protein 3a [Source:ZFIN	kifap3a	15.7185	15.0149	15.5501	15.4278	19.0738	11.9008	10.8596	13.9447	-0.0474527	0.990793	15.0178	14.9672	11.5961	17.4178	14.7497	-0.0563871	0.999859	18.8845	7.10355	15.2869	13.7583	7.93434	13.6122	11.4274	10.9913
ENSDARG00000008660	coronin, actin binding protein, 1B [Source:ZFIN	coro1b	21.1737	16.8573	25.9613	21.3308	19.0738	5.35847	11.6792	12.0372	-0.73729	0.713902	8.64662	14.5834	8.44495	16.8735	12.1371	-0.801534	0.933878	16.4213	19.8899	8.31223	14.8745	15.0246	12.7244	23.1225	16.9572
ENSDARG00000008662	fidgetin [Source:ZFIN	fign	4.53062	3.59253	7.60819	5.24378	8.23048	9.22155	7.47879	8.31027	0.769299	0.640589	2.36644	4.50935	5.4199	5.03484	4.33263	-0.240149	0.999859	4.9264	4.32978	5.63703	4.96441	5.51465	1.82482	4.73164	4.0237
ENSDARG00000008678	sorting nexin 3 [Source:ZFIN	snx3	51.4087	33.6224	37.507	40.846	88.0531	48.4754	52.6589	63.0625	0.745216	0.581798	58.2509	48.8353	58.6735	41.9117	51.9178	0.38818	0.999859	38.5901	75.1624	45.2873	53.0133	41.5287	48.6291	58.3866	49.5148
ENSDARG00000008697	endothelial PAS domain protein 1a [Source:ZFIN	epas1a	7.9517	31.7801	58.6631	32.7983	19.8577	14.2685	13.011	15.7124	-1.00269	0.804836	2.82153	10.266	14.5581	23.065	12.6777	-1.37667	0.940606	10.4393	65.285	8.31223	28.0122	6.02109	9.42003	10.8024	8.74785
ENSDARG00000008703	acylaminoacyl-peptide hydrolase [Source:ZFIN	apeh	29.4028	6.90871	11.2788	15.8634	8.62241	7.72616	12.8061	9.71824	-0.540302	0.856654	18.6585	16.982	9.39029	11.8387	14.2174	-0.0941264	0.999859	29.9103	4.66805	12.9938	15.8574	10.354	6.0663	19.2837	11.9013
ENSDARG00000008706	poly(A) binding protein interacting protein 2B [Source:ZFIN	paip2b	25.9817	31.2274	44.915	34.0414	44.941	51.2793	33.9107	43.377	0.44775	0.769367	48.6941	37.1302	50.8588	29.0524	41.4339	0.296781	0.999859	61.2281	47.8982	46.9116	52.0126	34.7198	32.5509	46.6022	37.9576
ENSDARG00000008720	LIM domain only 3 [Source:ZFIN	lmo3	5.27031	0	6.27342	3.84791	1.04514	3.61385	1.33184	1.99694	-0.757529	0.915528	1.18322	1.63104	2.70995	3.538	2.26555	-0.672808	0.999859	1.29025	0.879487	0	0.723245	0.168816	0.937071	2.49973	1.20187
ENSDARG00000008723	protein kinase C, beta a [Source:ZFIN	prkcba	1.202	0.460581	2.6028	1.42179	0.261285	0.56077	0.409797	0.410617	-1.64952	0.777763	1.18322	2.87831	0.882309	0.204115	1.28699	-0.147194	0.999859	4.57451	0	0.382172	1.65223	1.63188	0.0986391	0.71421	0.814911
ENSDARG00000008727	RAN binding protein 3a [Source:ZFIN	ranbp3a	16.3657	4.42158	5.27234	8.68654	14.3707	6.10616	4.20042	8.22575	0.0864723	0.991205	10.922	7.48361	6.68034	7.00795	8.02348	-0.0416208	0.999859	32.2562	2.23255	10.1275	14.8721	4.55802	1.13435	7.58848	4.42695
ENSDARG00000008732	zgc:66479 [Source:ZFIN	zgc:66479	21.9134	10.4091	16.3509	16.2245	6.92405	12.8354	5.22491	8.32812	-0.80632	0.782189	4.45983	10.266	18.1504	13.2675	11.5359	-0.405275	0.999859	25.3358	13.4629	5.25486	14.6845	18.4009	9.12411	5.08874	10.8713
ENSDARG00000008735	ATPase H+ transporting accessory protein 2 [Source:ZFIN	atp6ap2	172.256	106.21	130.207	136.224	186.949	172.779	188.916	182.882	0.549917	0.715194	155.639	127.605	275.974	222.213	195.358	0.583958	0.950759	136.532	190.849	130.034	152.471	138.373	98.8363	170.696	135.968
ENSDARG00000008740	ESF1, nucleolar pre-rRNA processing protein, homolog (S. cerevisiae) [Source:ZFIN	esf1	82.0135	92.1162	75.6815	83.2704	68.0648	43.5531	51.8393	54.4857	-0.51872	0.765936	66.7155	71.2861	37.057	36.6047	52.9158	-0.663059	0.917105	51.0234	15.8308	52.262	39.7054	55.4278	48.925	42.4062	48.9197
ENSDARG00000008748	ubiquitin-conjugating enzyme E2Na [Source:ZFIN	ube2na	210.165	242.634	215.966	222.922	180.679	200.88	239.424	206.994	-0.0113168	0.996915	246.565	219.903	198.772	182.547	211.947	-0.0686029	0.999859	164.331	177.048	195.003	178.794	200.159	214.195	219.173	211.176
ENSDARG00000008757	ectonucleoside triphosphate diphosphohydrolase 6 (putative) [Source:ZFIN	entpd6	26.8139	35.2805	26.7621	29.6188	25.4753	21.9323	34.218	27.2085	-0.0367591	0.98995	37.317	26.8642	31.322	38.2376	33.4352	0.177991	0.999859	32.4908	16.9132	29.7138	26.3726	31.5685	24.0186	38.9244	31.5039
ENSDARG00000008765	transmembrane p24 trafficking protein 5 [Source:ZFIN	tmed5	37.1696	31.688	41.6448	36.8341	17.6367	31.4031	39.238	29.426	-0.213003	0.92141	22.2992	36.2667	32.9605	29.4606	30.2468	-0.255781	0.999859	20.0575	28.0759	28.3762	25.5032	39.6717	28.3094	37.1389	35.04
ENSDARG00000008767	transducin like enhancer of split 2b [Source:ZFIN	tle2b	2.49646	1.01328	1.86868	1.79281	0.52257	0.311539	0.512246	0.448785	-1.89098	0.537337	3.09458	1.63104	0.945331	3.87819	2.38729	0.434673	0.999859	4.57451	0.202959	1.71977	2.16575	1.46307	0.197278	2.2319	1.29742
ENSDARG00000008772	calcium channel, voltage-dependent, gamma subunit 1a [Source:ZFIN	cacng1a	7.21201	0	10.4779	5.89665	0	0	5.73715	1.91238	-1.50684	0.923916	0	12.6646	0.693243	0.952538	3.57759	-0.693765	0.999859	0.234591	2.02959	0	0.754726	2.58851	0.197278	0.0892762	0.958354
ENSDARG00000008784	pre-mRNA processing factor 4Ba [Source:ZFIN	prpf4ba	18.3074	10.1328	11.6792	13.3731	21.1641	8.16232	15.5723	14.9662	0.280728	0.93737	25.5758	24.6575	8.69704	21.228	20.0396	0.596918	0.999859	40.4669	4.7357	22.2615	22.488	16.3751	6.51018	18.9266	13.9373
ENSDARG00000008785	dihydrolipoamide dehydrogenase [Source:ZFIN	dldh	235.685	168.849	196.144	200.226	155.987	129.226	177.237	154.15	-0.263314	0.782189	143.989	165.311	155.917	130.77	148.997	-0.392295	0.832834	137.353	111.221	166.34	138.305	174.443	142.139	184.088	166.89
ENSDARG00000008788	calcium/calmodulin-dependent protein kinase IGb [Source:ZFIN	camk1gb	0	1.01328	0.0667385	0.360005	0	0.0623078	0	0.0207693	-3.41641	NA	0.273051	0.191887	0.126044	0.680384	0.317842	-0.273704	NA	0.351886	0.135306	0	0.162397	0	0.443876	0.178552	0.207476
ENSDARG00000008790	ARP3 actin related protein 3 homolog B [Source:ZFIN	actr3b	7.30447	4.97427	6.20668	6.16181	6.27084	7.41462	7.17144	6.9523	0.299794	0.87544	5.27899	6.52417	6.17616	3.67407	5.41335	-0.151875	0.999859	5.27829	3.31499	4.49052	4.36126	5.85228	2.61394	6.60644	5.02422
ENSDARG00000008796	hairy-related 5 [Source:ZFIN	her5	0	0	0	0	0	0	0	0	0	NA	0.364068	0	0.0630221	0	0.106773	2.77534	NA	0	0	0	0	0	0.0493195	0	0.0164398
ENSDARG00000008803	myristoylated alanine-rich protein kinase C substrate b [Source:ZFIN	marcksb	169.575	144.807	177.391	163.924	244.04	158.885	191.58	198.168	0.378135	0.83769	411.124	221.534	228.266	293.041	288.491	0.822883	0.566519	212.07	293.14	405.197	303.469	185.022	262.479	315.413	254.304
[truncated: 23,639 more rows]
