# Supplementary material for: Identification of an evolutionarily conserved domain in Neurod1 favouring enteroendocrine versus goblet cell fate
Source: PLoS Genet. 2022 Mar 14;18(3):e1010109. doi: 10.1371/journal.pgen.1010109 (PMC8959185; doi:10.1371/journal.pgen.1010109)
Supplement: S3 Table — Expression level of the DE genes (FDR ≤ 0,1, average expression level >10 CPM) given in CPM for the 6 ctrl and 4 Neurod1ΔUCE EEC as well as the mean and the FDR. Sheet A: List of the 680 DE genes; Sheet B: List of the 75 transcription factors DE. (XLSX) [file pgen.1010109.s008.xlsx]

## Sheet: A 680 DE neurod-UCE vs wt
Description	ID	Name	WT_1	WT_2	WT_3	WT_4	WT_5	WT_6	Mean_WT	neuroD1ΔUCE 1	neuroD1ΔUCE2	neuroD1ΔUCE 3	neuroD1ΔUCE 4	mean neuroD1ΔUCE	Log2FC	Padj
major facilitator superfamily domain containing 4Aa [Source:ZFIN	ENSDARG00000023768	mfsd4aa	0.922621	1.63234	2.3141	1.80845	5.07289	6.34507	3.01591	77.1128	154.412	107.859	90.5173	107.475	5.16169	1.17982e-20
FH2 domain containing 3 [fhdc3 human orthologous: nothing known)	ENSDARG00000069129	fhdc3	162.092	139.973	160.83	260.499	182.827	388.169	215.732	31.6236	14.6792	22.5193	15.5983	21.1051	-3.39421	7.65391e-18
insulin receptor substrate 2a [Source:ZFIN	ENSDARG00000037099	irs2a	17.765	18.7379	16.5143	36.58	50.1202	108.613	41.3883	0	0	0	0	0	-11.2385	2.34823e-17
ghrelin/obestatin prepropeptide [Source:ZFIN	ENSDARG00000054239	ghrl	151.473	206.253	194.454	186.188	50.8304	63.8239	142.17	13.4603	3.80988	5.01193	2.83605	6.27953	-4.67817	5.48668e-11
si:dkey-19a16.7 Predicted to localize to integral component of membrane.	ENSDARG00000071644	si:dkey-19a16.7	35.2405	35.2994	63.7079	28.8529	34.9015	8.95774	34.4933	0.162172	2.01699	1.16716	0.709013	1.01383	-5.2707	7.08505e-11
insulin-like growth factor binding protein 1a [Source:ZFIN	ENSDARG00000099351	igfbp1a	274.796	125.486	107.325	16.6048	20.9003	18.0399	93.8588	1.05412	1.0085	0	0.472675	0.633823	-7.52669	1.74124e-10
si:ch211-237l4.6 (nothing known)	ENSDARG00000056915	si:ch211-237l4.6	31.8033	49.5484	61.8496	52.1984	58.1353	17.5422	45.1795	1.54064	3.2496	0.0686565	1.8907	1.6874	-4.97607	2.75e-10
placenta-specific 8, tandem duplicate 2 [Source:ZFIN	ENSDARG00000094438	plac8.2	1.80906	6.12129	4.66326	7.39819	9.33412	4.35446	5.6134	79.14	50.649	66.3908	33.2054	57.3463	3.29831	1.11366e-09
zgc:152945 [Source:ZFIN	ENSDARG00000051912	zgc:152945	87.1967	110.149	59.7458	77.1878	69.6001	54.3685	76.3747	5.51385	6.4992	9.4746	19.9705	10.3645	-3.05638	1.73382e-09
glypican 1b [Source:ZFIN	ENSDARG00000090585	gpc1b	38.4787	32.3748	22.5449	18.6599	15.3201	12.1925	23.2618	1.78389	0.560276	2.47163	2.00887	1.70617	-3.90981	2.2432e-09
phosphorylase kinase, gamma 1b (muscle) [Source:ZFIN	ENSDARG00000069498	phkg1b	23.9339	25.9475	25.7005	30.2504	33.684	18.9108	26.4045	74.5992	118.891	99.6206	115.096	102.052	1.8274	5.89773e-09
regulator of G protein signaling 5a [Source:ZFIN	ENSDARG00000002644	rgs5a	100.493	139.531	151.959	138.346	105.821	136.73	128.813	1181.99	541.563	1246.12	469.957	859.907	2.65881	5.93764e-08
motilin-like [Source:ZFIN	ENSDARG00000092916	mlnl	744.066	695.14	914.876	452.112	360.987	385.058	592.04	25.7043	127.407	34.4656	58.139	61.4289	-3.48413	7.75164e-08
potassium channel tetramerisation domain containing 12.1 [Source:ZFIN	ENSDARG00000069843	kctd12.1	37.0495	36.3877	36.5347	54.5	90.7033	63.2018	53.0628	160.388	178.616	191.758	194.269	181.258	1.7172	1.39948e-07
thrombospondin, type I, domain containing 7Ba [Source:ZFIN	ENSDARG00000095022	thsd7ba	2.51459	4.45494	2.06866	2.79487	0.405831	1.61737	2.30938	43.5432	16.248	25.1969	39.3502	31.0846	3.53822	7.12828e-07
ubiquitin-conjugating enzyme E2D 2 (UBC4/5 homolog, yeast), like [Source:ZFIN	ENSDARG00000099749	ube2d2l	52.8788	89.8469	47.9299	55.322	47.8881	17.4178	51.8806	2.51367	9.30058	0.617909	1.53619	3.49209	-4.11082	1.86579e-06
zgc:113314 [Source:ZFIN	ENSDARG00000069453	zgc:113314	19.574	26.8657	29.3119	11.8371	11.8706	39.1901	23.1082	5.43277	2.01699	2.40298	1.18169	2.75861	-3.18016	3.10476e-06
solute carrier family 16 (monocarboxylate transporter), member 8 [Source:ZFIN	ENSDARG00000045153	slc16a8	24.5851	26.9337	49.2272	20.8793	7.60934	2.98591	22.0368	0.891947	0	0	0.94535	0.459324	-5.92213	4.89881e-06
tachykinin 1 [Source:ZFIN	ENSDARG00000014490	tac1	15.5579	28.294	44.5639	55.8975	18.8712	68.0539	38.5397	0.243258	4.14604	0	0.709013	1.27458	-5.07248	1.17623e-05
	ENSDARG00000116378	CU104731.1	5.192	7.20952	3.85683	4.27451	6.79768	7.96244	5.88216	14.5955	31.8237	17.0955	27.5333	22.762	1.82971	1.35908e-05
heparanase [Source:ZFIN	ENSDARG00000063634	hpse	27.2806	31.9327	32.6428	33.2097	36.0175	64.5704	37.609	12.1629	11.4296	11.5343	21.3885	14.1288	-1.51656	2.47569e-05
leucine rich repeat containing 29 [Source:ZFIN	ENSDARG00000076425	lrrc29	5.53572	8.36576	6.03068	10.9329	18.161	13.561	10.4312	31.2181	35.7456	47.9909	41.2409	39.0489	1.87946	2.60684e-05
neuromedin Bb [Source:ZFIN	ENSDARG00000077167	nmbb	1034.2	2342.14	1520.5	759.301	389.497	306.181	1058.64	114.169	81.4641	141.089	137.785	118.627	-3.37424	2.9101e-05
solute carrier family 47 (multidrug and toxin extrusion), member 1 [Source:ZFIN	ENSDARG00000046012	slc47a1	14.9609	36.8638	28.3653	32.9631	22.1178	51.8802	31.1918	92.357	132.449	138.274	127.031	122.528	1.89439	3.86156e-05
keratin 15 [Source:ZFIN	ENSDARG00000036840	krt15	19.9177	20.4723	32.4325	23.8386	30.6403	19.1596	24.4102	1.62172	5.2666	4.87461	0.590844	3.08844	-3.04513	3.88559e-05
ATP-binding cassette, sub-family A (ABC1), member 1B [Source:ZFIN	ENSDARG00000079009	abca1b	44.937	31.3886	33.0285	80.8869	76.8036	102.392	61.5728	161.28	199.346	194.298	321.892	219.204	1.77924	4.4355e-05
olfactomedin 2a [Source:ZFIN	ENSDARG00000077847	olfm2a	143.368	99.0969	104.38	63.8711	69.9045	183.882	110.75	32.9209	36.8662	29.9342	32.4964	33.0544	-1.86326	5.67242e-05
ST3 beta-galactoside alpha-2,3-sialyltransferase 3b [Source:ZFIN	ENSDARG00000015252	st3gal3b	8.03223	9.11392	5.78525	9.94646	12.5808	12.3169	9.62925	28.5423	28.2379	19.5671	19.9705	24.0795	1.24519	8.32955e-05
potassium voltage-gated channel subfamily J member 19a [Source:ZFIN	ENSDARG00000059747	kcnj19a	23.6625	33.021	18.3725	31.6478	23.5382	35.831	27.6788	117.169	76.7578	56.4357	70.3104	80.1683	1.42127	0.000116629
OTU deubiquitinase, ubiquitin aldehyde binding 1b [Source:ZFIN	ENSDARG00000011462	otub1b	56.9673	47.8481	45.8262	91.491	73.7599	68.1784	64.0118	21.7311	36.7541	27.7372	34.5053	30.1819	-1.17301	0.000163432
core-binding factor, beta subunit [Source:ZFIN	ENSDARG00000040917	cbfb	20.6052	10.2362	23.4215	16.4404	10.2472	38.3192	19.8783	3.97322	2.80138	5.90446	3.19056	3.9674	-2.36966	0.000191235
actin binding LIM protein 1b [Source:ZFIN	ENSDARG00000045064	ablim1b	27.2625	22.6148	29.943	40.279	49.41	46.6549	36.0274	90.1677	65.3282	86.6445	100.207	85.5869	1.17931	0.000197116
contactin 5 [Source:ZFIN	ENSDARG00000021584	cntn5	14.6896	14.9972	13.8495	13.0701	29.8286	56.9812	23.9027	114.412	171.108	52.5222	146.175	121.054	2.27055	0.000229498
ABI family, member 3 (NESH) binding protein b [Source:ZFIN	ENSDARG00000071095	abi3bpb	1.01307	1.39429	0.350621	2.79487	19.0741	21.6479	7.71247	85.789	149.818	229.244	158.11	155.74	4.45638	0.000301696
gamma-glutamyltransferase 1b [Source:ZFIN	ENSDARG00000018342	ggt1b	1.41107	1.63234	1.64792	1.23303	11.1604	2.8615	3.32437	6.9734	47.3994	42.3611	54.594	37.8319	3.49316	0.000326907
myelin regulatory factor-like [Source:HGNC Symbol	ENSDARG00000101645	MYRFL	65.8498	64.7156	62.5158	125.687	169.739	247.458	122.661	448.244	432.869	304.629	649.928	458.918	1.85212	0.000341236
HDGF like 2 [Source:ZFIN	ENSDARG00000019530	hdgfl2	11.4875	10.5422	6.80205	14.0566	10.3487	12.8145	11.0086	36.6509	24.9883	37.0059	23.9883	30.6583	1.41053	0.000341236
synaptotagmin VIb [Source:ZFIN	ENSDARG00000031463	syt6b	26.4304	40.2645	64.7597	40.279	22.1178	29.1127	37.1607	4.94625	6.05098	7.4149	15.7164	8.53214	-2.32541	0.000341236
protein phosphatase 3 (formerly 2B), regulatory s1ubunit B, alpha isoform, b [Source:ZFIN	ENSDARG00000069360	ppp3r1b	140.293	139.633	133.657	122.235	150.766	160.12	141.117	84.9782	78.2145	58.4953	107.179	82.2168	-0.922023	0.00035961
homeobox A10b [Source:ZFIN	ENSDARG00000031337	hoxa10b	15.4675	14.045	24.859	19.3175	9.73995	31.4765	19.1509	1.45955	7.73181	1.5791	3.42689	3.54934	-2.58838	0.00035961
MET proto-oncogene, receptor tyrosine kinase [Source:ZFIN	ENSDARG00000070903	met	8.88248	7.20952	3.12053	27.2911	27.5965	12.5657	14.4443	85.8701	91.7732	47.4416	121.596	86.6702	2.52872	0.000380919
yippee-like 3 [Source:ZFIN	ENSDARG00000055510	ypel3	173.453	105.014	73.0694	50.9653	44.2356	65.8145	85.4253	24.0826	12.102	5.90446	23.9883	16.5193	-2.60453	0.000382128
glyoxalase domain containing 4 [Source:ZFIN	ENSDARG00000042509	glod4	6.98297	8.84186	5.71512	5.26094	17.0449	7.46478	8.55177	31.3803	37.0903	59.1819	24.8154	38.117	2.11938	0.000415186
mitochondrial ribosomal protein S26 [Source:ZFIN	ENSDARG00000039719	mrps26	25.0012	24.8932	19.8452	28.4419	27.3936	38.568	27.3572	12.1629	18.3771	12.9761	17.1345	15.1626	-0.951057	0.000417522
vinculin a [Source:ZFIN	ENSDARG00000044968	vcla	10.4564	11.1543	8.2396	20.8793	18.5668	20.2793	14.9293	30.2451	44.9341	65.2237	47.3857	46.9471	1.63369	0.000453507
prickle homolog 1b [Source:ZFIN	ENSDARG00000045694	prickle1b	4.99301	5.64519	3.82177	5.34314	5.98601	39.3145	10.8506	90.4109	55.4673	120.149	78.5822	86.1524	3.05335	0.00047884
myosin binding protein C, fast type a [Source:ZFIN	ENSDARG00000030157	mybpc2a	14.0745	7.00547	5.96056	6.57617	3.95686	3.23474	6.80138	34.9481	45.1583	54.17	26.8243	40.2752	2.42166	0.000559151
epithelial cell adhesion molecule [Source:ZFIN	ENSDARG00000040534	epcam	990.026	830.931	631.048	1041.67	949.443	837.922	880.172	388.159	575.628	421.345	560.829	486.49	-0.971685	0.000559151
SRY (sex determining region Y)-box 4b [Source:ZFIN	ENSDARG00000098834	sox4b	56.3522	24.9613	20.7568	28.0309	27.7995	20.9014	29.8003	8.27078	5.71482	2.33432	12.5259	7.21145	-2.25657	0.000605325
ubiquitin specific peptidase 43a [Source:ZFIN	ENSDARG00000103494	usp43a	3.99802	5.57717	4.27758	3.28809	5.68164	7.09154	4.98567	30.2451	18.6012	6.79699	28.3605	21.0009	1.91508	0.000614608
nuclear transport factor 2, like [Source:ZFIN	ENSDARG00000014499	nutf2l	13.9298	18.0238	18.0921	14.9608	20.6974	12.6901	16.399	6.16254	6.4992	4.66864	10.1625	6.87322	-1.42624	0.000614608
solute carrier family 1 (glutamate/neutral amino acid transporter), member 4 [Source:ZFIN	ENSDARG00000000551	slc1a4	193.208	178.912	127.17	107.767	116.575	155.516	146.525	71.4368	65.1041	48.5402	44.786	57.4668	-1.49141	0.000660044
integrin, alpha 6, like [Source:ZFIN	ENSDARG00000056018	itga6l	11.0534	14.9972	25.1395	12.0837	14.7114	0.870891	13.1427	107.358	99.0568	146.719	163.546	129.17	3.10115	0.000686358
UDP-GlcNAc:betaGal beta-1,3-N-acetylglucosaminyltransferase 7, like [Source:ZFIN	ENSDARG00000053133	b3gnt7l	2.24323	2.51653	2.27904	10.3575	4.66706	2.73709	4.1334	24.3258	11.9899	30.2089	20.6795	21.801	2.38735	0.000686358
si:dkeyp-86b9.1 [Source:ZFIN	ENSDARG00000061486	si:dkeyp-86b9.1	15.1237	9.62403	6.45143	12.3303	11.4647	17.6667	12.1102	21.2445	47.7355	33.9163	45.2586	37.0388	1.52112	0.000820505
C2 calcium-dependent domain containing 3 [Source:ZFIN	ENSDARG00000074137	c2cd3	5.22818	4.62497	5.9255	8.79563	8.62392	8.95774	7.02599	19.6228	29.0223	21.6268	11.935	20.5517	1.49932	0.000895055
phosphatidylinositol-4,5-bisphosphate 3-kinase, catalytic subunit beta [Source:ZFIN	ENSDARG00000075253	pik3cb	25.1459	32.8169	31.8013	25.9759	23.9441	21.8967	26.9301	67.0582	65.6644	122.964	105.407	90.2732	1.62092	0.000901352
adenosine deaminase, RNA-specific, B2 (non-functional) [Source:ZFIN	ENSDARG00000071823	adarb2	0.940711	0.748158	0.350621	4.19231	3.24665	1.36854	1.80783	8.10861	56.5879	7.00296	10.6352	20.5837	3.48123	0.000957986
caspase 8 associated protein 2 [Source:ZFIN	ENSDARG00000022718	casp8ap2	9.29857	6.05327	7.92404	11.3439	7.60934	10.8239	8.84217	27.326	20.6182	23.8925	17.0163	22.2132	1.24899	0.00103317
UDP glucuronosyltransferase 5 family, polypeptide C3 [Source:ZFIN	ENSDARG00000061439	ugt5c3	35.1319	59.4785	29.6976	50.5543	61.9907	44.4155	46.8781	20.1904	27.1174	16.2716	23.7519	21.8328	-1.2217	0.00105079
poly(rC) binding protein 3 [Source:ZFIN	ENSDARG00000054378	pcbp3	0.416084	1.25826	0.175311	3.20588	5.07289	6.7183	2.80779	68.4366	8.5162	24.4417	45.3768	36.6928	3.74472	0.0011138
ubiquitin conjugating enzyme E2 A, like [Source:ZFIN	ENSDARG00000003017	ube2al	229.877	175.511	266.472	209.698	103.183	190.974	195.952	30.5694	45.6065	86.4385	41.0046	50.9048	-2.0361	0.00120729
metallothionein-B-like [Source:ZFIN	ENSDARG00000102051	mtbl	46.728	74.3396	30.3287	34.6893	16.3347	8.21126	35.1053	3.97322	7.73181	5.97312	6.49928	6.04436	-2.7425	0.0012289
myosin, light chain 6, alkali, smooth muscle and non-muscle [Source:ZFIN	ENSDARG00000008494	myl6	27.4253	35.3334	32.0117	35.1825	30.4374	36.8263	32.8694	6.64906	9.18853	8.23878	23.9883	12.0162	-1.61967	0.00125837
si:dkey-222l13.1 [Source:ZFIN	ENSDARG00000076014	ERC1	12.0845	16.5275	6.10081	33.2097	20.5959	35.7065	20.7042	80.5185	90.0924	42.4984	116.633	82.4354	1.92379	0.001277
splicing factor 3b, subunit 5 [Source:ZFIN	ENSDARG00000016855	sf3b5	141.269	148.883	78.8898	103.492	101.153	53.7464	104.572	29.191	47.3994	30.6208	25.6426	33.2134	-1.80387	0.001277
angiotensinogen [Source:ZFIN	ENSDARG00000016412	agt	36.6877	62.7432	63.9884	46.2798	110.082	31.4765	58.5429	19.785	18.6012	11.603	24.5791	18.6421	-1.80614	0.001277
V-set and immunoglobulin domain containing 10 [Source:ZFIN	ENSDARG00000058605	vsig10	89.6389	42.0328	70.1944	40.5257	15.5231	37.0751	49.165	12.7305	8.06798	3.02089	15.3619	9.79533	-2.57957	0.001277
solute carrier family 4, sodium bicarbonate transporter, member 10a [Source:ZFIN	ENSDARG00000063133	slc4a10a	19.4112	33.6671	26.3316	13.3989	25.7703	33.2183	25.2996	78.248	87.5151	57.6715	85.0815	77.129	1.46097	0.00135777
glycine amidinotransferase (L-arginine:glycine amidinotransferase) [Source:ZFIN	ENSDARG00000036239	gatm	13.6946	11.3924	6.83711	7.06938	29.1184	13.9343	13.6744	62.5984	39.8917	53.4148	48.331	51.059	1.83763	0.00150828
leucyl-tRNA synthetase b [Source:ZFIN	ENSDARG00000019280	larsb	34.4264	32.9529	24.3682	21.537	25.263	42.176	30.1206	10.4601	15.7998	9.74922	17.9617	13.4927	-1.30386	0.00159987
tribbles pseudokinase 1 [Source:ZFIN	ENSDARG00000110963	trib1	143.241	147.897	104.205	113.768	98.7185	135.237	123.844	52.3816	80.9039	44.8327	44.1951	55.5783	-1.28991	0.00170556
opioid binding protein/cell adhesion molecule-like [Source:ZFIN	ENSDARG00000013005	opcml	10.0403	6.52937	1.50767	13.3989	10.3487	14.8052	9.43835	46.3001	42.4689	40.782	34.0326	40.8959	2.08997	0.00171792
ubiquitin-conjugating enzyme E2D 3 [Source:ZFIN	ENSDARG00000038473	ube2d3	136.747	102.566	95.8949	83.353	75.789	91.8168	97.6944	44.273	30.5911	42.8417	49.749	41.8637	-1.36638	0.00171792
nuclear transcription factor Y, beta a [Source:ZFIN	ENSDARG00000039185	nfyba	15.6845	12.2766	15.4273	20.1395	18.161	16.4225	16.3519	10.4601	10.085	8.03281	11.3442	9.98052	-0.831503	0.00175406
nucleoporin 88 [Source:ZFIN	ENSDARG00000003235	nup88	14.1107	10.6782	13.6742	17.098	26.0747	25.2558	17.8153	41.2728	48.8561	30.1402	39.7047	39.9934	1.09287	0.00176673
solute carrier family 16, member 9b [Source:ZFIN	ENSDARG00000104687	slc16a9b	116.974	101.715	69.9489	161.034	218.54	213.99	147.034	330.993	328.21	542.592	432.616	408.603	1.45267	0.00176965
transmembrane phosphatase with tensin homology [Source:ZFIN	ENSDARG00000056985	tpte	19.773	18.6019	10.5186	16.1116	26.379	31.6009	20.4975	11.6764	7.95592	4.7373	8.03548	8.10127	-1.43363	0.00176965
smoothelin b [Source:ZFIN	ENSDARG00000059442	smtnb	38.2254	37.1358	43.7575	30.9902	11.972	18.5375	30.1031	8.59512	6.83537	2.40298	11.3442	7.29442	-2.29692	0.00196389
signal transducing adaptor family member 2b [Source:ZFIN	ENSDARG00000043281	stap2b	12.1207	11.1884	16.0234	12.2481	21.1032	9.95304	13.7728	50.7599	35.8577	33.9163	32.9691	38.3757	1.35582	0.00197765
solute carrier family 35, member G2b [Source:ZFIN	ENSDARG00000045447	slc35g2b	26.7198	18.2278	22.0541	46.2798	27.7995	44.1666	30.8746	1.05412	0.336166	9.13132	2.71788	3.30987	-3.1496	0.00197765
growth arrest and DNA-damage-inducible, alpha, a [Source:ZFIN	ENSDARG00000043581	gadd45aa	57.5643	54.3774	71.8773	32.3876	75.3832	39.3145	55.1507	22.5419	22.9713	14.6925	25.7608	21.4916	-1.53461	0.00213224
zgc:174935 [Source:ZFIN	ENSDARG00000079255	zgc:174935	40.8486	58.0502	48.7714	19.3175	52.0479	49.2676	44.7172	14.5144	19.7217	4.32536	5.08126	10.9107	-2.20123	0.00224446
proteasome 26S subunit, non-ATPase 11a [Source:ZFIN	ENSDARG00000060150	psmd11a	63.1	51.6909	96.0702	47.0196	66.4549	95.5492	69.9808	28.6234	31.8237	26.9134	37.105	31.1164	-1.30492	0.00227777
fatty acid binding protein 7, brain, a [Source:ZFIN	ENSDARG00000007697	fabp7a	11.6684	7.24352	16.3389	7.23379	10.856	10.2019	10.5904	40.4619	75.4132	62.2028	17.7253	48.9508	2.09987	0.00234875
clusterin [Source:ZFIN	ENSDARG00000010434	clu	4.25129	5.91725	2.76991	3.53469	8.82683	3.60798	4.81799	47.6786	6.27509	23.0686	26.2335	25.8139	2.31625	0.00238076
phosphatidylinositol-4-phosphate 5-kinase, type I, beta b [Source:ZFIN	ENSDARG00000006508	pip5k1bb	39.7993	42.3729	33.1337	57.9525	52.4537	84.4765	51.6981	82.3834	121.916	109.027	133.531	111.714	1.04443	0.00248702
zgc:198419 [Source:ZFIN	ENSDARG00000076221	zgc:198419	73.9182	350.546	221.312	91.4088	158.173	76.3896	161.958	36.9752	49.6405	27.7372	16.4255	32.6946	-2.49778	0.00251906
mitochondrial ribosomal protein S5 [Source:ZFIN	ENSDARG00000062209	mrps5	27.0274	20.3363	29.8729	32.552	21.1032	42.176	28.8446	17.92	11.7658	5.49252	11.226	11.6011	-1.44579	0.00263371
tripartite motif containing 35-28 [Source:ZFIN	ENSDARG00000021021	trim35-28	40.3963	30.5384	37.4814	65.2685	54.2799	70.4178	49.7304	186.579	85.0499	278.128	112.969	165.681	1.73196	0.00288296
ornithine decarboxylase antizyme 1a [Source:ZFIN	ENSDARG00000071403	oaz1a	1338.6	1526.92	1449.64	1225.14	831.447	683.401	1175.86	414.269	372.92	493.022	454.241	433.613	-1.5955	0.00288296
si:dkey-102c8.3 [Source:ZFIN	ENSDARG00000113572	si:dkey-102c8.3	23.952	41.4887	27.0329	48.4993	47.7866	10.4507	33.2017	4.21647	0.22411	6.38506	0.236338	2.76549	-3.57857	0.00299242
si:ch1073-349o24.2 [Source:ZFIN	ENSDARG00000006863	si:ch1073-349o24.2	3.03922	3.36671	2.0336	3.9457	9.6385	6.34507	4.72813	21.4878	10.085	11.2597	45.2586	22.0228	2.1257	0.00300134
LanC lantibiotic synthetase component C-like 2 (bacterial) [Source:ZFIN	ENSDARG00000045465	lancl2	195.397	137.219	137.338	46.2798	34.5971	26.9976	96.3047	14.8387	13.4466	3.6388	28.715	15.1598	-2.98044	0.00300134
neuralized E3 ubiquitin protein ligase 1Aa [Source:ZFIN	ENSDARG00000069438	neurl1aa	97.9606	67.1301	47.8948	213.15	282.966	379.335	181.406	924.381	590.195	596.007	1022.04	783.156	2.09886	0.00301456
si:ch73-266f23.1 [Source:ZFIN	ENSDARG00000074298	si:ch73-266f23.1	5.24627	7.34555	5.85537	4.43892	9.23266	3.23474	5.89225	21.3256	14.119	21.5581	21.2704	19.5683	1.59879	0.00301456
si:dkey-16l2.16 [Source:ZFIN	ENSDARG00000037967	si:dkey-16l2.16	95.1746	59.7846	63.8832	54.0068	28.7126	40.3098	56.9786	23.4339	9.97292	16.9582	19.1433	17.3771	-1.88344	0.00301456
si:cabz01102082.1 [Source:ZFIN	ENSDARG00000105648	si:cabz01102082.1	51.1421	31.5246	34.5011	15.9472	9.33412	19.4084	26.9763	9.24381	5.49071	3.29551	7.20829	6.30958	-2.3299	0.00301456
sepiapterin reductase a [Source:ZFIN	ENSDARG00000004406	spra	50.6175	48.0521	57.9226	36.991	4.66706	17.2934	35.9239	0.891947	4.37015	3.36417	10.7534	4.84491	-3.15998	0.00303568
zgc:92380 [Source:ZFIN	ENSDARG00000041339	zgc:92380	348.732	172.79	272.853	226.549	155.839	257.908	239.112	87.654	115.977	103.877	104.934	103.111	-1.34701	0.00404685
NDRG family member 4 : alpha/beta hydrolase superfamily	ENSDARG00000103937	ndrg4	0.452265	0.71415	0.0701242	0	1.31895	0.124413	0.446651	77.0318	0.112055	5.69849	1.77253	21.1537	5.43782	0.00414556
otogelin-like [Source:ZFIN	ENSDARG00000088750	otogl	4.75783	8.50179	1.22717	19.3175	4.86998	13.9343	8.76809	42.2458	54.4588	32.3372	56.6028	46.4112	2.35383	0.00415912
basic helix-loop-helix family, member e41 [Source:ZFIN	ENSDARG00000041691	bhlhe41	70.9151	69.3746	68.7919	101.52	227.671	158.502	116.129	261.421	428.835	343.9	302.867	334.256	1.49169	0.00415912
senataxin [Source:ZFIN	ENSDARG00000022996	setx	6.96488	5.10107	4.80351	8.54902	7.30497	3.73239	6.07597	18.4876	12.5502	12.2209	27.1788	17.6094	1.38265	0.00415912
stathmin 1b [Source:ZFIN	ENSDARG00000033655	stmn1b	33.54	21.4585	11.5004	63.2956	105.212	101.148	56.0257	503.788	126.847	518.013	155.51	326.039	2.6104	0.00418321
S100 calcium binding protein A1 [Source:ZFIN	ENSDARG00000015543	s100a1	1382.18	972.197	740.126	305.71	311.273	306.927	669.735	90.5731	226.576	137.038	134.122	147.077	-2.3971	0.00448705
si:ch211-194b1.1 [Source:ZFIN	ENSDARG00000102436	si:ch211-194b1.1	2.80404	4.11487	6.06575	7.5626	5.17435	1.74178	4.57723	20.758	20.0579	11.397	17.6071	17.455	1.77308	0.0047207
nicotinamide nucleotide adenylyltransferase 2 [Source:ZFIN	ENSDARG00000004580	nmnat2	34.4264	33.021	51.1907	19.8107	38.554	59.2206	39.3706	16.6226	17.8168	15.0358	14.6529	16.032	-1.41474	0.0047207
lectin, galactoside-binding, soluble, 9 (galectin 9)-like 3 [Source:ZFIN	ENSDARG00000041060	lgals9l3	157.768	151.944	189.756	112.535	122.561	131.629	144.366	66.9771	75.3011	67.4207	57.1937	66.7231	-1.25834	0.00498695
nuclear factor, interleukin 3 regulated, member 5 [Source:ZFIN	ENSDARG00000094965	nfil3-5	230.492	88.8267	47.1235	41.6765	40.6846	77.1361	87.6566	27.9747	17.4806	8.10147	23.3974	19.2385	-2.40134	0.00498695
CUB and zona pellucida-like domains 1, tandem duplicate 2 [orthologue cuzd1	ENSDARG00000025311	cuzd1.2	0.488446	5.84923	18.4076	19.0709	0.710205	0	7.42106	520.735	1.68083	718.628	169.927	352.742	5.4736	0.00514583
neural EGFL like 2b [Source:ZFIN	ENSDARG00000062797	nell2b	10.0222	5.98526	4.59314	10.1931	12.8851	10.9483	9.10452	58.2198	25.5486	12.6328	28.2423	31.1609	1.67259	0.00548442
eukaryotic elongation factor 2 kinase [Source:ZFIN	ENSDARG00000035835	eef2k	70.4448	41.8628	56.45	69.2964	63.7155	71.5375	62.2178	157.956	92.4456	132.576	136.603	129.895	0.965043	0.00557677
ADP-ribosylation factor 4b [Source:ZFIN	ENSDARG00000100339	arf4b	27.95	13.7389	10.6238	13.3989	13.7983	10.0775	14.9312	24.488	120.123	36.4566	105.525	71.6481	2.06928	0.00558655
ribosomal protein S6 kinase a, polypeptide 1 [Source:ZFIN	ENSDARG00000033437	rps6ka1	102.465	112.768	124.05	117.138	117.995	188.859	127.213	405.917	186.348	386.399	283.369	315.508	1.23649	0.00599407
caudal type homeobox 4 [Source:ZFIN	ENSDARG00000036292	cdx4	43.7792	48.8683	27.3484	51.8695	34.4957	68.676	45.8395	18.6498	27.2294	12.2895	28.9513	21.78	-1.20178	0.00604077
kinesin-associated protein 3b [Source:ZFIN	ENSDARG00000006862	kifap3b	57.0939	47.9501	32.8181	31.8122	23.9441	37.946	38.5941	11.9196	14.3431	1.85373	15.1256	10.8105	-2.0576	0.00611517
aldehyde dehydrogenase 18 family, member A1 [Source:ZFIN	ENSDARG00000099579	aldh18a1	38.5149	31.8647	39.6903	45.2112	30.9446	32.223	36.4081	20.1904	11.2055	18.6746	20.9159	17.7466	-1.16052	0.00613361
histone acetyltransferase 1 [Source:ZFIN	ENSDARG00000034916	hat1	40.1611	18.3299	32.0468	24.6606	18.0595	36.7018	28.3266	12.8116	7.05948	5.35521	16.78	10.5016	-1.61021	0.00652007
transmembrane protein 104 [Source:ZFIN	ENSDARG00000088560	tmem104	36.5249	40.4345	40.4967	42.4985	35.2059	48.8943	40.6758	24.7312	25.4365	16.8208	33.7963	25.1962	-0.838816	0.00654196
solute carrier family 16, member 13 (monocarboxylic acid transporter 13) [Source:ZFIN	ENSDARG00000055342	slc16a13	18.1449	17.0716	32.9233	12.7413	16.3347	16.6713	18.9812	9.73033	3.92193	3.1582	8.15364	6.24103	-1.81468	0.00654196
spermidine/spermine N1-acetyltransferase 1a, duplicate 1 [Source:ZFIN	ENSDARG00000035652	sat1a.1	177.433	350.104	193.718	186.106	224.831	111.723	207.319	56.0305	119.339	22.4507	43.7224	60.3856	-1.97233	0.00654196
solute carrier family 7 (cationic amino acid transporter, y+ system), member 3a [Source:ZFIN	ENSDARG00000020645	slc7a3a	415.903	309.397	352.97	190.627	92.8339	162.483	254.036	104.52	73.06	36.4566	79.6457	73.4206	-2.0234	0.00704466
MLLT11, transcription factor 7 cofactor [Source:ZFIN	ENSDARG00000071026	mllt11	155.832	136.709	154.133	74.8861	49.3085	46.0328	102.817	20.5148	32.9442	32.2686	29.1877	28.7288	-2.03515	0.00704466
Rho GTPase activating protein 17b [Source:ZFIN	ENSDARG00000062263	arhgap17b	15.6303	17.3096	17.0402	28.5241	31.7563	35.9554	24.3693	48.7327	91.1009	38.8596	53.6486	58.0855	1.17853	0.00712748
tripartite motif containing 107 [Source:ZFIN	ENSDARG00000079884	trim107	23.1741	24.8932	31.9766	29.7572	27.7995	30.9788	28.0966	8.43295	19.1614	3.1582	10.517	10.3174	-1.61462	0.00731057
zgc:172180 [Source:ZFIN	ENSDARG00000070600	DYRK3	158.094	119.603	124.19	135.962	105.922	129.514	128.881	39.2456	73.1721	46.6864	96.7802	63.9711	-1.16956	0.00740401
cystathionase (cystathionine gamma-lyase), like [Source:ZFIN	ENSDARG00000032206	cthl	4.68547	7.88966	5.08401	34.6071	82.8911	4.23004	23.2312	110.52	333.588	91.5878	374.359	227.514	3.23772	0.00771468
	ENSDARG00000025046	AL935186.1	0.253268	1.05422	0	0.164404	0	0	0.245316	0	6.4992	82.1818	8.86266	24.3859	6.53271	0.00777678
urate (5-hydroxyiso-) hydrolase b [Source:ZFIN	ENSDARG00000089331	urahb	751.013	1197.53	782.06	726.749	409.484	532.986	733.303	367.401	290.111	227.047	267.534	288.023	-1.52676	0.0078799
phosphoenolpyruvate carboxykinase 1 (soluble) [Source:ZFIN	ENSDARG00000013522	pck1	5.11964	7.82165	5.43463	23.181	105.313	123.045	44.9858	193.309	455.056	455.673	490.637	398.669	3.2267	0.00806081
pre-B-cell leukemia transcription factor 4 [Source:ZFIN	ENSDARG00000052150	pbx4	114.767	62.3011	96.2806	105.959	75.1803	144.319	99.8011	603.037	127.407	491.031	236.456	364.483	1.80936	0.00807605
cytochrome P450, family 2, subfamily J, polypeptide 20 [Source:ZFIN	ENSDARG00000094057	cyp2j20	0.814077	3.63877	6.62674	21.8658	14.6099	14.1831	10.2897	116.602	36.0818	72.8446	38.1685	65.9241	2.69997	0.00814969
si:ch211-202h22.9 [Source:ZFIN	ENSDARG00000079980	si:ch211-202h22.9	52.1914	94.948	133.446	187.339	84.3115	43.0469	99.2138	49.3814	27.4535	15.997	24.8154	29.4118	-1.91137	0.00814969
histone 2, H2, like [Source:ZFIN	ENSDARG00000068996	hist2h2l	366.95	626.48	558.89	204.601	260.848	225.063	373.805	104.925	102.082	139.785	127.977	118.692	-1.8402	0.00828934
zgc:123010 [Source:ZFIN	ENSDARG00000039082	zgc:123010	100.312	82.1953	66.3375	81.0513	72.8467	92.9365	82.6133	232.717	122.476	200.34	185.289	185.205	1.05777	0.00831006
nuclear receptor subfamily 2, group F, member 2 [Source:ZFIN	ENSDARG00000040926	nr2f2	63.0457	68.0823	63.3572	63.049	47.7866	79.0023	64.0539	38.5159	26.333	33.779	44.1951	35.7057	-0.971716	0.00852195
guanine deaminase [Source:ZFIN	ENSDARG00000002986	gda	15.5398	25.5734	32.5376	22.6878	68.9913	29.2371	32.4278	92.6814	116.986	100.582	85.3178	98.8917	1.53362	0.00868552
adaptor-related protein complex 1 associated regulatory protein [Source:ZFIN	ENSDARG00000031496	ap1ar	106.246	102.566	77.5925	230.33	146.099	150.167	135.5	352.643	226.24	774.445	359.942	428.318	1.66095	0.00871129
amphiregulin [Source:ZFIN	ENSDARG00000076853	areg	115.726	107.633	105.432	83.6818	44.2356	58.2253	85.8221	37.9483	11.2055	20.1164	40.8864	27.5391	-1.84423	0.00871129
UFM1-specific ligase 1 [Source:ZFIN	ENSDARG00000007496	ufl1	13.8393	11.1543	13.4989	28.1131	28.6111	27.6197	20.4728	44.7595	42.0207	62.2715	46.204	48.8139	1.234	0.00878508
profilin 1 [Source:ZFIN	ENSDARG00000088091	pfn1	332.071	400.06	282.636	525.683	439.312	285.404	377.528	219.257	212.345	211.119	210.104	213.206	-0.927036	0.00922204
insulin-like growth factor 2 mRNA binding protein 2b [Source:ZFIN	ENSDARG00000099758	igf2bp2b	32.4907	16.4935	13.534	32.9631	29.8286	25.7535	25.1772	123.981	74.8529	41.4685	51.4034	72.9264	1.4326	0.00925492
apolipoprotein Ea [Source:ZFIN	ENSDARG00000102004	apoea	0	0.136029	0.0350621	2.71267	1.31895	0	0.700452	7.62209	6.16304	40.1641	28.5968	20.6365	4.98829	0.00928824
Rho GTPase activating protein 32a [Source:ZFIN	ENSDARG00000075334	arhgap32a	36.4345	31.3546	42.7057	42.4163	64.2228	121.676	56.4683	146.117	119.675	142.256	184.225	148.068	1.34376	0.00928824
zgc:92749 [Source:ZFIN	ENSDARG00000012632	zgc:92749	91.9726	97.6005	65.7064	88.6961	71.4263	82.4859	82.9813	27.6503	49.4164	44.6954	51.0489	43.2027	-1.06523	0.00945795
si:ch211-131k2.2 [Source:ZFIN	ENSDARG00000096645	si:ch211-131k2.2	96.7485	358.299	787.951	1148.53	643.446	1096.83	688.633	230.609	174.246	28.3551	118.169	137.845	-2.42717	0.00964
phospholipid scramblase 3b [Source:ZFIN	ENSDARG00000069432	plscr3b	66.302	68.6945	77.8028	82.942	125.909	90.4483	85.3498	56.3548	54.683	29.3163	60.5024	50.2141	-0.890866	0.00971777
src kinase associated phosphoprotein 2 [Source:ZFIN	ENSDARG00000000906	skap2	30.0666	39.3463	39.8656	23.7564	31.249	40.6831	34.1612	17.2713	21.5146	10.0239	19.4978	17.0769	-1.16851	0.00972416
membrane-spanning 4-domains, subfamily A, member 17A.10 [Source:ZFIN	ENSDARG00000093546	ms4a17a.10	68.3282	48.6642	52.7334	89.9291	91.7179	200.554	91.9878	22.3798	30.0308	45.176	28.1242	31.4277	-1.54199	0.00990408
inner mitochondrial membrane peptidase subunit 2 [Source:ZFIN	ENSDARG00000004925	immp2l	25.2364	31.1846	27.4536	44.718	37.4379	30.4812	32.7519	21.8932	20.8423	17.5761	24.3428	21.1636	-0.741635	0.010017
high mobility group AT-hook 1a [Source:ZFIN	ENSDARG00000028335	hmga1a	832.421	713.198	461.207	457.29	569.889	367.765	566.962	278.044	245.849	228.489	295.658	262.01	-1.27366	0.0103425
pyrroline-5-carboxylate reductase 1b [Source:ZFIN	ENSDARG00000098639	pycr1b	61.0196	21.5265	26.542	16.7692	22.2193	22.6432	28.4533	2.18932	0.784387	0.137313	11.935	3.76152	-3.21846	0.0103425
aquaporin 1a (Colton blood group), tandem duplicate 1 [Source:ZFIN	ENSDARG00000023713	aqp1a.1	8.37595	21.6286	28.0497	22.77	12.4793	50.1385	23.907	3.97322	11.4296	4.46267	7.32646	6.798	-1.92297	0.0106653
glutathione S-transferase omega 2 [Source:ZFIN	ENSDARG00000033285	gsto2	288.075	279.641	383.72	388.241	474.518	381.077	365.879	1353.89	545.261	3380.23	681.834	1490.31	2.0335	0.0110794
serine/arginine-rich splicing factor 3a [Source:ZFIN	ENSDARG00000025397	srsf3a	24.7118	11.4944	22.8956	27.5377	17.3493	12.1925	19.3635	56.0305	31.4875	224.232	64.0475	93.9494	2.25719	0.0112473
selenoprotein P [Source:ZFIN	ENSDARG00000093549	selenop	121.062	171.872	272.292	173.035	646.286	72.1596	242.785	627.282	1954.8	1012.07	1194.21	1197.09	2.19559	0.0112473
TAF11 RNA polymerase II, TATA box binding protein (TBP)-associated factor [Source:ZFIN	ENSDARG00000037855	taf11	63.8779	56.826	64.2689	44.307	37.3365	37.3239	50.6567	19.9472	30.0308	19.8417	20.5614	22.5953	-1.33389	0.0112473
ATP-binding cassette, sub-family B (MDR/TAP), member 10 [Source:ZFIN	ENSDARG00000061591	abcb10	113.917	120.691	162.793	114.014	86.9494	43.669	107.006	44.5162	41.9087	38.2417	33.6781	39.5862	-1.60748	0.0112473
calbindin 2a [Source:ZFIN	ENSDARG00000041062	calb2a	6.45834	18.6359	13.1483	128.4	194.799	13.0634	62.4175	9.16272	0.22411	0	0.590844	2.49442	-4.67648	0.0112473
engulfment and cell motility 1 (ced-12 homolog, C. elegans) [Source:ZFIN	ENSDARG00000098753	elmo1	74.2076	60.3967	69.5632	87.8741	61.382	64.1971	69.6035	33.4885	34.1768	46.1372	30.3694	36.043	-1.04025	0.0113932
high mobility group nucleosome binding domain 6 [Source:ZFIN	ENSDARG00000087636	hmgn6	962.076	1162.23	810.811	784.702	848.391	521.291	848.25	278.531	562.405	288.701	372.113	375.437	-1.34154	0.0113932
si:dkey-67c22.2 [Source:ZFIN	ENSDARG00000055389	si:dkey-67c22.2	101.796	82.1953	110.621	119.358	195.712	214.239	137.32	759.695	188.029	706.475	252.763	476.741	1.78525	0.0114907
MLLT3, super elongation complex subunit [Source:ZFIN	ENSDARG00000006754	mllt3	28.0042	17.1736	20.301	17.8379	9.13121	10.6995	17.1912	4.78408	4.2581	3.36417	10.7534	5.78993	-1.79903	0.0114907
lysine (K)-specific demethylase 6A, like [Source:ZFIN	ENSDARG00000059794	kdm6al	19.6283	21.3225	17.7765	30.3326	22.0164	22.0211	22.1829	71.599	38.547	45.9312	37.4595	48.3842	1.03111	0.0117142
zinc finger protein 503 [Source:ZFIN	ENSDARG00000018492	znf503	103.46	101.273	60.2017	120.591	88.4712	80.9929	92.4983	38.5159	55.6914	49.0207	60.2661	50.8735	-0.978709	0.0117142
si:zfos-1324h11.5 [Source:ZFIN	ENSDARG00000078657	FNDC10	46.2215	30.5044	29.0314	42.4985	32.8723	39.0657	36.699	8.02752	15.6877	15.6537	27.4152	16.696	-1.26773	0.0120707
PDZ domain containing 8 [Source:ZFIN	ENSDARG00000088699	pdzd8	70.9513	53.3572	44.599	74.1463	46.3662	130.634	70.009	273.26	129.312	124.131	202.305	182.252	1.28813	0.0121042
nectin cell adhesion molecule 3b [Source:ZFIN	ENSDARG00000006604	nectin3b	6.24126	2.04043	2.91016	5.67195	15.0158	17.5422	8.23697	23.2717	49.9766	28.9044	31.9056	33.5146	2.02918	0.0124976
5-hydroxytryptamine (serotonin) receptor 3A [Source:ZFIN	ENSDARG00000089212	htr3a	0.271359	0.918193	0.175311	0.164404	1.42041	0.248826	0.533084	104.682	0	0.137313	0.709013	26.3821	5.49293	0.0126013
eukaryotic translation elongation factor 1 alpha 1b [Source:ZFIN	ENSDARG00000069951	eef1a1b	19.0675	18.0918	9.95764	22.1124	17.3493	13.8098	16.7314	40.3809	28.6861	56.2297	41.9499	41.8116	1.24084	0.0126013
angiotensin I converting enzyme (peptidyl-dipeptidase A) 1 [Source:ZFIN	ENSDARG00000079166	ace	28.2032	36.1836	45.8262	120.097	177.551	198.936	101.133	434.621	421.776	329.483	310.902	374.195	1.89681	0.0127193
flotillin 1b [Source:ZFIN	ENSDARG00000037998	flot1b	210.665	226.114	268.997	215.945	239.238	300.084	243.507	169.064	166.29	109.233	190.606	158.798	-0.757948	0.0127193
LIM domain binding 3a [Source:ZFIN	ENSDARG00000056322	ldb3a	275.61	239.512	314.297	276.364	202.003	165.843	245.605	112.304	112.728	132.988	110.606	117.156	-1.20442	0.0127201
PDX1 C-terminal inhibiting factor 1 [Source:ZFIN	ENSDARG00000099084	pcif1	4.39602	12.4806	9.36158	6.08296	9.6385	7.83802	8.29962	21.9743	21.1784	46.0685	23.1611	28.0956	1.67397	0.0129082
trio Rho guanine nucleotide exchange factor a [Source:ZFIN	ENSDARG00000019426	trioa	14.4182	13.8069	6.17093	50.7187	27.1907	18.0399	21.7242	76.7074	79.7833	39.9581	135.776	83.0562	1.84641	0.0131201
ATPase Na+/K+ transporting subunit beta 3a [Source:ZFIN	ENSDARG00000015790	atp1b3a	29.7952	22.8868	36.675	16.0294	19.6828	11.6948	22.794	0.324344	7.39564	6.11043	3.07239	4.2257	-2.57687	0.013335
chondroitin sulfate synthase 1 [Source:ZFIN	ENSDARG00000079027	chsy1	3.88948	4.08086	5.25932	11.4261	5.47872	9.33098	6.57758	22.7852	12.5502	15.1731	16.5436	16.763	1.29593	0.0133962
	ENSDARG00000061421	FQ311928.1	7.32669	6.52937	13.4639	9.20664	16.7405	12.5657	10.9721	126.656	10.8694	65.9103	21.6249	56.2652	2.29769	0.0134183
ets variant 5b [Source:ZFIN	ENSDARG00000044511	etv5b	891.034	694.698	741.494	703.732	430.689	970.173	738.637	379.158	337.062	330.375	507.298	388.474	-1.0678	0.0136241
vascular endothelial growth factor Aa [Source:ZFIN	ENSDARG00000103542	vegfaa	47.2526	23.2609	31.9766	31.319	18.8712	0.124413	25.4675	0.648688	0	3.98208	1.29986	1.48266	-4.16206	0.0137108
adaptor related protein complex 3 beta 1 subunit [Source:HGNC Symbol	ENSDARG00000100082	AP3B1	27.8233	29.9603	16.7948	36.58	41.0904	64.0727	36.0536	103.304	54.0106	74.0804	116.751	87.0363	1.20656	0.0139149
si:ch211-160e1.5 [Source:ZFIN	ENSDARG00000094300	si:ch211-160e1.5	52.7703	49.1403	46.3872	34.1961	26.379	12.4413	36.8857	7.13557	7.5077	0.0686565	8.86266	5.89365	-2.92263	0.0139292
NADH dehydrogenase (ubiquinone) Fe-S protein 8a [Source:ZFIN	ENSDARG00000051986	ndufs8a	97.1646	80.3249	150.557	31.8122	42.2065	19.4084	70.2456	8.83838	11.7658	22.8626	18.6707	15.5344	-2.38118	0.0140378
UPF3A, regulator of nonsense mediated mRNA decay [Source:ZFIN	ENSDARG00000069297	upf3a	28.2032	24.1791	16.5844	33.1275	21.2047	26.8732	25.0287	60.1659	42.1328	79.3669	50.8126	58.1195	1.14706	0.0141519
eph receptor A3 [Source:ZFIN	ENSDARG00000039373	epha3	3.63621	7.65161	3.64646	20.7149	16.7405	4.60328	9.49884	30.9749	45.6065	22.5193	60.0297	39.7826	1.981	0.0144914
dynein, axonemal, heavy chain 5 [Source:ZFIN	ENSDARG00000087373	dnah5	19.8273	26.0155	13.4639	74.7217	44.7429	64.9436	40.6191	146.36	151.723	43.9402	340.917	170.735	1.97248	0.0150167
annexin A5b [Source:ZFIN	ENSDARG00000016470	anxa5b	105.685	81.9913	118.685	74.0641	83.9056	71.7863	89.353	25.0556	67.3452	20.1164	33.9144	36.6079	-1.46875	0.0150167
esterase D/formylglutathione hydrolase [Source:ZFIN	ENSDARG00000019496	esd	102.103	109.673	75.9796	52.445	85.2246	36.7018	77.0212	23.2717	30.367	32.1999	34.978	30.2041	-1.51514	0.0151806
alkaline phosphatase, intestinal, tandem duplicate 2 [Source:ZFIN	ENSDARG00000053774	alpi.2	1.41107	3.19667	0.66618	2.87707	11.6677	5.47417	4.21547	8.75729	19.6097	44.4894	21.9794	23.7089	2.56454	0.0154716
zinc finger protein 1156 [Source:ZFIN	ENSDARG00000098800	znf1156	23.8072	25.6754	19.4595	13.5634	12.5808	11.8192	17.8176	4.21647	7.05948	8.30744	2.83605	5.60486	-1.792	0.0156371
zgc:194312 [Source:ZFIN	ENSDARG00000077414	zgc:194312	12.175	14.215	16.1286	12.6591	5.37727	10.2019	11.7928	80.6806	24.0919	44.9014	28.715	44.5972	1.76671	0.0156403
zgc:91908 [Source:ZFIN	ENSDARG00000054122	zgc:91908	100.765	81.0391	96.8766	73.4065	59.6572	62.3309	79.0125	54.3277	27.5656	26.1581	40.0592	37.0276	-1.26983	0.0157232
zgc:136870 [Source:ZFIN	ENSDARG00000054837	zgc:136870	6.56689	14.147	9.95764	30.1682	33.2782	28.615	20.4555	34.5427	126.734	70.5789	56.9573	72.2033	1.80308	0.0159594
acyl-CoA binding domain containing 6 [Source:ZFIN	ENSDARG00000039456	acbd6	33.5942	33.225	38.7787	23.6742	13.3924	36.5774	29.8737	13.4603	14.4551	4.05073	12.6441	11.1525	-1.62452	0.0160893
neutral sphingomyelinase (N-SMase) activation associated factor [Source:ZFIN	ENSDARG00000051920	nsmaf	40.1069	33.157	45.9664	50.7187	43.221	79.6244	48.7991	212.364	74.5167	186.128	81.5364	138.636	1.46612	0.0162129
calcitonin/calcitonin-related polypeptide, alpha [Source:ZFIN	ENSDARG00000056590	calca	1613.72	2110.69	2075.78	1397.85	1718.49	1317.16	1705.61	1062.96	864.618	790.786	924.198	910.64	-1.06353	0.0164558
THAP domain containing 4 [Source:ZFIN	ENSDARG00000077323	thap4	43.5803	42.5089	50.6297	25.7293	23.3353	22.1455	34.6548	17.3524	15.7998	5.08058	12.2896	12.6306	-1.68268	0.0164558
fibroblast growth factor 10b [Source:ZFIN	ENSDARG00000100475	fgf10b	27.4073	32.8169	56.0293	31.4834	17.8566	2.8615	28.0758	5.51385	6.61126	0.0686565	2.24521	3.60974	-3.2332	0.0164766
si:ch211-160b11.4 [Source:ZFIN	ENSDARG00000076122	si:ch211-160b11.4	2.44223	4.79501	7.36304	12.6591	20.7989	6.84272	9.15017	15.082	34.7371	51.561	51.4034	38.1959	2.03764	0.0169274
rhomboid, veinlet-like 2 (Drosophila) [Source:ZFIN	ENSDARG00000069833	rhbdl2	42.4405	50.1946	54.0658	60.0076	71.7307	97.7887	62.7046	33.9751	20.1699	35.9074	41.0046	32.7642	-1.00723	0.0169726
guanosine monophosphate reductase 2 [Source:ZFIN	ENSDARG00000061301	gmpr2	49.5863	40.4005	41.8642	14.5498	21.0018	9.70422	29.5178	10.2168	5.60276	7.14028	11.1079	8.51694	-2.02351	0.0170089
elongin C paralog a [Source:ZFIN	ENSDARG00000045355	eloca	65.7774	94.6419	75.9796	42.0053	29.5242	35.2089	57.1896	11.5142	20.1699	20.5283	26.3516	19.641	-1.7411	0.0170886
paired box 4 [Source:ZFIN	ENSDARG00000021336	pax4	189.354	259.441	151.293	229.591	441.545	339.896	268.52	514.734	750.658	498.584	546.058	577.508	1.03074	0.0171271
phosphorylase, glycogen, liver [Source:ZFIN	ENSDARG00000002197	pygl	56.1713	27.7838	28.5055	28.0309	55.2945	11.1972	34.4972	11.8386	4.93043	5.8358	19.0252	10.4075	-1.9202	0.0171271
si:dkey-19b23.7 [Source:ZFIN	ENSDARG00000099752	si:dkey-19b23.7	9.31666	9.79406	6.45143	5.91855	8.62392	7.83802	7.99044	43.0567	10.8694	21.0775	22.6884	24.423	1.47568	0.0173342
caudal type homeobox 1a [Source:ZFIN	ENSDARG00000114554	cdx1a	37.1762	24.2811	25.946	21.1259	11.6677	0.995304	20.1987	2.02715	3.58577	5.49252	2.24521	3.33766	-2.74448	0.0173342
mediator complex subunit 7 [Source:ZFIN	ENSDARG00000016318	med7	60.712	33.7011	25.2447	25.4827	21.5091	47.4014	35.6752	13.217	14.9033	14.6238	18.4343	15.2946	-1.35554	0.0173606
RAB7, member RAS oncogene family [Source:ZFIN	ENSDARG00000020497	rab7	63.8055	58.2543	41.6538	69.2142	83.7027	78.3802	65.8351	34.1372	37.2023	39.2715	56.4847	41.7739	-0.751454	0.017385
zgc:174906 [Source:ZFIN	ENSDARG00000075314	zgc:174906	93.8359	53.9694	67.3894	43.7315	27.1907	35.0845	53.5336	20.6769	27.1174	13.1134	19.0252	19.9832	-1.62469	0.0175747
cytidine monophospho-N-acetylneuraminic acid hydroxylase [Source:ZFIN	ENSDARG00000057714	cmah	301.588	294.842	330.11	370.238	472.286	279.058	341.354	517.816	840.862	602.53	706.058	666.816	0.85181	0.0179966
sphingomyelin phosphodiesterase 5 [Source:ZFIN	ENSDARG00000059811	smpd5	24.9108	21.7306	23.6669	17.4269	14.6099	19.5328	20.313	12.0818	10.085	2.60895	7.79914	8.14372	-1.51659	0.0180159
zgc:110286 [Source:ZFIN	ENSDARG00000074210	zgc:110286	9.31666	5.27111	5.89044	3.7813	5.98601	5.97183	6.03622	4.62191	159.679	4.7373	43.2498	53.0719	2.93548	0.0183665
RIB43A domain with coiled-coils 2 [Source:ZFIN	ENSDARG00000075177	ribc2	9.60611	7.54959	3.36596	12.3303	12.6822	16.0493	10.2639	22.7041	22.1869	24.579	30.0149	24.8712	1.23389	0.0183665
si:dkey-262k9.2 [Source:ZFIN	ENSDARG00000098024	si:dkey-262k9.2	239.664	180.952	204.903	268.143	232.643	248.577	229.147	637.174	267.028	457.87	559.884	480.489	0.960392	0.018411
muskelin 1, intracellular mediator containing kelch motifs [Source:ZFIN	ENSDARG00000025576	mkln1	31.0254	23.1589	31.03	39.457	46.8735	65.3169	39.4769	81.4915	80.7918	52.1789	94.535	77.2493	0.882453	0.0186272
retinol binding protein 1a, cellular [Source:ZFIN	ENSDARG00000101481	rbp5	18.7057	21.8326	10.5537	25.6471	15.726	10.9483	17.2356	8.59512	5.60276	8.37609	7.20829	7.44557	-1.31702	0.018915
capicua transcriptional repressor a [Source:ZFIN	ENSDARG00000071150	cica	214.41	156.705	174.679	335.796	170.348	363.411	235.891	694.34	392.754	376.238	604.67	517	1.039	0.0191144
branched chain amino-acid transaminase 1, cytosolic [Source:ZFIN	ENSDARG00000045568	bcat1	45.5702	82.9775	83.4829	48.3349	64.8316	65.3169	65.0856	10.2168	28.6861	35.4954	16.6618	22.765	-1.60814	0.0191144
mannosidase, endo-alpha [Source:ZFIN	ENSDARG00000001898	manea	38.8948	41.0466	43.9328	50.3077	53.1639	30.6056	42.9919	14.2711	20.282	22.3134	32.4964	22.3407	-1.07667	0.0191953
selenoprotein P2 [Source:ZFIN	ENSDARG00000079727	selenop2	130.759	80.3929	88.3916	42.1697	39.8729	36.0798	69.611	19.0552	8.29209	24.579	30.0149	20.4853	-1.9568	0.0194488
pre-B-cell leukemia homeobox 1a [Source:ZFIN	ENSDARG00000100494	pbx1a	116.829	90.5611	101.715	82.6131	72.9482	107.244	95.3185	474.516	126.847	343.557	201.36	286.57	1.48183	0.0197571
deoxyribonuclease 1 like 4, tandem duplicate 1 [Source:ZFIN	ENSDARG00000015123	dnase1l4.1	45.1541	57.03	42.1447	36.991	71.5278	37.1995	48.3412	18.2444	28.1259	16.7522	35.4506	24.6433	-1.13014	0.0199099
LSM4 homolog, U6 small nuclear RNA and mRNA degradation associated [Source:ZFIN	ENSDARG00000023852	lsm4	75.9805	69.8507	39.8656	54.9932	52.5552	27.2465	53.4153	20.2715	27.2294	24.1671	20.0887	22.9392	-1.35863	0.019991
neurocalcin delta a [Source:ZFIN	ENSDARG00000070688	ncalda	49.9843	47.678	26.9277	74.3107	64.1214	155.392	69.7357	374.861	96.4795	442.491	132.704	261.634	1.95003	0.0199999
GRP1 (general receptor for phosphoinositides 1)-associated scaffold protein [Source:ZFIN	ENSDARG00000000588	grasp	18.8504	23.4309	31.5559	60.172	82.6881	30.3568	41.1757	125.197	98.4965	174.113	96.7802	123.647	1.56992	0.0199999
glutamine and serine rich 1 [Source:ZFIN	ENSDARG00000074750	qser1	34.9329	35.0614	35.3426	56.3907	51.845	65.4413	46.5023	117.656	59.9495	75.2475	103.516	89.0922	0.855415	0.0199999
zgc:172120 [Source:ZFIN	ENSDARG00000069199	zgc:172120	37.4837	64.8176	39.9357	60.583	63.7155	49.5164	52.6753	206.607	84.3776	116.785	100.443	127.053	1.16889	0.0200386
neural precursor cell expressed, developmentally down-regulated 4a [Source:ZFIN	ENSDARG00000099843	nedd4a	39.8174	41.5908	76.8912	39.9502	45.0473	46.7793	48.346	14.8387	24.7642	20.1164	31.5511	22.8176	-1.24941	0.0200386
solute carrier family 25, member 55a [Source:ZFIN	ENSDARG00000020893	slc25a55a	276.714	198.058	438.312	177.557	187.393	220.958	249.832	28.5423	146.12	16.7522	89.8083	70.3057	-2.06173	0.0200386
zgc:92275 [Source:ZFIN	ENSDARG00000034048	zgc:92275	69.7573	76.21	63.9533	108.671	110.488	106.871	89.3251	134.197	265.571	180.292	141.684	180.436	0.94456	0.0201347
lumican [Source:ZFIN	ENSDARG00000045580	lum	0.470356	0.9522	0.841491	0	0.101458	0	0.394251	11.352	0.112055	89.8714	0	25.3339	5.89147	0.0202075
F-box and WD repeat domain containing 2 [Source:ZFIN	ENSDARG00000009745	fbxw2	34.9872	29.4842	41.1629	30.9902	48.5983	32.7206	36.3239	9.48707	19.4976	7.4149	28.715	16.2786	-1.34106	0.0208851
thrombospondin-type laminin G domain and EAR repeats a [Source:ZFIN	ENSDARG00000077580	tspeara	9.28048	10.6782	12.4821	17.1802	10.856	15.054	12.5885	47.8408	18.4891	45.7939	21.9794	33.5258	1.35677	0.0209022
SH3-domain binding protein 5b (BTK-associated) [Source:ZFIN	ENSDARG00000103978	sh3bp5b	26.1409	25.3693	27.1381	22.0302	23.2338	29.8591	25.6286	11.1088	4.14604	13.1821	15.8346	11.0679	-1.32928	0.0212249
BRICK1, SCAR/WAVE actin-nucleating complex subunit [Source:ZFIN	ENSDARG00000041974	brk1	287.116	345.717	266.367	206.41	251.818	175.92	255.558	57.0035	192.623	58.4267	101.507	102.39	-1.50388	0.0212333
trk-fused gene [Source:ZFIN	ENSDARG00000003641	tfg	306.455	268.01	213.704	242.99	168.623	185.251	230.839	70.4638	168.195	77.5132	121.359	109.383	-1.24425	0.0212696
coiled-coil-helix-coiled-coil-helix domain containing 3a [Source:ZFIN	ENSDARG00000032919	chchd3a	118.548	89.6429	96.3858	122.235	139.302	84.2276	108.39	61.3011	86.0584	53.1401	58.6117	64.7778	-0.86223	0.0212709
ictacalcin [Source:ZFIN	ENSDARG00000009978	icn	5834.78	8557.77	3697.97	3563.3	2627.45	979.38	4210.11	709.827	1823.92	1120.41	915.571	1142.43	-2.0751	0.021806
fibronectin 1a [Source:ZFIN	ENSDARG00000019815	fn1a	3.14776	2.58454	0.806429	0.328809	1.11604	0	1.3306	44.4352	0.896442	33.5044	5.08126	20.9793	3.80901	0.0219552
amylase, alpha 2A (pancreatic) [Source:ZFIN	ENSDARG00000013856	amy2a	29.343	17.2756	13.1483	15.5362	16.1318	20.9014	18.7227	4.86516	0.784387	8.44475	6.38111	5.11885	-1.94577	0.0219552
multiple EGF-like-domains 8 [Source:ZFIN	ENSDARG00000079751	megf8	44.4848	47.9501	59.0095	59.8432	41.0904	71.9107	54.0481	103.547	89.8683	87.3997	123.132	100.987	0.779466	0.0220761
piccolo presynaptic cytomatrix protein b [Source:ZFIN	ENSDARG00000098880	pclob	157.822	203.125	165.914	353.962	283.473	470.53	272.471	736.261	415.389	444.62	958.939	638.802	1.14876	0.0224814
forkhead box A3 [Source:ZFIN	ENSDARG00000012788	foxa3	291.874	185.815	213.984	345.907	131.489	549.408	286.413	1757.7	421.328	859.236	728.392	941.665	1.65024	0.022647
coiled-coil domain containing 6a [Source:ZFIN	ENSDARG00000043334	ccdc6a	50.3461	39.6523	38.7787	46.9374	27.2922	58.3497	43.5594	14.3522	23.1954	12.4268	35.8051	21.4449	-1.18453	0.022647
si:dkey-87o1.2 [Source:ZFIN	ENSDARG00000095796	si:dkey-87o1.2	36.0727	50.7387	63.3923	72.9955	79.4415	35.2089	56.3083	22.8663	26.1089	31.9939	23.7519	26.1802	-1.19618	0.0227552
BCL2 binding component 3 [Source:ZFIN	ENSDARG00000069282	bbc3	163.195	70.3268	115.985	44.8824	34.2928	127.648	92.7217	18.0822	42.693	18.7432	40.4137	29.983	-1.8201	0.0230006
NUAK family, SNF1-like kinase, 2 [Source:ZFIN	ENSDARG00000063661	nuak2	49.0798	22.2747	40.0409	25.3183	24.7557	30.6056	32.0125	16.8659	9.52469	6.79699	21.3885	13.644	-1.43062	0.0230875
solute carrier family 31 (copper transporter), member 1 [Source:ZFIN	ENSDARG00000013961	slc31a1	209.417	188.978	159.427	147.224	187.393	190.352	180.465	753.938	244.729	1199.29	283.014	620.243	1.74352	0.0234255
ceramide synthase 3a [Source:ZFIN	ENSDARG00000078541	cers3a	58.3603	50.7387	49.0519	58.7745	94.4573	66.561	62.9906	91.4651	101.746	135.047	200.769	132.257	0.970759	0.0234255
eukaryotic translation initiation factor 3, subunit I [Source:ZFIN	ENSDARG00000017445	eif3i	271.884	219.448	277.727	154.211	103.386	101.272	187.988	54.3277	76.3096	80.1908	73.8555	71.1709	-1.58224	0.0235806
si:ch1073-322p19.1 [Source:ZFIN	ENSDARG00000075173	si:ch1073-322p19.1	10.1126	4.25089	7.29292	4.11011	6.39184	3.35915	5.91959	47.6786	10.197	27.6686	13.4712	24.7539	1.92303	0.0241067
transport and golgi organization 2 homolog (Drosophila) [Source:ZFIN	ENSDARG00000056550	tango2	431.786	507.353	485.891	374.349	511.348	503.375	469.017	384.672	230.61	219.014	317.165	287.865	-0.845339	0.0242849
insulin-like growth factor 2 mRNA binding protein 3 [Source:ZFIN	ENSDARG00000010266	igf2bp3	178.5	165.547	171.945	410.024	356.523	427.483	285.004	1251.64	361.378	1589.26	482.365	921.162	1.71897	0.0243847
interleukin 15 [Source:ZFIN	ENSDARG00000052361	il15	12.7901	10.5762	7.99416	14.9608	16.5376	18.4131	13.5453	38.3537	25.1004	31.582	19.0252	28.5153	1.02811	0.0243847
G protein-coupled receptor 160 [Source:ZFIN	ENSDARG00000038700	gpr160	10.0222	23.2609	16.7246	21.1259	23.4368	19.4084	18.9965	39.0835	37.8747	41.6745	41.1227	39.9388	0.975036	0.0243847
galanin receptor 1a [Source:ZFIN	ENSDARG00000005522	galr1a	7.47142	14.9291	17.5661	18.0845	16.6391	8.46009	13.8584	25.8665	42.8051	64.1938	34.1508	41.754	1.50762	0.0246696
noggin 1 [Source:ZFIN	ENSDARG00000058819	nog1	6.1508	7.1075	11.9562	25.9759	11.5662	11.446	12.3671	33.1642	48.4079	21.6955	35.4506	34.6795	1.39079	0.0246949
phosphatidylserine decarboxylase [Source:ZFIN	ENSDARG00000052462	pisd	11.0534	12.3446	12.0964	9.45325	20.0887	29.9835	15.8366	57.1657	50.0887	24.2357	30.7239	40.5535	1.27825	0.0246949
interferon regulatory factor 7 [Source:ZFIN	ENSDARG00000045661	irf7	46.5471	39.2783	47.5442	26.1403	17.0449	20.6526	32.8679	9.73033	12.102	13.7313	15.3619	12.7314	-1.55628	0.0247411
ankyrin repeat and death domain containing 1B [Source:ZFIN	ENSDARG00000025866	ankdd1b	6.63925	9.35197	5.08401	20.6327	21.1032	19.7817	13.7655	57.8144	26.2209	24.0984	52.8214	40.2388	1.49316	0.02495
ATP-binding cassette, sub-family C (CFTR/MRP), member 2 [Source:ZFIN	ENSDARG00000014031	abcc2	22.0705	14.8951	13.9197	31.2368	98.7185	33.2183	35.6765	63.3282	150.714	159.558	141.212	128.703	1.84823	0.0249806
family with sequence similarity 110, member C [Source:ZFIN	ENSDARG00000096989	fam110c	2.82213	3.19667	1.26224	3.45249	8.21809	1.36854	3.38669	2.02715	22.411	25.8835	22.2157	18.1344	2.378	0.0252276
coiled-coil domain containing 114 [Source:ZFIN	ENSDARG00000015010	ccdc114	3.29249	4.04685	6.62674	2.79487	3.04374	0	3.30078	16.1361	25.6606	22.8626	30.0149	23.6686	2.60878	0.0257668
glypican 1a [Source:ZFIN	ENSDARG00000019341	gpc1a	21.6544	22.1727	15.8481	51.2941	30.133	53.1244	32.3711	81.2482	74.4047	59.5252	68.1834	70.8404	1.08453	0.0259015
unc-5 netrin receptor C [Source:ZFIN	ENSDARG00000087341	unc5c	9.85938	4.79501	7.53835	15.7828	8.52246	13.3122	9.96837	26.4341	15.0154	24.2357	27.4152	23.2751	1.15903	0.0261087
stathmin-like 3 [Source:ZFIN	ENSDARG00000038465	stmn3	19.4474	13.6709	31.8715	17.3447	16.842	11.3216	18.4163	11.7575	5.71482	1.51044	4.13591	5.77966	-1.88162	0.0267645
low density lipoprotein receptor-related protein 1Bb [Source:ZFIN	ENSDARG00000061517	lrp1bb	4.26938	6.56338	1.61286	30.9902	18.7697	19.284	13.5816	85.789	41.2363	44.0088	71.4921	60.6316	2.15427	0.0271674
alcohol dehydrogenase 8b [Source:ZFIN	ENSDARG00000024278	adh8b	43.8878	42.3729	30.5742	129.386	182.421	79.1267	84.6282	147.901	422.672	241.534	292.94	276.262	1.67774	0.0271861
RNA binding motif protein 12 [Source:ZFIN	ENSDARG00000100636	rbm12	57.2387	42.4069	45.0198	63.1312	66.7593	87.338	60.3156	52.6248	34.401	28.1492	36.7505	37.9814	-0.756653	0.0273549
STRA6-like [Source:ZFIN	ENSDARG00000062467	stra6l	5.391	6.46136	6.24106	9.28884	15.6245	7.96244	8.49487	34.1372	19.2735	21.6268	12.4077	21.8613	1.31378	0.0280742
Meis homeobox 1 a [Source:ZFIN	ENSDARG00000002937	meis1a	49.2607	35.1294	26.7524	44.9646	90.0946	65.068	51.8783	147.414	71.7153	108.065	156.101	120.824	1.14809	0.0282774
Ras homolog, mTORC1 binding like 1 [Source:ZFIN	ENSDARG00000039162	rhebl1	153.137	143.408	84.5698	301.189	223.715	337.906	207.321	1171.69	204.165	1166.13	392.793	733.695	1.84425	0.0283472
proteasome subunit alpha 1 [Source:ZFIN	ENSDARG00000101560	psma1	215.531	182.176	185.654	162.185	137.678	116.451	166.613	81.4104	109.254	74.2177	96.5439	90.3565	-1.04902	0.0283472
PHD finger protein 5A [Source:ZFIN	ENSDARG00000045155	phf5a	27.4977	33.9391	15.2871	18.0023	14.2041	14.1831	20.5189	7.45992	13.2225	5.42386	7.44463	8.38773	-1.47746	0.0284079
leucine rich repeat containing 75Bb [Source:ZFIN	ENSDARG00000091128	lrrc75bb	4.45029	3.53674	1.54273	21.0437	23.0309	10.3263	10.6551	38.678	51.3213	27.0507	76.2188	48.3172	2.14941	0.0285277
macrophage migration inhibitory factor [Source:ZFIN	ENSDARG00000071336	mif	125.929	142.184	119.036	93.2994	103.183	37.4483	103.513	17.3524	66.897	24.3044	37.2232	36.4442	-1.70239	0.028846
si:dkey-23a23.2 [Source:ZFIN	ENSDARG00000023036	si:dkey-23a23.2	11.8493	11.7325	7.9591	6.74058	9.33412	10.2019	9.63625	19.2174	22.7472	16.2716	25.6426	20.9697	0.960784	0.0292496
lysophosphatidic acid receptor 6b [Source:ZFIN	ENSDARG00000069441	lpar6b	29.2525	29.5862	29.4872	43.1561	63.2082	62.953	42.9406	65.3554	124.942	96.5311	75.1553	90.4958	1.03254	0.0293161
mitochondrial ribosomal protein L10 [Source:ZFIN	ENSDARG00000045091	mrpl10	24.1509	29.4842	26.8926	26.3047	9.84141	22.0211	23.1158	2.9191	14.3431	7.4149	7.79914	8.11905	-1.66906	0.0294149
transmembrane 9 superfamily member 1 [Source:ZFIN	ENSDARG00000022970	tm9sf1	61.2548	63.4914	92.7744	102.588	68.5855	122.547	85.2069	369.996	112.952	350.08	138.494	242.88	1.46503	0.0302195
hes family bHLH transcription factor 6 [Source:ZFIN	ENSDARG00000019335	hes6	108.363	91.9894	76.4354	57.6237	61.1791	27.8685	70.5765	42.7324	23.6437	21.0089	20.9159	27.0752	-1.56722	0.0302723
peroxisome proliferator-activated receptor alpha a [Source:ZFIN	ENSDARG00000031777	pparaa	4.01611	2.82259	4.20745	17.5913	23.4368	18.1643	11.7064	27.8125	54.4588	30.9641	66.529	44.9411	1.92573	0.0304503
adenylate cyclase activating polypeptide 1a [Source:ZFIN	ENSDARG00000004015	adcyap1a	4395.38	7735.34	6473.38	8710.96	5068.43	4455.98	6139.91	3218.95	4128.56	2598.1	3133.72	3269.83	-1.05212	0.0307553
prostaglandin E receptor 3 (subtype EP3) [Source:ZFIN	ENSDARG00000055781	ptger3	10.4383	19.9962	16.3389	63.8711	118.706	107.991	56.2235	183.66	283.388	236.659	192.497	224.051	2.0337	0.031081
si:dkey-12j5.1 [Source:ZFIN	ENSDARG00000089480	si:dkey-12j5.1	22.957	19.5541	15.1819	27.5377	39.1627	31.9742	26.0613	10.6223	8.29209	14.6925	19.1433	13.1875	-1.04856	0.0312502
si:ch211-236p22.1 [Source:ZFIN	ENSDARG00000077905	CSMD3 (1 of many)	4.34174	6.05327	2.17385	21.3726	34.4957	50.3873	19.8041	79.6265	88.6357	59.1133	180.798	102.043	2.37017	0.0312928
DNA (cytosine-5-)-methyltransferase 1 [Source:ZFIN	ENSDARG00000030756	dnmt1	11.9036	6.73342	5.645	17.2624	18.8712	17.9155	13.0552	42.7324	21.8508	34.6715	27.1788	31.6084	1.25422	0.0313657
nectin cell adhesion molecule 1b [Source:ZFIN	ENSDARG00000086034	nectin1b	15.6845	23.533	28.5055	87.4631	85.0217	159.746	66.659	188.768	264.002	175.829	309.838	234.61	1.81171	0.031369
drebrin-like b [Source:ZFIN	ENSDARG00000016016	dbnlb	171.571	145.313	111.182	89.0249	54.5843	49.5164	103.532	13.2981	41.9087	11.8089	62.5113	32.3817	-1.9382	0.031369
transmembrane protein 167B [Source:ZFIN	ENSDARG00000059400	tmem167b	71.6569	63.3553	58.4836	52.3628	51.642	41.8028	56.5506	24.0015	29.2464	26.5701	44.5496	31.0919	-1.0328	0.0316063
ATPase, H+ transporting, lysosomal, V1 subunit B, member a [Source:ZFIN	ENSDARG00000013443	atp6v1ba	350.976	299.195	332.845	181.256	244.513	170.197	263.164	90.2488	157.998	125.367	110.842	121.114	-1.28026	0.0317221
NK6 homeobox 2 [Source:ZFIN	ENSDARG00000104735	nkx6.2	8.55685	4.11487	3.96202	4.27451	7.50788	19.5328	7.9915	56.0305	14.9033	13.388	32.3782	29.175	1.79657	0.0322697
NFKB inhibitor interacting Ras-like 2 [Source:ZFIN	ENSDARG00000052594	nkiras2	44.3039	33.259	43.9679	39.868	35.2059	58.8474	42.5753	20.1093	36.6421	15.5164	25.2881	24.389	-0.938983	0.0329192
FK506 binding protein 5 [Source:ZFIN	ENSDARG00000028396	fkbp5	41.7893	18.84	7.39811	55.733	60.3674	132.998	52.8542	131.684	232.29	158.185	277.342	199.875	1.91227	0.0329745
si:ch211-214c7.4 [Source:ZFIN	ENSDARG00000069595	si:ch211-214c7.4	13.5679	12.3106	17.2856	28.2775	16.4362	20.777	18.1091	53.679	22.6352	44.0775	41.7136	40.5263	1.08648	0.0329745
guanine nucleotide binding protein (G protein), gamma 2 [Source:ZFIN	ENSDARG00000056831	gng2	135.77	125.146	106.764	132.839	85.9348	94.4295	113.481	84.9782	59.6134	53.5521	68.656	66.6999	-0.915036	0.0337618
PC4 and SFRS1 interacting protein 1a [Source:ZFIN	ENSDARG00000104710	psip1a	25.1098	26.8316	25.0694	26.1403	21.1032	32.5962	26.1418	19.3796	15.2395	16.0656	12.2896	15.7436	-0.834761	0.0341836
si:dkeyp-110e4.6 [Source:ZFIN	ENSDARG00000061845	si:dkeyp-110e4.6	22.4323	20.7104	13.4639	30.086	21.3061	21.2746	21.5456	17.3524	8.29209	2.95223	6.26294	8.71492	-1.43688	0.0341836
forkhead box P4 [Source:ZFIN	ENSDARG00000076120	foxp4	393.507	332.862	301.99	597.774	452.502	650.929	454.927	1997.39	527.556	2026.47	675.216	1306.66	1.50995	0.0342449
plectin a [Source:ZFIN	ENSDARG00000062590	pleca	50.7441	72.3332	65.1103	85.5724	83.8042	65.068	70.4387	165.01	110.486	88.3609	168.154	133.003	0.781714	0.0348975
hydroxymethylbilane synthase a [Source:ZFIN	ENSDARG00000008840	hmbsa	22.8665	23.1249	21.3879	27.6199	34.3942	28.9882	26.3969	15.4874	18.8253	3.50148	10.517	12.0828	-1.26771	0.0349407
sulfotransferase family 1, cytosolic sulfotransferase 3 [Source:ZFIN	ENSDARG00000018361	sult1st3	0.0361812	1.08823	0.0350621	0.0822021	5.47872	0	1.12007	1.62172	16.248	68.8625	8.74449	23.8692	4.56535	0.0349441
LSM12 homolog a [Source:ZFIN	ENSDARG00000028848	lsm12a	43.2546	37.3399	24.3682	41.4299	44.7429	75.892	44.5046	343.724	42.9172	164.982	75.0372	156.665	1.77145	0.0349441
high density lipoprotein binding protein a [Source:ZFIN	ENSDARG00000009830	hdlbpa	180.418	161.466	184.532	123.714	182.218	167.833	166.697	102.087	98.3845	98.5907	126.559	106.405	-0.786618	0.0349441
si:dkey-217l24.1 [Source:ZFIN	ENSDARG00000062199	si:dkey-217l24.1	6.80207	3.57075	3.75165	36.9088	31.6548	34.338	19.5043	63.8147	107.909	31.788	182.216	96.432	2.26711	0.0351643
secretagogin, EF-hand calcium binding protein [Source:ZFIN	ENSDARG00000058732	scgn	760.927	1101.76	1221.81	612.077	634.72	390.781	787.013	200.283	540.218	209.265	268.007	304.443	-1.57574	0.0351643
zinc finger, CCHC domain containing 9 [Source:ZFIN	ENSDARG00000007531	zcchc9	5.7709	7.6176	9.29146	12.6591	10.9574	12.5657	9.81038	21.9743	19.4976	19.8417	15.0074	19.0803	0.898029	0.0356437
Yip1 domain family, member 6 [Source:ZFIN	ENSDARG00000054433	yipf6	139.117	106.476	117.528	105.63	86.7465	101.272	109.462	58.1387	83.9294	46.2058	72.2011	65.1188	-0.911597	0.0356701
si:ch1073-174d20.2 [Source:ZFIN	ENSDARG00000079651	si:ch1073-174d20.2	30.6455	25.8114	21.0723	14.5498	10.856	14.8052	19.6234	6.81123	10.5332	8.10147	8.03548	8.37034	-1.40653	0.0359543
heat shock factor binding protein 1a [Source:ZFIN	ENSDARG00000069425	hsbp1a	270.78	324.292	268.225	168.186	154.317	123.169	218.162	40.7052	133.57	85.958	73.8555	83.5221	-1.56013	0.0359543
protein inhibitor of activated STAT, 2 [Source:ZFIN	ENSDARG00000092979	pias2	36.3078	32.4088	31.626	41.3477	53.1639	68.8004	43.9424	123.251	68.914	72.4326	71.6103	84.0519	0.866738	0.0360547
collagen, type I, alpha 1b [Source:ZFIN	ENSDARG00000035809	col1a1b	3.34676	1.63234	0.631118	10.6863	17.6537	0.497652	5.7413	63.5715	0.560276	164.432	32.3782	65.2356	3.62763	0.0363252
tet methylcytosine dioxygenase 1 [Source:ZFIN	ENSDARG00000075230	tet1	6.76588	11.0183	5.50475	41.4299	32.7709	76.1408	28.9384	217.797	73.2841	103.397	100.089	123.642	2.13488	0.0363729
SEM1, 26S proteasome complex subunit [Source:ZFIN	ENSDARG00000027899	sem1	171.264	224.039	200.766	147.471	124.083	79.0023	157.771	47.8408	91.9973	66.5282	73.3828	69.9373	-1.35245	0.036422
ELOVL fatty acid elongase 1a [Source:ZFIN	ENSDARG00000099960	elovl1a	229.696	284.334	274.186	295.928	332.274	277.939	282.393	405.836	590.531	377.336	532.587	476.572	0.627654	0.0366686
RAB interacting factor [Source:ZFIN	ENSDARG00000002690	rabif	42.5672	74.1016	53.2594	25.3183	29.4228	37.946	43.7692	16.4605	11.6537	17.0955	28.1242	18.3335	-1.45065	0.036907
calcium binding protein 5a [Source:ZFIN	ENSDARG00000002576	cabp5a	28.4384	14.7251	21.2126	33.3741	3.55102	21.6479	20.4915	11.352	3.58577	3.70745	5.6721	6.07934	-1.90241	0.0370517
family with sequence similarity 192, member A [Source:ZFIN	ENSDARG00000041631	fam192a	30.3922	22.7168	48.4208	18.3311	14.5085	51.6314	31.0001	10.9466	12.4381	2.74626	17.0163	10.7868	-1.73051	0.0374676
transmembrane 9 superfamily member 2 [Source:ZFIN	ENSDARG00000003866	tm9sf2	189.752	229.956	177.905	203.45	182.928	143.946	187.99	126.089	108.694	76.2774	152.201	115.815	-0.865534	0.0376938
oxysterol binding protein-like 3a [Source:ZFIN	ENSDARG00000033251	osbpl3a	89.5123	91.0032	88.9175	132.099	135.345	203.042	123.32	294.667	208.311	141.089	288.568	233.159	0.823844	0.0377335
WD repeat domain 93 [Source:ZFIN	ENSDARG00000087191	wdr93	7.59805	13.4328	12.2717	29.4284	8.11663	26.1267	16.1624	90.9786	17.5927	120.561	27.6515	64.1959	2.01184	0.037766
RAB6B, member RAS oncogene family b [Source:ZFIN	ENSDARG00000031343	rab6bb	46.0225	38.224	19.2842	29.1818	28.5097	38.6925	33.3191	22.4608	7.17153	15.3104	7.09013	13.0082	-1.44119	0.037766
ADP-ribosylation factor-like 5A [Source:ZFIN	ENSDARG00000018627	arl5a	40.5772	41.6248	32.748	42.8273	28.0024	36.9507	37.1217	19.2174	30.2549	9.13132	20.5614	19.7912	-1.0743	0.0377811
cytochrome P450, family 2, subfamily K, polypeptide 18 [Source:ZFIN	ENSDARG00000104593	cyp2k18	0.832168	2.44852	9.81739	3.8635	29.5242	3.98122	8.41117	15.082	13.1105	231.441	30.6057	72.5598	3.22821	0.0378232
sperm associated antigen 7 [Source:ZFIN	ENSDARG00000011555	spag7	72.0006	66.722	85.4814	29.0996	30.4374	30.108	52.3082	21.0824	24.0919	14.4179	23.1611	20.6883	-1.56692	0.0378464
islet cell autoantigen 1 [Source:ZFIN	ENSDARG00000042608	ica1	24.0605	24.4171	27.4186	33.0453	28.0024	22.1455	26.5149	50.0301	46.9511	44.5581	44.9041	46.6109	0.694568	0.0382343
UDP-glucuronate decarboxylase 1 [Source:ZFIN	ENSDARG00000056102	uxs1	51.0879	36.2176	39.4799	47.184	51.642	94.6783	53.3816	29.2721	20.9543	27.9432	41.3591	29.8822	-0.918283	0.0385038
adenylate kinase 1 [Source:ZFIN	ENSDARG00000001950	ak1	76.5051	63.8995	60.4471	56.5551	30.6403	38.6925	54.4566	31.7046	14.231	25.2656	8.98083	20.0455	-1.5663	0.0388169
ezrin a [Source:ZFIN	ENSDARG00000020944	ezra	60.8749	66.0759	64.339	67.3235	131.591	62.5798	75.464	129.738	128.079	174.937	189.661	155.604	0.954049	0.0394521
transgelin 3b [Source:ZFIN	ENSDARG00000058394	tagln3b	61.309	50.8747	35.1673	19.9751	36.6263	46.0328	41.6642	7.94643	30.1429	8.30744	18.4343	16.2078	-1.54584	0.0396091
adhesion regulating molecule 1 [Source:ZFIN	ENSDARG00000058560	adrm1	72.7242	54.5815	60.4471	64.5287	47.2794	32.4718	55.3388	24.3258	31.8237	26.6387	35.4506	29.5597	-1.06521	0.0400256
KDEL (Lys-Asp-Glu-Leu) endoplasmic reticulum protein retention receptor 2a [Source:ZFIN	ENSDARG00000005254	kdelr2a	137.163	149.223	152.766	126.016	120.938	128.145	135.709	35.4346	87.9634	28.973	108.952	65.3306	-1.25177	0.0400256
glutathione S-transferase, alpha tandem duplicate 2 [Source:ZFIN	ENSDARG00000039832	gsta.2	9.91365	20.1322	18.7232	23.4276	42.0035	6.22065	20.0701	23.1906	66.0005	228.763	54.594	93.1371	2.22904	0.0401159
FK506 binding protein 11 [Source:ZFIN	ENSDARG00000037000	fkbp11	20.0082	26.2875	18.9686	35.7579	31.8578	21.2746	25.6924	15.3253	14.6792	16.8208	13.7076	15.1332	-0.844617	0.0401159
milk fat globule-EGF factor 8 protein a [Source:ZFIN	ENSDARG00000015349	mfge8a	21.1841	77.3663	93.3704	98.396	97.1966	104.009	81.9204	231.095	193.407	214.002	202.187	210.173	1.27592	0.0401912
glutamic pyruvate transaminase (alanine aminotransferase) 2, like [Source:ZFIN	ENSDARG00000019541	gpt2l	81.1002	85.8341	178.887	131.934	133.417	203.042	135.702	35.1103	80.2315	73.0505	64.9928	63.3463	-1.18236	0.0403293
phosphatidylserine synthase 2 [Source:ZFIN	ENSDARG00000101018	ptdss2	39.6546	28.6	50.7349	10.0287	9.94287	24.1361	27.1829	5.51385	0.22411	3.50148	12.7622	5.50042	-2.57567	0.0403383
proteasome subunit alpha 8 [Source:ZFIN	ENSDARG00000010965	psma8	186.695	153.134	154.449	92.9706	124.793	67.9295	129.995	26.1908	77.9904	58.7013	45.9676	52.2125	-1.47307	0.0407095
apolipoprotein A-IV b, tandem duplicate 2 [Source:ZFIN	ENSDARG00000020866	apoa4b.2	0.30754	2.89061	3.19065	3.7813	44.3371	4.10563	9.7688	16.4605	56.9241	147.611	117.105	84.5253	3.17756	0.0411284
RAB3C, member RAS oncogene family [Source:ZFIN	ENSDARG00000014462	rab3c	119.38	150.686	157.569	88.1207	69.3972	73.9014	109.842	40.3809	77.8784	25.1969	45.8495	47.3264	-1.42871	0.0412157
receptor accessory protein 2 [Source:ZFIN	ENSDARG00000031382	reep2	89.3133	114.23	63.4274	264.198	225.541	164.723	153.572	481.246	259.52	522.751	295.067	389.646	1.33591	0.0415079
cytochrome P450, family 3, subfamily c, polypeptide 3 [Source:ZFIN	ENSDARG00000037873	cyp3c3	29.0173	86.0041	54.767	115.33	103.284	49.392	72.9657	157.793	229.937	161.343	185.052	183.531	1.2339	0.0417359
solute carrier family 16, member 6b [Source:ZFIN	ENSDARG00000060246	slc16a6b	64.1312	67.4702	64.6896	49.6501	68.2811	93.3098	67.922	38.3537	41.0122	39.4775	58.2572	44.2752	-0.741369	0.0417359
calumenin b [Source:ZFIN	ENSDARG00000005115	calub	25.1459	27.8179	27.8043	23.0988	19.3784	21.7723	24.1696	4.78408	1.12055	3.02089	19.8524	7.19447	-1.98836	0.0417359
si:ch73-383g2.1 [Source:ZFIN	ENSDARG00000057107	si:ch73-383g2.1	5.37291	4.18288	0.911615	15.454	14.2041	24.7582	10.814	54.0844	58.0446	24.7163	41.8317	44.6693	2.0528	0.0418459
si:ch73-199g24.2 [Source:ZFIN	ENSDARG00000099294	si:ch73-199g24.2	25.4535	16.0854	23.3163	25.7293	21.3061	52.3779	27.3781	91.2218	43.4774	61.7222	52.1124	62.1335	1.12222	0.0419278
zgc:91910 [Source:ZFIN	ENSDARG00000035678	zgc:91910	89.5846	106.374	90.2849	64.3643	72.7453	56.2347	79.9314	38.2726	41.2363	29.7283	62.6294	42.9667	-1.08962	0.0419278
muscle-specific beta 1 integrin binding protein 2 [Source:ZFIN	ENSDARG00000101844	mibp2	1005.48	908.025	918.101	1068.05	984.243	847.128	955.171	449.46	487.328	727.759	634.566	574.778	-0.833617	0.0423534
death-associated protein kinase 3 [Source:ZFIN	ENSDARG00000074447	dapk3	2.36987	4.01284	4.69832	16.0294	9.43558	7.71361	7.37661	13.4603	21.8508	25.7462	25.7608	21.7045	1.53901	0.0425226
phosphodiesterase 4A, cAMP-specific [Source:ZFIN	ENSDARG00000032344	pde4a	38.0626	30.0283	47.6845	39.2926	38.1482	126.404	53.27	17.5957	18.8253	12.9761	38.6412	22.0096	-1.37815	0.0425226
hexose-6-phosphate dehydrogenase (glucose 1-dehydrogenase) [Source:ZFIN	ENSDARG00000060153	h6pd	25.6706	27.3418	30.3989	44.4714	51.0333	49.7652	38.1135	6.32471	16.4721	25.4716	9.33533	14.4009	-1.40464	0.0426552
K(lysine) acetyltransferase 6B [Source:ZFIN	ENSDARG00000055429	kat6b	30.754	16.6635	13.2885	92.6418	63.5126	65.4413	47.0503	98.1141	164.273	108.615	192.497	140.875	1.55113	0.0429204
VPS9 domain containing 1 [Source:ZFIN	ENSDARG00000019195	vps9d1	9.93174	11.3924	11.0095	18.0023	15.5231	9.82863	12.6146	39.57	15.1275	26.982	30.133	27.9531	1.04692	0.0430494
TSEN15 tRNA splicing endonuclease subunit [Source:ZFIN	ENSDARG00000069280	tsen15	23.2645	20.6764	15.778	17.3447	20.2916	33.9648	21.8866	18.8931	9.30058	5.28655	9.4535	10.7334	-1.14944	0.0432075
mitochondrial ribosomal protein S15 [Source:ZFIN	ENSDARG00000109289	mrps15	36.543	44.4814	38.2528	19.1531	41.3948	23.2652	33.8484	16.8659	15.7998	17.9193	9.68984	15.0687	-1.29705	0.0432373
bleomycin hydrolase [Source:ZFIN	ENSDARG00000025977	blmh	76.27	57.132	83.8335	63.5423	72.0351	53.622	67.7391	36.8131	55.8035	25.6775	36.8687	38.7907	-0.964929	0.0433761
chloride intracellular channel 5b [Source:ZFIN	ENSDARG00000070584	clic5b	29.1078	40.0264	21.9138	41.3477	56.8164	42.176	38.5647	57.8954	65.5523	70.7162	101.743	73.9768	0.850657	0.0434833
mitochondrial calcium uptake family, member 3b [Source:ZFIN	ENSDARG00000074255	micu3b	45.733	61.1109	56.3448	67.5702	88.9785	161.115	80.1421	34.6237	48.9681	24.3731	54.4758	40.6102	-1.06635	0.0439645
fibronectin type III domain containing 3Ba [Source:ZFIN	ENSDARG00000078179	fndc3ba	85.46	70.1568	84.2543	140.319	92.0223	202.918	112.522	479.543	113.064	447.023	215.185	313.704	1.46472	0.0440844
polymerase (RNA) II (DNA directed) polypeptide J [Source:ZFIN	ENSDARG00000035146	polr2j	25.3087	38.2921	24.263	19.1531	23.9441	20.2793	25.2067	14.4333	17.5927	8.65072	11.8169	13.1234	-1.11609	0.0440844
ribosomal RNA processing 1 [Source:ZFIN	ENSDARG00000103337	rrp1	10.0222	6.52937	6.6618	14.4676	13.1895	13.9343	10.8008	23.515	23.9798	13.6626	19.8524	20.2524	0.829198	0.0446099
MAF1 homolog, negative regulator of RNA polymerase III [Source:ZFIN	ENSDARG00000013122	maf1	43.9963	43.7332	47.0884	37.4842	19.9872	35.831	38.02	15.5685	23.6437	7.48356	24.8154	17.8778	-1.29939	0.0448476
si:dkey-58f10.12 [Source:ZFIN	ENSDARG00000092680	si:dkey-58f10.12	7.86941	9.41998	6.87217	5.17873	19.6828	18.2887	11.2186	18.8931	24.428	48.9521	31.9056	31.0447	1.4581	0.0449115
early growth response 4 [Source:ZFIN	ENSDARG00000077799	egr4	817.026	1464.55	715.162	3852.98	2313.95	5921.56	2514.21	8366.05	6393.76	10477.4	6227.73	7866.23	1.68911	0.0450513
zinc finger, DHHC-type containing 13 [Source:ZFIN	ENSDARG00000101144	zdhhc13	83.4519	80.631	50.0687	105.137	136.156	161.488	102.822	235.393	173.574	188.462	179.026	194.114	0.867867	0.0452996
zgc:123284 [Source:ZFIN	ENSDARG00000102720	zgc:123284	240.894	465.558	523.092	724.036	771.587	387.547	518.786	826.429	2188.1	1055.39	1195.99	1316.48	1.23959	0.0453616
N-deacetylase/N-sulfotransferase (heparan glucosaminyl) 3 [Source:ZFIN	ENSDARG00000041776	ndst3	5.28245	2.61855	5.11907	17.6735	8.92829	26.2512	10.9788	33.4885	29.2464	23.4119	63.1021	37.3122	1.73627	0.0455746
zinc finger protein 451 [Source:ZFIN	ENSDARG00000076939	znf451	37.2847	24.5192	27.4186	24.9072	29.9301	35.9554	30.0025	22.7852	5.2666	7.55222	18.6707	13.5687	-1.29756	0.0455746
ATPase Na+/K+ transporting subunit alpha 3a [Source:ZFIN	ENSDARG00000018259	atp1a3a	205.111	223.699	287.404	156.759	104.096	224.69	200.293	71.4368	76.5337	99.8266	134.122	95.4797	-1.23294	0.0459756
ATPase H+ transporting V1 subunit Aa [Source:ZFIN	ENSDARG00000034534	atp6v1aa	285.126	187.277	190.317	153.471	162.333	290.256	211.463	89.2757	134.578	112.047	146.529	120.608	-0.937464	0.0460003
eukaryotic translation initiation factor 3, subunit E, a [Source:ZFIN	ENSDARG00000090697	eif3ea	421.963	350.41	352.059	213.726	222.903	216.23	296.215	129.413	169.428	155.301	132.704	146.711	-1.17266	0.0460003
breast cancer metastasis suppressor 1 [Source:ZFIN	ENSDARG00000051955	brms1	62.3221	58.3903	88.9526	26.9623	39.9744	41.4295	53.0052	14.109	26.6691	21.6268	28.4787	22.7209	-1.41723	0.04658
forkhead box O1 a [Source:ZFIN	ENSDARG00000099555	foxo1a	480.36	487.187	401.987	372.951	182.523	400.361	387.561	224.527	148.921	151.937	263.162	197.137	-1.14909	0.0468178
zgc:92606 [Source:ZFIN	ENSDARG00000040971	zgc:92606	178.373	61.1449	161.286	66.5015	47.4823	36.2042	91.832	32.5155	38.4349	28.0119	27.6515	31.6534	-1.74606	0.0470635
cytochrome P450, family 3, subfamily A, polypeptide 65 [Source:ZFIN	ENSDARG00000103295	cyp3a65	123.541	148.679	200.906	355.771	659.882	326.335	302.519	516.761	869.773	930.433	869.958	796.731	1.37427	0.0473103
zgc:55558 [Source:ZFIN	ENSDARG00000013161	zgc:55558	32.7078	25.3013	46.3171	44.8824	49.3085	50.014	41.4219	21.65	30.0308	11.4656	31.7874	23.7335	-0.944552	0.0473765
ribophorin I [Source:ZFIN	ENSDARG00000059323	rpn1	252.165	220.911	163.284	198.189	196.828	146.559	196.323	85.6269	120.683	120.149	133.531	114.997	-0.904496	0.0474642
PERP, TP53 apoptosis effector [Source:ZFIN	ENSDARG00000063572	perp	148.795	186.393	183.34	109.74	136.765	128.643	148.946	66.1662	77.6543	78.6117	112.378	83.7027	-0.997439	0.0474642
ornithine decarboxylase antizyme 1b [Source:ZFIN	ENSDARG00000104782	oaz1b	1275.51	973.387	1068.2	773.769	1013.46	903.985	1001.39	304.316	861.705	325.089	563.547	513.664	-1.12905	0.0474642
solute carrier family 7 (cationic amino acid transporter, y+ system), member 2 [Source:ZFIN	ENSDARG00000037097	slc7a2	170.649	133.512	130.466	138.264	62.3966	130.634	127.654	43.3	86.6187	47.5103	79.8821	64.3278	-1.15507	0.0474642
ornithine decarboxylase 1 [Source:ZFIN	ENSDARG00000007377	odc1	199.069	145.755	190.948	216.438	182.015	134.739	178.161	291.585	288.654	443.315	436.279	364.958	0.921746	0.0476667
zinc finger, DHHC-type containing 9 [Source:ZFIN	ENSDARG00000060515	zdhhc9	195.957	175.545	199.609	223.919	152.085	197.07	190.698	86.0323	130.096	47.0984	165.2	107.107	-1.0094	0.0477276
si:dkey-34e4.1 [Source:ZFIN	ENSDARG00000022085	si:dkey-34e4.1	1.79097	1.46231	0.66618	7.31599	13.8997	2.61267	4.62464	32.9209	23.5316	4.80596	39.7047	25.2408	2.38969	0.0477682
thymosin, beta [Source:ZFIN	ENSDARG00000054911	tmsb	101.163	104.606	63.9182	75.9548	64.8316	40.061	75.089	25.5421	49.5284	31.6507	37.9322	36.1633	-1.22009	0.0477682
LysM, putative peptidoglycan-binding, domain containing 3 [Source:ZFIN	ENSDARG00000024693	lysmd3	10.0222	15.5073	11.6757	31.8944	23.2338	40.3098	22.1072	45.8947	38.8832	54.9939	61.2114	50.2458	1.16202	0.0480893
centrosomal protein 290 [Source:ZFIN	ENSDARG00000062727	cep290	20.8404	15.5753	9.2564	33.3741	19.277	66.3122	27.4392	124.143	56.3638	51.8357	79.7639	78.0265	1.47439	0.0483728
MALT paracaspase 1 [Source:ZFIN	ENSDARG00000077768	malt1	3.99802	7.68562	5.53981	11.7549	12.9866	5.10094	7.84432	13.0549	19.3856	22.6566	21.8612	19.2396	1.22839	0.0489227
eukaryotic translation elongation factor 2a, tandem duplicate 1 [Source:ZFIN	ENSDARG00000042094	eef2a.1	61.0377	82.7394	149.33	65.3507	43.1196	68.676	78.3755	46.2191	22.7472	32.1999	32.0237	33.2975	-1.41311	0.0490772
MARCKS-like 1b [Source:ZFIN	ENSDARG00000035715	marcksl1b	334.694	247.47	279.69	140.155	95.5733	80.122	196.284	118.386	61.9665	47.0297	28.3605	63.9356	-1.82495	0.0490772
thromboxane A synthase 1 (platelet) [Source:ZFIN	ENSDARG00000002249	tbxas1	17.0052	31.3546	24.9642	28.6885	31.4519	23.6385	26.1838	36.5698	43.2533	120.149	74.21	68.5455	1.32853	0.0493222
solute carrier family 43, member 3b [Source:ZFIN	ENSDARG00000057949	slc43a3b	8.03223	8.70583	11.0796	20.8793	18.7697	24.5094	15.3294	29.191	26.7812	25.6089	50.1036	32.9212	1.03628	0.0493222
aminolevulinate dehydratase [Source:ZFIN	ENSDARG00000100372	alad	40.7762	43.2231	39.7955	53.678	52.961	105.253	55.9479	20.1093	33.6166	27.2566	42.5408	30.8808	-0.934295	0.0498305
uracil phosphoribosyltransferase (FUR1) homolog (S. cerevisiae) [Source:ZFIN	ENSDARG00000035549	uprt	55.1944	41.7608	50.5596	34.5249	36.7277	45.4108	44.0297	24.488	24.8763	28.7671	21.9794	25.0277	-0.93904	0.0500989
espin [Source:ZFIN	ENSDARG00000076414	espn	3.81712	4.21689	4.24252	18.1667	15.0158	24.7582	11.7029	44.3541	64.6559	14.2806	39.3502	40.6602	1.77268	0.0504491
si:ch211-214p16.3 [Source:ZFIN	ENSDARG00000096445	si:ch211-214p16.3	92.5877	85.1199	127.942	128.153	140.113	158.129	122.007	146.279	243.384	315.477	264.225	242.341	0.921174	0.0505539
sialic acid acetylesterase [Source:ZFIN	ENSDARG00000040527	siae	14.6715	14.6571	30.3989	7.5626	16.9435	23.6385	17.9787	7.541	11.8779	4.53133	4.60858	7.13969	-1.49438	0.0506246
zinc finger CCCH-type containing 4 [Source:ZFIN	ENSDARG00000078355	zc3h4	85.6952	59.8866	56.4851	19.3997	22.3207	64.3215	51.3515	24.7312	16.3601	13.388	26.3516	20.2077	-1.54216	0.0506246
karyopherin alpha 5 (importin alpha 6) [Source:ZFIN	ENSDARG00000042030	kpna5	47.0175	44.2093	54.0307	46.1154	55.0916	94.5539	56.8364	31.137	32.2719	25.8148	51.5216	35.1863	-0.808569	0.050707
ependymin related 1 [Source:ZFIN	ENSDARG00000045420	epdr1	59.4819	81.7532	47.965	36.1689	51.642	57.4788	55.7483	42.1647	31.9357	14.7611	22.4521	27.8284	-1.16982	0.0511202
calcium regulated heat stable protein 1 [Source:ZFIN	ENSDARG00000053129	carhsp1	105.667	148.849	116.126	154.376	115.358	111.847	125.37	63.8958	73.7323	92.2744	67.238	74.2851	-0.853768	0.0516647
phosphoglycerate dehydrogenase [Source:ZFIN	ENSDARG00000001873	phgdh	98.6842	59.6486	100.453	62.3092	54.077	27.122	67.049	45.9758	19.9458	6.86565	23.6338	24.1053	-1.70624	0.0517681
family with sequence similarity 46, member Ba [Source:ZFIN	ENSDARG00000039943	fam46ba	333.464	460.083	338.805	569.907	313.302	283.289	383.142	272.936	173.798	162.441	276.869	221.511	-0.938151	0.051871
eukaryotic translation initiation factor 4, gamma 2b [Source:ZFIN	ENSDARG00000057167	eif4g2b	771.293	529.049	863.65	555.029	458.894	1148.83	721.124	448.325	365.636	277.098	505.171	399.058	-0.995676	0.052119
SEC14-like lipid binding 8 [Source:ZFIN	ENSDARG00000059729	sec14l8	34.7339	67.8783	67.6699	53.1026	63.5126	73.6525	60.0916	47.4353	18.1529	15.997	39.232	30.2043	-1.14698	0.052119
N(alpha)-acetyltransferase 40, NatD catalytic subunit, homolog (S. cerevisiae) [Source:ZFIN	ENSDARG00000024109	naa40	23.4454	21.1184	19.3893	14.221	20.6974	12.8145	18.6144	4.45973	6.05098	7.48356	16.1891	8.54585	-1.30865	0.052119
zgc:92630 [Source:ZFIN	ENSDARG00000004141	zgc:92630	2.73168	8.94388	8.52009	1.56184	62.7009	7.46478	15.3205	97.6276	56.5879	191.964	39.1139	96.3232	2.71764	0.0521394
ATPase H+ transporting accessory protein 1b [Source:ZFIN	ENSDARG00000037153	atp6ap1b	99.2088	138.681	193.718	106.205	79.543	148.922	127.713	58.7063	91.4371	41.7432	69.9559	65.4606	-1.14126	0.0521394
zgc:174356 [Source:ZFIN	ENSDARG00000088263	zgc:174356	49.4597	60.4647	43.3017	55.8975	68.484	68.5516	57.6932	88.4649	115.305	70.4416	93.117	91.8321	0.558919	0.052156
si:dkey-56m19.5 [Source:ZFIN	ENSDARG00000068432	si:dkey-56m19.5	15.1237	16.6635	24.263	34.8537	51.9464	94.1807	39.5052	137.035	109.478	90.5579	85.9087	105.745	1.41497	0.052396
myotubularin related protein 1a [Source:ZFIN	ENSDARG00000056690	mtmr1a	37.538	41.7608	40.5318	27.1267	16.7405	37.8216	33.5866	14.109	8.62825	1.02985	19.7342	10.8753	-1.87198	0.052396
bone morphogenetic protein receptor, type IAa [Source:ZFIN	ENSDARG00000019728	bmpr1aa	80.7383	73.1834	95.6495	91.6554	51.1348	62.5798	75.8235	47.7597	41.1243	15.5164	52.1124	39.1282	-1.15165	0.0525366
SH3 domain containing GRB2 like 2a, endophilin A1 [Source:ZFIN	ENSDARG00000023600	sh3gl2a	5.73472	12.6507	20.8269	7.5626	11.1604	4.60328	10.4231	32.1101	40.2278	33.0238	33.3236	34.6713	1.54076	0.0525458
thioredoxin-like 4A [Source:ZFIN	ENSDARG00000036190	txnl4a	47.0175	75.6999	60.938	31.1546	38.2496	35.9554	48.1692	20.5148	26.6691	21.2835	26.9425	23.8525	-1.19949	0.0525803
LIM domain 7a [Source:ZFIN	ENSDARG00000004930	lmo7a	129.42	126.201	184.111	257.128	235.788	403.72	222.728	660.77	334.709	386.742	481.301	465.881	1.00411	0.0527567
target of myb1 membrane trafficking protein [Source:ZFIN	ENSDARG00000104581	tom1	44.6657	57.3701	57.0461	30.8258	31.1476	26.0023	41.1763	20.5959	18.8253	19.7731	21.6249	20.2048	-1.20931	0.0528523
La ribonucleoprotein domain family, member 4Ab [Source:ZFIN	ENSDARG00000074979	larp4ab	122.871	107.463	126.96	272.911	357.842	496.532	247.43	1065.8	313.643	1082.03	453.295	728.69	1.59658	0.0535381
si:dkey-111e8.5 [Source:ZFIN	ENSDARG00000093960	si:dkey-111e8.5	25.164	36.2516	44.9847	57.1305	64.3243	116.575	57.405	269.53	62.4148	259.453	97.1347	172.133	1.59669	0.053658
unc-51 like autophagy activating kinase 2 [Source:ZFIN	ENSDARG00000097205	ulk2	51.3049	28.8381	31.9766	44.5536	52.961	43.4202	42.1757	58.6252	73.8444	70.5102	94.8895	74.4673	0.715025	0.0539406
lysine (K)-specific demethylase 4A, genome duplicate b [Source:ZFIN	ENSDARG00000019103	kdm4ab	47.2346	31.2526	33.4142	56.8017	46.7721	129.887	57.5604	167.443	91.8853	119.325	144.875	130.882	1.14446	0.0542015
zgc:112146 [Source:ZFIN	ENSDARG00000104829	zgc:112146	84.1575	77.9784	104.625	97.3273	207.684	99.406	111.863	287.288	189.373	567.789	165.082	302.383	1.42546	0.0546266
protein tyrosine phosphatase, receptor type, h [Source:ZFIN	ENSDARG00000079560	ptprh	7.5076	15.3032	14.6209	11.5905	24.9586	31.1033	17.514	29.2721	45.3824	67.4894	35.4506	44.3986	1.3294	0.0546525
polyhomeotic homolog 2a (Drosophila) [Source:ZFIN	ENSDARG00000056695	phc2a	48.6999	42.0328	42.5654	23.3454	42.7138	14.0587	35.5693	6.16254	6.4992	15.1731	23.6338	12.8671	-1.64713	0.0547793
selenoprotein W, 2b [Source:ZFIN	ENSDARG00000089936	selenow2b	33.54	61.1449	64.7597	33.1275	39.5686	15.676	41.3028	10.379	29.1344	4.46267	13.7076	14.4209	-1.7566	0.0547793
SERTA domain containing 2a [Source:ZFIN	ENSDARG00000093412	sertad2a	22.9751	23.839	26.0512	18.0845	14.407	0.746478	17.6839	7.29774	4.48221	0.411939	1.65436	3.46156	-2.6023	0.0548641
dual specificity phosphatase 23b [Source:ZFIN	ENSDARG00000089245	dusp23b	29.0354	40.3325	24.4032	31.4834	21.5091	13.6854	26.7415	9.73033	7.95592	13.6626	17.6071	12.239	-1.28671	0.0548949
phosphate cytidylyltransferase 1, choline, beta b [Source:ZFIN	ENSDARG00000104207	pcyt1bb	54.905	46.6578	51.0504	72.5845	85.3261	74.0258	64.0916	67.3014	235.428	109.164	145.584	139.369	1.02461	0.0549334
fibroblast growth factor (acidic) intracellular binding protein a [Source:ZFIN	ENSDARG00000016058	fibpa	62.4126	44.2433	53.2243	33.9495	54.2799	44.1666	48.7127	29.7586	32.384	23.2746	34.978	30.0988	-0.852104	0.0552436
DEP domain containing 7 [Source:ZFIN	ENSDARG00000055043	depdc7	28.2756	31.3206	46.6677	38.3062	55.1931	20.0305	36.6323	28.5423	14.231	11.5343	16.6618	17.7423	-1.19438	0.0553937
si:dkey-237h12.3 [Source:ZFIN	ENSDARG00000087599	TENM3	7.81514	8.0937	15.3923	10.6041	10.3487	4.60328	9.4762	23.0284	21.6267	24.0298	29.3059	24.4977	1.20481	0.0554774
transmembrane protein 189 [Source:ZFIN	ENSDARG00000042732	tmem189	41.4998	34.8573	32.2571	40.1146	38.1482	23.3897	35.0445	25.2178	19.3856	19.3611	23.3974	21.8405	-0.820632	0.0554774
ketohexokinase [Source:ZFIN	ENSDARG00000029874	khk	28.963	27.7498	28.1549	36.3333	49.7143	25.1314	32.6745	16.2983	27.7897	15.3104	12.4077	17.9515	-0.964597	0.0557228
cannabinoid receptor interacting protein 1a [Source:ZFIN	ENSDARG00000091683	cnrip1a	75.3654	66.688	68.1958	50.3077	58.4397	58.3497	62.8911	8.83838	29.8067	1.99104	40.7682	20.3511	-1.86618	0.0558126
prenyl (decaprenyl) diphosphate synthase, subunit 1 [Source:ZFIN	ENSDARG00000017910	pdss1	21.6002	17.7177	34.6063	28.1131	33.7855	17.9155	25.623	9.97358	11.5417	10.2985	22.2157	13.5074	-1.08516	0.0564298
guanine nucleotide binding protein-like 2 (nucleolar) [Source:ZFIN	ENSDARG00000098080	gnl2	9.00912	8.80785	9.95764	16.4404	10.856	11.8192	11.1484	18.4876	20.1699	25.1969	18.0798	20.4836	0.810209	0.0564305
dynein, axonemal, heavy chain 2 [Source:ZFIN	ENSDARG00000087352	dnah2	36.9229	42.3049	45.5807	51.3763	25.9732	38.4436	40.1003	17.7578	19.6097	8.30744	36.1596	20.4586	-1.16979	0.0564882
anti-silencing function 1Bb histone chaperone [Source:ZFIN	ENSDARG00000043713	asf1bb	28.2756	20.7444	13.569	32.6342	36.6263	70.2934	33.6905	89.519	82.5847	79.9848	53.1759	76.3161	1.16732	0.0568756
ABRA C-terminal like [Source:ZFIN	ENSDARG00000042876	abracl	193.714	199.962	178.571	131.688	114.444	48.3967	144.463	51.3275	86.9549	49.1581	60.5024	61.9857	-1.41831	0.0575443
ribosomal protein L19 [Source:ZFIN	ENSDARG00000013307	rpl19	2191.91	2843.2	1779.68	1674.21	1904.16	1301.24	1949.07	776.237	1059.93	1193.18	1125.91	1038.82	-1.04876	0.0581922
PR domain containing 2, with ZNF domain b [Source:ZFIN	ENSDARG00000076451	prdm2b	40.541	35.4015	45.0899	89.3537	64.4257	86.4671	60.2131	190.309	69.8104	125.985	128.331	128.609	1.04078	0.0585567
arylformamidase [Source:ZFIN	ENSDARG00000099106	afmid	65.1804	46.3178	45.16	31.9766	23.4368	19.4084	38.58	10.7844	15.0154	21.4895	15.2438	15.6333	-1.45777	0.0585567
calmodulin binding transcription activator 1a [Source:ZFIN	ENSDARG00000077428	camta1a	10.0222	8.33175	7.71367	11.0973	7.91371	13.0634	9.69033	25.5421	14.231	15.2417	16.5436	17.8896	0.784283	0.0585721
breast carcinoma amplified sequence 3 [Source:ZFIN	ENSDARG00000090764	bcas3	22.7218	20.8464	25.3148	24.003	22.9295	26.6244	23.74	43.1378	36.8662	28.6984	46.6767	38.8448	0.569295	0.0585721
chitinase, acidic.1 [Source:ZFIN	ENSDARG00000100635	chia.1	9.69656	25.3693	34.3258	98.3138	433.225	111.225	118.693	236.852	833.355	698.237	757.934	631.595	2.44468	0.0586075
regulator of microtubule dynamics 3 [Source:ZFIN	ENSDARG00000041407	rmdn3	9.91365	9.93009	9.39665	27.0445	17.2478	16.2981	14.9718	41.2728	18.9373	37.7611	33.4418	32.8532	1.09341	0.0586183
cell division cycle associated 4 [Source:ZFIN	ENSDARG00000042319	cdca4	118.005	118.005	152.415	112.535	128.243	107.493	122.783	69.1664	97.488	55.8864	95.3622	79.4758	-0.789805	0.0586183
angiopoietin-like 4 [Source:ZFIN	ENSDARG00000035859	angptl4	143.404	72.6733	74.4369	58.1991	111.705	103.885	94.0506	65.8419	51.2092	26.776	59.6752	50.8756	-1.03989	0.0592572
NME/NM23 nucleoside diphosphate kinase 3 [Source:ZFIN	ENSDARG00000100990	nme3	25.3811	23.4989	17.6713	10.0287	16.7405	17.5422	18.4771	2.75693	8.40414	10.7104	7.79914	7.41766	-1.4375	0.0593122
MAX dimerization protein 3 [Source:ZFIN	ENSDARG00000098350	mxd3	105.323	32.6129	64.2338	41.0189	11.1604	16.2981	45.1079	21.7311	9.97292	12.1522	9.09899	13.2388	-1.96864	0.0601066
coiled-coil-helix-coiled-coil-helix domain containing 6a [Source:ZFIN	ENSDARG00000003206	chchd6a	52.1914	42.679	41.8291	34.4427	32.3651	18.0399	36.9245	6.81123	21.2905	19.8417	7.68097	13.9061	-1.53052	0.0601725
Leber congenital amaurosis 5 [Source:ZFIN	ENSDARG00000076153	lca5	20.7318	9.82807	10.2381	11.6727	13.0881	20.4037	14.3271	41.435	45.8306	13.5253	37.5777	34.5921	1.12727	0.0602733
solute carrier family 25 (mitochondrial carrier	ENSDARG00000025566	slc25a3b	688.257	447.602	582.417	391.2	363.016	322.23	465.787	178.308	276.328	223.683	307.948	246.567	-1.0926	0.060473
apolipoprotein A-Ia [Source:ZFIN	ENSDARG00000012076	apoa1a	2.84022	9.0119	5.25932	12.9879	139.91	9.82863	29.9731	58.3009	101.41	481.9	201.596	210.802	2.93307	0.0606005
akirin 1 [Source:ZFIN	ENSDARG00000039969	akirin1	66.284	64.6136	51.0154	39.6214	28.814	34.2136	47.427	16.1361	27.1174	25.3343	22.6884	22.819	-1.21642	0.0615827
coiled-coil-helix-coiled-coil-helix domain containing 6b [Source:ZFIN	ENSDARG00000045978	chchd6b	54.706	57.098	45.16	49.8145	70.919	42.5493	53.3745	22.2176	46.2788	25.1283	35.4506	32.2688	-0.862963	0.0618224
galactosidase, alpha [Source:ZFIN	ENSDARG00000036155	gla	36.1088	32.5108	21.3879	32.6342	31.1476	21.0258	29.1359	25.461	4.14604	8.44475	8.62632	11.6695	-1.45203	0.0618224
glutathione S-transferase, alpha tandem duplicate 1 [Source:ZFIN	ENSDARG00000113274	gsta.1	0.940711	4.69299	6.73193	10.0287	21.4076	4.10563	7.98459	10.9466	49.0802	47.373	30.6057	34.5014	2.09869	0.0619583
nodal modulator [Source:ZFIN	ENSDARG00000078592	nomo	93.7817	96.8864	117.704	76.448	120.532	172.81	113.027	71.599	81.3521	32.4745	80.0002	66.3565	-0.909337	0.0623541
NOP10 ribonucleoprotein homolog (yeast) [Source:ZFIN	ENSDARG00000104227	nop10	35.1319	48.9363	28.7509	23.9208	34.3942	20.1549	31.8815	12.0818	26.445	6.79699	12.6441	14.492	-1.32889	0.0624546
eukaryotic translation elongation factor 1 beta 2 [Source:ZFIN	ENSDARG00000044521	eef1b2	374.041	456.002	351.673	131.195	147.723	73.9014	255.756	92.1138	90.5406	98.8654	74.3281	88.962	-1.73004	0.0624546
si:rp71-1h20.9 [Source:ZFIN	ENSDARG00000099717	si:rp71-1h20.9	106.97	314.396	108.973	163.089	118.807	91.6924	150.655	11.6764	106.004	14.8985	54.0031	46.6456	-1.90232	0.0624546
BCL2 associated athanogene 3 [Source:ZFIN	ENSDARG00000039486	bag3	31.8575	46.0117	277.447	25.7293	21.712	55.4882	76.3742	14.1901	26.6691	10.6418	24.8154	19.0791	-2.29716	0.0626275
fucokinase [Source:ZFIN	ENSDARG00000032650	fuk	8.2674	7.44757	13.3587	8.05581	2.94228	7.96244	8.00569	21.5689	25.1004	29.179	16.8981	23.1866	1.39153	0.0627968
SUB1 homolog, transcriptional regulator a [Source:ZFIN	ENSDARG00000053446	sub1a	218.426	206.083	206.341	158.075	111.908	66.3122	161.191	49.7868	96.5916	68.2446	73.7373	72.0901	-1.3454	0.0627968
transmembrane p24 trafficking protein 7 [Source:ZFIN	ENSDARG00000046022	tmed7	360.853	308.377	238.177	183.311	147.114	105.876	223.951	45.4082	139.957	85.2714	99.6163	92.5632	-1.46368	0.0630221
plakophilin 4 [Source:ZFIN	ENSDARG00000045331	pkp4	47.4697	33.395	45.1951	23.181	20.1901	83.2323	42.1105	9.08164	15.5757	8.994	33.6781	16.8324	-1.49201	0.0631077
prolactin receptor a [Source:ZFIN	ENSDARG00000016570	prlra	28.3118	64.1375	75.664	38.635	35.4088	92.0657	55.7038	41.7593	19.0494	15.6537	20.7977	24.315	-1.33714	0.0632401
solute carrier family 9, subfamily A (NHE6, cation proton antiporter 6), member 6b [Source:ZFIN	ENSDARG00000075382	slc9a6b	43.6707	39.6864	54.3813	18.9887	12.3779	21.8967	31.8336	15.4064	13.1105	0.823878	6.49928	8.95999	-2.09317	0.0632619
collagen, type XXVIII, alpha 2a [Source:ZFIN	ENSDARG00000076321	col28a2a	1.79097	3.23068	1.08693	0.0822021	14.3056	6.09624	4.4321	82.8699	12.7743	27.0507	6.49928	32.2985	2.87524	0.0633189
zinc and ring finger 1 [Source:ZFIN	ENSDARG00000020475	znrf1	49.7491	26.0155	28.225	37.9774	36.0175	50.6361	38.1034	20.1904	33.8407	12.2895	21.3885	21.9273	-0.9225	0.0635096
forkhead box P2 [Source:ZFIN	ENSDARG00000005453	foxp2	21.1117	14.045	11.3601	47.595	45.4531	59.9671	33.2553	118.142	54.9071	59.9371	110.015	85.7504	1.33389	0.0646103
unc-51 like autophagy activating kinase 1a [Source:ZFIN	ENSDARG00000062518	ulk1a	14.8524	11.4944	11.1147	43.5671	29.8286	47.6502	26.4179	82.7078	58.7169	43.3223	69.8377	63.6462	1.23685	0.0647309
heterogeneous nuclear ribonucleoprotein U-like 1 like [Source:ZFIN	ENSDARG00000079780	hnrnpul1l	40.143	31.3206	36.4997	71.5981	45.656	94.8027	53.3367	178.876	78.2145	85.546	109.897	113.133	1.02151	0.0647309
si:ch211-133l5.7 [Source:ZFIN	ENSDARG00000095633	si:ch211-133l5.7	51.3592	91.0032	98.6999	141.305	245.629	87.5868	119.264	166.956	467.382	409.399	236.338	320.019	1.38377	0.0649082
poly (ADP-ribose) glycohydrolase, like [Source:ZFIN	ENSDARG00000101719	pargl	7.01915	6.83544	5.50475	17.4269	16.5376	7.34037	10.1107	18.3254	16.0239	28.1492	34.978	24.3691	1.21555	0.0649082
choline kinase alpha [Source:ZFIN	ENSDARG00000041078	chka	105.486	91.2412	150.241	40.1146	29.1184	66.8098	80.5019	28.6234	43.3654	19.8417	34.7416	31.643	-1.58144	0.0650631
ubiquitin-conjugating enzyme E2, J2 (UBC6 homolog, yeast) [Source:ZFIN	ENSDARG00000061161	ube2j2	9.49756	19.7922	15.8481	12.3303	12.2764	18.7864	14.7551	7.05449	11.2055	4.39402	9.21716	7.9678	-1.05505	0.0650648
betacellulin, epidermal growth factor family member [Source:ZFIN	ENSDARG00000098112	btc	27.552	57.8462	48.0702	66.1727	29.0169	13.9343	40.432	14.4333	18.6012	14.0059	22.2157	17.314	-1.40013	0.0650648
RNA binding fox-1 homolog 1 [Source:ZFIN	ENSDARG00000014746	rbfox1	2.93068	2.92462	1.71804	7.31599	8.92829	0.622065	4.07328	66.896	11.4296	14.1432	2.48154	23.7376	2.48302	0.065066
	ENSDARG00000098968	BX927204.1	11.4152	8.36576	3.6114	35.0181	16.1318	27.122	16.944	92.0327	23.0834	60.761	41.5954	54.3681	1.69414	0.065066
double C2-like domains, beta [Source:ZFIN	ENSDARG00000088293	doc2b	1.82715	3.29869	5.15413	13.5634	22.828	28.8638	12.5892	18.6498	65.6644	49.4327	63.1021	49.2122	1.99795	0.0651411
solute carrier family 7, member 14a [Source:ZFIN	ENSDARG00000010816	slc7a14a	161.26	188.604	191.825	262.718	94.8631	411.558	218.471	163.551	65.6644	52.3849	110.96	98.1401	-1.2693	0.0651411
chromatin target of PRMT1a [Source:ZFIN	ENSDARG00000057234	chtopa	123.251	101.239	101.54	132.51	101.864	91.4436	108.641	92.5192	64.7679	62.5461	76.2188	74.013	-0.685405	0.0655202
solute carrier family 46, member 3 [Source:ZFIN	ENSDARG00000077313	slc46a3	5.49954	4.65898	6.03068	5.83635	12.1749	6.46948	6.77833	16.7037	25.1004	4.87461	28.8332	18.878	1.32407	0.0656408
coiled-coil domain containing 125 [Source:ZFIN	ENSDARG00000056477	ccdc125	15.6122	7.1075	12.7626	17.5913	9.53704	9.70422	12.0525	31.056	24.8763	17.3701	33.5599	26.7156	0.993538	0.0657129
chitin synthase 1 [Source:ZFIN	ENSDARG00000068515	chs1	4.55883	10.7803	16.0234	35.6757	33.7855	42.7981	23.937	84.3295	62.6389	34.0536	117.814	74.7091	1.57752	0.0659348
v-fos FBJ murine osteosarcoma viral oncogene homolog Ab [Source:ZFIN	ENSDARG00000031683	fosab	1788.85	4177.54	2774.4	7075.38	5957.91	4756.31	4421.73	12128	8285.14	9196.68	8197.96	9451.93	1.03891	0.0659348
MAP kinase interacting serine/threonine kinase 2b [Source:ZFIN	ENSDARG00000015164	mknk2b	178.536	360.816	231.34	120.755	91.3121	129.763	185.42	81.1671	84.0414	32.8865	113.087	77.7956	-1.50193	0.066033
cyclin-dependent kinase 7 [Source:ZFIN	ENSDARG00000051916	cdk7	14.3639	18.1938	12.4471	32.7987	27.3936	13.0634	19.7101	39.1646	41.3484	57.0536	34.3871	42.9884	1.07527	0.0662522
patatin-like phospholipase domain containing 8 [Source:ZFIN	ENSDARG00000078745	pnpla8	58.7764	28.396	33.87	23.0988	22.7266	30.4812	32.8915	17.0281	18.3771	12.3582	20.6795	17.1107	-1.12293	0.0662522
proteasome subunit alpha 5 [Source:ZFIN	ENSDARG00000003526	psma5	195.252	251.143	194.419	132.181	191.147	95.3004	176.574	60.8956	147.465	50.4625	71.7284	82.6378	-1.28225	0.0664322
collagen, type I, alpha 2 [Source:ZFIN	ENSDARG00000020007	col1a2	5.33673	2.8566	0.105186	2.71267	26.4805	25.8779	10.5616	149.279	1.79288	213.384	25.5245	97.4953	3.36541	0.0664664
heparan sulfate 6-O-sulfotransferase 1a [Source:ZFIN	ENSDARG00000054754	hs6st1a	4.0342	6.29132	4.31264	13.5634	13.8997	24.8826	11.164	35.0292	32.0478	23.2059	24.6973	28.745	1.36653	0.0664851
transmembrane p24 trafficking protein 3 [Source:ZFIN	ENSDARG00000028816	tmed3	24.2776	24.0431	19.8802	11.8371	11.0589	43.5446	22.4402	15.4874	5.15454	7.75819	3.30873	7.92722	-1.58679	0.0667047
kit ligand a [Source:ZFIN	ENSDARG00000070917	kitlga	4.07038	3.50274	1.54273	10.9329	8.92829	1.36854	5.0576	16.7037	24.0919	5.42386	34.978	20.2994	1.87735	0.0669491
	ENSDARG00000116871	BX284638.1	4.55883	4.08086	1.05186	11.0973	10.3487	9.08215	6.70328	43.381	11.3176	16.6149	16.8981	22.0529	1.70177	0.0672422
zgc:154040 [Source:ZFIN	ENSDARG00000093006	RARRES3	7.14579	7.75363	5.96056	2.38386	13.3924	10.4507	7.84783	10.6223	18.3771	39.9581	25.1699	23.5318	1.54436	0.0676199
jagged 2b [Source:ZFIN	ENSDARG00000021389	jag2b	36.0727	35.7755	28.5756	43.9781	21.1032	107.742	45.5411	21.9743	17.4806	17.988	25.5245	20.7418	-1.19816	0.0683046
annexin A4 [Source:ZFIN	ENSDARG00000036456	anxa4	16534.8	10594.9	12388.3	10779.5	9889.91	9466.09	11608.9	5061.39	8171.96	6838.46	7255.33	6831.79	-0.907549	0.0684938
cyclin-dependent kinase 2 associated protein 2 [Source:ZFIN	ENSDARG00000103145	cdk2ap2	100.059	107.055	85.4814	55.0754	32.1621	44.291	70.6873	25.8665	33.9527	28.4925	39.941	32.0632	-1.34421	0.0684938
MAP7 domain containing 2b [Source:ZFIN	ENSDARG00000045316	map7d2b	43.2727	38.088	70.8255	46.9374	26.6834	37.5727	43.8966	22.7041	11.3176	26.6387	20.6795	20.335	-1.24403	0.0684954
Small membrane A-kinase anchor protein [Source:UniProtKB/Swiss-Prot	ENSDARG00000097855	C2orf88	31.2244	28.1579	51.4361	51.4585	39.0613	20.5282	36.9777	11.5142	9.52469	10.4358	34.978	16.6132	-1.34867	0.068526
additional sex combs like transcriptional regulator 2 [Source:ZFIN	ENSDARG00000076501	asxl2	9.69656	7.51558	7.15267	20.4683	15.3201	16.0493	12.7004	18.5687	45.3824	18.8805	28.006	27.7094	1.05645	0.0686245
TBC1 domain family, member 9 (with GRAM domain) [Source:ZFIN	ENSDARG00000059900	tbc1d9	7.07342	7.51558	2.0336	26.7157	16.4362	13.561	12.2226	31.2992	37.6506	22.7253	61.0932	38.1921	1.5861	0.0687153
si:dkeyp-84f3.5 [Source:ZFIN	ENSDARG00000042989	si:dkeyp-84f3.5	27.8414	34.6533	38.2878	42.3341	48.4969	75.7675	44.5635	112.223	52.4418	67.4894	129.867	90.5054	0.92599	0.0688147
PATJ, crumbs cell polarity complex component [Source:ZFIN	ENSDARG00000024964	patj	10.3297	9.14793	8.13441	39.3748	13.6968	37.946	19.7716	51.3275	42.0207	47.5103	64.8746	51.4333	1.3626	0.0691666
si:dkey-28b4.8 [Source:ZFIN	ENSDARG00000002840	si:dkey-28b4.8	222.967	207.954	193.297	180.68	98.2112	147.429	175.09	104.844	80.7918	65.8416	137.667	97.2861	-1.03651	0.069339
adhesion G protein-coupled receptor B1a [Source:ZFIN	ENSDARG00000075133	adgrb1a	28.6736	22.4447	35.4478	68.2278	21.6105	110.603	47.8346	214.878	61.5183	243.25	81.5364	150.296	1.68051	0.0698551
si:dkey-38p12.3 [Source:ZFIN	ENSDARG00000061844	si:dkey-38p12.3	26.6113	32.1028	20.5815	31.2368	51.3377	31.3521	32.2037	51.6518	48.632	53.6207	80.8274	58.683	0.765487	0.0698761
adaptor-related protein complex 2, mu 1 subunit, b [Source:ZFIN	ENSDARG00000002790	ap2m1b	319.353	262.127	364.366	197.039	235.687	155.143	255.619	87.2486	161.247	135.665	137.785	130.487	-1.13618	0.0704781
granulin a [Source:ZFIN	ENSDARG00000004954	grna	28.6736	26.7976	17.496	28.9352	16.9435	14.8052	22.2752	8.75729	18.1529	4.05073	11.3442	10.5763	-1.26251	0.0704781
parkinson protein 7 [Source:ZFIN	ENSDARG00000116835	park7	104.328	77.1282	90.9161	99.629	81.0648	100.401	92.2447	46.7867	51.6575	74.6296	41.9499	53.7559	-0.857782	0.0705621
A kinase (PRKA) anchor protein 11 [Source:ZFIN	ENSDARG00000075435	akap11	54.3442	34.5513	64.4442	90.1757	48.091	68.3028	59.9849	318.263	51.6575	177.958	120.887	167.191	1.39846	0.0709039
phosphoglucomutase 2-like 1 [Source:ZFIN	ENSDARG00000014704	pgm2l1	18.2715	13.8749	17.5661	6.98718	12.6822	28.2418	16.2706	10.5412	5.37865	6.45371	8.50815	7.72043	-1.19893	0.0709039
fat storage-inducing transmembrane protein 2 [Source:ZFIN	ENSDARG00000034568	fitm2	92.4611	106.374	134.709	78.1742	89.2829	91.568	98.7615	28.6234	76.1976	43.4596	65.5837	53.466	-1.05375	0.0709627
Rab geranylgeranyltransferase, beta subunit [Source:ZFIN	ENSDARG00000068587	rabggtb	48.3924	38.3601	56.7656	24.825	48.5983	58.2253	45.8611	13.9468	34.8492	19.9104	28.006	24.1781	-1.06712	0.0717393
TCDD-inducible poly(ADP-ribose) polymerase [Source:ZFIN	ENSDARG00000061841	tiparp	115.11	81.8892	192.105	60.6652	52.1493	85.7206	97.94	71.9233	14.231	23.8925	36.7505	36.6993	-1.62749	0.0717393
cell division cycle 42, like [Source:ZFIN	ENSDARG00000040158	cdc42l	474.733	419.818	302.902	512.613	472.794	448.882	438.624	262.394	411.467	265.151	285.259	306.068	-0.62487	0.0718166
N(alpha)-acetyltransferase 10, NatA catalytic subunit [Source:ZFIN	ENSDARG00000071060	naa10	119.163	95.9342	109.674	69.2964	102.371	66.8098	93.8747	57.7333	68.8019	44.6954	41.9499	53.2951	-0.971347	0.0718166
si:ch211-95j8.3 [Source:ZFIN	ENSDARG00000092580	si:ch211-95j8.3	0.180906	2.14245	3.3309	9.20664	9.13121	8.83333	5.47091	46.138	23.7557	36.5939	4.60858	27.774	2.40067	0.0718469
pyruvate carboxylase b [Source:ZFIN	ENSDARG00000051939	pcxb	142.536	179.558	175.591	296.75	294.837	173.432	210.45	91.3029	139.509	137.313	139.557	126.92	-0.811961	0.0718469
dedicator of cytokinesis 9b [Source:ZFIN	ENSDARG00000016311	dock9b	30.8807	24.0771	22.9306	44.6358	19.0741	16.5469	26.3575	15.8118	14.7913	2.81492	12.6441	11.5155	-1.37539	0.0718469
IMP4, U3 small nucleolar ribonucleoprotein, homolog (yeast) [Source:ZFIN	ENSDARG00000054540	imp4	30.0485	32.2388	36.114	23.8386	48.091	39.4389	34.9616	26.353	16.5842	17.1641	28.2423	22.0859	-0.793597	0.072019
zgc:162472 [Source:ZFIN	ENSDARG00000058630	zgc:162472	19.8635	21.9686	19.179	42.3341	32.1621	28.8638	27.3952	62.193	31.2634	59.5939	56.3665	52.3542	0.872705	0.0720794
homeobox C3a [Source:ZFIN	ENSDARG00000070339	hoxc3a	48.4104	85.1879	89.5837	66.3371	58.7441	63.2018	68.5775	46.4623	32.6081	39.4775	18.6707	34.3046	-1.11675	0.0720794
patatin-like phospholipase domain containing 3 [Source:ZFIN	ENSDARG00000102020	pnpla3	5.391	6.80143	8.30972	4.68552	17.1464	18.0399	10.0623	13.7035	17.5927	46.3431	36.9868	28.6565	1.5001	0.0722876
HECT domain and ankyrin repeat containing E3 ubiquitin protein ligase 1 [Source:ZFIN	ENSDARG00000062280	hace1	42.1149	39.9924	53.1542	13.1523	5.58018	20.2793	29.0456	8.75729	4.48221	0.137313	12.1714	6.38705	-2.50925	0.0725676
Bardet-Biedl syndrome 12 [Source:ZFIN	ENSDARG00000016112	bbs12	6.62116	3.94483	5.11907	0.246606	5.68164	0.870891	3.74737	23.2717	8.85236	43.6655	9.57167	21.3403	2.40263	0.0731992
cell division cycle 73, Paf1/RNA polymerase II complex component, homolog (S. cerevisiae) [Source:ZFIN	ENSDARG00000020201	cdc73	31.3872	29.9263	35.0621	39.046	47.7866	30.8544	35.6771	53.8411	54.5709	63.8506	66.0563	59.5797	0.637467	0.0734585
hyaluronan and proteoglycan link protein 1a [Source:ZFIN	ENSDARG00000089769	hapln1a	107.73	79.6448	82.957	140.566	334.912	151.66	149.578	82.7889	33.6166	3.22686	57.5482	44.2951	-1.8765	0.0734585
high mobility group AT-hook 1b [Source:ZFIN	ENSDARG00000070951	hmga1b	78.3685	73.1154	91.0563	30.1682	46.975	59.0962	63.1299	27.7314	25.8848	17.8507	51.1671	30.6585	-1.26426	0.0736214
si:dkey-19b23.8 [Source:ZFIN	ENSDARG00000103211	si:dkey-19b23.8	6.96488	4.62497	4.80351	19.5641	3.04374	0.248826	6.54167	27.6503	23.0834	60.8297	21.1522	33.1789	2.30728	0.0736907
BCL2 interacting protein 4 [Source:ZFIN	ENSDARG00000022832	bnip4	80.0871	40.9446	63.9182	41.1833	52.5552	28.7394	51.238	18.0011	33.5045	20.391	32.2601	26.0392	-1.15854	0.073814
DnaJ (Hsp40) homolog, subfamily B, member 1b [Source:ZFIN	ENSDARG00000041394	dnajb1b	306.599	555.779	687.498	114.919	150.665	307.798	353.876	120.818	107.797	171.641	92.0535	123.078	-1.69927	0.0741214
roundabout, axon guidance receptor, homolog 3 (Drosophila) [Source:ZFIN	ENSDARG00000005645	robo3	158.492	108.551	123.173	183.311	143.969	467.42	197.486	476.381	274.984	503.527	559.056	453.487	1.16745	0.0742262
G protein-coupled receptor 85 [Source:ZFIN	ENSDARG00000068701	gpr85	5.35482	6.29132	5.68006	5.01433	11.0589	2.61267	6.00202	27.0017	7.95592	15.0358	16.78	16.6933	1.34804	0.0748108
melanotransferrin [Source:ZFIN	ENSDARG00000075159	meltf	0.868349	2.61855	0.876553	5.34314	22.6251	0	5.38862	7.62209	67.4572	40.37	77.2824	48.1829	3.13847	0.0749687
membrane-spanning 4-domains, subfamily A, member 17A.17 [Source:ZFIN	ENSDARG00000054898	ms4a17a.17	0.90453	4.55696	4.41783	6.90498	9.84141	2.98591	4.93527	15.0009	26.333	4.94327	26.7061	18.2458	1.74804	0.0750377
si:ch211-225b11.4 [Source:ZFIN	ENSDARG00000093563	si:ch211-225b11.4	3.88948	8.5358	0.841491	5.17873	12.9866	12.939	7.39518	39.0024	17.3686	26.2954	17.0163	24.9207	1.74477	0.0750377
N-ethylmaleimide-sensitive factor attachment protein, gamma a [Source:ZFIN	ENSDARG00000006617	napga	29.4515	26.0155	82.0103	41.1011	35.9161	51.2582	44.2921	10.0547	27.4535	22.9999	15.2438	18.938	-1.34289	0.0750377
apolipoprotein C-II [Source:ZFIN	ENSDARG00000092155	apoc2	4.57692	22.0366	2.48941	9.04223	274.545	48.0234	60.1189	206.364	151.835	1233.96	246.973	459.784	3.10708	0.0750852
ADP-ribosylation factor 1 [Source:ZFIN	ENSDARG00000009484	arf1	373.969	251.279	316.295	330.206	285.705	298.094	309.258	166.794	236.885	151.731	286.914	210.581	-0.706112	0.0750852
VMA21 vacuolar H+-ATPase homolog (S. cerevisiae) [Source:ZFIN	ENSDARG00000093945	vma21	152.739	149.632	124.506	122.892	97.7039	72.6572	120.022	82.3834	66.0005	61.9968	59.7934	67.5435	-0.986613	0.0750852
ATG16 autophagy related 16-like 1 (S. cerevisiae) [Source:ZFIN	ENSDARG00000099430	atg16l1	88.3545	69.4766	77.6976	39.457	25.7703	44.5399	57.5493	34.2994	15.0154	20.597	32.8509	25.6907	-1.36952	0.0754414
zgc:153115 [Source:ZFIN	ENSDARG00000069342	zgc:153115	92.4611	76.5841	154.449	62.1448	63.7155	70.169	86.5872	60.8145	43.2533	27.4626	43.2498	43.6951	-1.18695	0.0755548
MOB kinase activator 1A [Source:ZFIN	ENSDARG00000102320	mob1a	46.8185	52.201	72.7539	36.7444	65.3389	51.8802	54.2895	31.6236	40.7881	28.6984	23.6338	31.186	-0.933482	0.075578
translocase of inner mitochondrial membrane 13 homolog (yeast) [Source:ZFIN	ENSDARG00000058297	timm13	37.1762	46.2157	20.897	31.4834	35.4088	32.7206	33.9836	12.4873	27.5656	13.0447	24.2246	19.3305	-0.965972	0.0757223
glucokinase (hexokinase 4) [Source:ZFIN	ENSDARG00000068006	gck	206.142	198.262	259.565	159.472	31.9592	64.1971	153.266	67.1393	25.6606	60.3491	52.1124	51.3153	-1.7741	0.0757223
cadherin 17, LI cadherin (liver-intestine) [Source:ZFIN	ENSDARG00000005112	cdh17	280.567	535.681	547.565	813.144	925.904	1060.5	693.893	996.467	1604.97	1198.26	1783.52	1395.8	0.936945	0.0758725
protein phosphatase 1, regulatory subunit 15B [Source:ZFIN	ENSDARG00000068128	ppp1r15b	58.3241	32.3068	19.2491	29.9216	29.4228	42.176	35.2334	5.27059	19.0494	14.7611	23.7519	15.7083	-1.29649	0.0758725
X-prolyl aminopeptidase (aminopeptidase P) 2, membrane-bound [Source:ZFIN	ENSDARG00000026017	xpnpep2	45.0094	61.0429	115.705	139.826	395.178	130.509	147.878	165.578	607.563	421.894	749.781	486.204	1.65814	0.076107
inhibitor of growth family, member 2 [Source:ZFIN	ENSDARG00000104907	ing2	27.6243	15.1332	23.141	30.3326	31.3505	25.1314	25.4522	22.8663	14.4551	12.1522	13.2349	15.6771	-0.801829	0.076107
ring finger and FYVE-like domain containing E3 ubiquitin protein ligase [Source:ZFIN	ENSDARG00000042833	rffl	10.0222	8.46778	4.73339	19.5641	33.1767	41.4295	19.5656	77.1939	81.0159	24.8537	51.2852	58.5872	1.56145	0.0761423
ubiquitin specific peptidase like 1 [Source:ZFIN	ENSDARG00000034825	uspl1	16.5891	15.7453	13.3587	13.1523	17.3493	5.723	13.6529	13.7035	40.0037	54.9252	48.331	39.2409	1.39844	0.0761423
IKAROS family zinc finger 5 [Source:ZFIN	ENSDARG00000056491	ikzf5	35.7289	26.3896	23.6669	12.4947	8.52246	7.71361	19.086	4.78408	0.560276	0.411939	12.1714	4.48192	-2.41884	0.076195
si:dkey-23c22.9 [Source:ZFIN	ENSDARG00000092381	si:dkey-23c22.9	1.80906	2.68657	0.631118	4.43892	8.62392	8.46009	4.44161	28.2179	7.61976	31.9253	4.25408	18.0043	2.11973	0.0763139
ubiquitin protein ligase E3 component n-recognin 7 [Source:ZFIN	ENSDARG00000005536	ubr7	23.5178	20.2683	13.8846	13.6456	20.393	13.9343	17.6072	37.6239	34.7371	46.3431	29.5422	37.0616	0.9639	0.0763817
protein phosphatase 2, regulatory subunit A, beta b [Source:ZFIN	ENSDARG00000032430	ppp2r1bb	207.246	161.194	190.773	171.474	168.826	204.784	184.049	47.7597	139.061	68.5192	157.992	103.333	-0.992363	0.0767383
hexokinase domain containing 1 [Source:ZFIN	ENSDARG00000038703	hkdc1	39.2023	40.9106	25.7005	57.3771	87.4567	150.54	66.8645	182.768	204.613	107.722	132.467	156.893	1.2037	0.0768487
solute carrier family 35, member G2a [Source:ZFIN	ENSDARG00000056262	slc35g2a	124.662	177.381	115.074	132.839	113.024	173.183	139.361	92.4381	116.089	35.8387	80.3548	81.1802	-0.935016	0.0768487
adenylate kinase 2 [Source:ZFIN	ENSDARG00000005926	ak2	137.977	121.031	122.507	53.0204	56.1062	24.2605	85.8171	27.5693	28.35	33.5044	45.0223	33.6115	-1.57204	0.0768618
ribonuclease, RNase K a [Source:ZFIN	ENSDARG00000069461	rnaseka	146.679	211.423	167.246	82.4487	87.3552	70.6666	127.636	25.9475	64.3197	72.5699	43.0134	51.4626	-1.4672	0.0768641
UDP-N-acetyl-alpha-D-galactosamine: polypeptide N-acetylgalactosaminyltransferase 7 [Source:ZFIN	ENSDARG00000057303	galnt7	36.9953	34.8573	62.095	35.1003	25.4659	86.2182	46.7887	18.2444	34.8492	17.782	11.5805	20.614	-1.28551	0.0772597
Sec61 translocon alpha 1 subunit, like [Source:ZFIN	ENSDARG00000005675	sec61a1l	84.7906	98.0766	73.4551	59.4321	58.0339	65.1924	73.1635	20.2715	46.1668	41.7432	48.8037	39.2463	-1.04981	0.077354
protein kinase, AMP-activated, gamma 1 non-catalytic subunit [Source:ZFIN	ENSDARG00000003818	prkag1	221.284	156.025	132.64	130.455	121.547	134.988	149.49	69.3286	127.183	44.1461	96.1894	84.2117	-1.00551	0.0773839
pre-B-cell leukemia homeobox interacting protein 1b [Source:ZFIN	ENSDARG00000011824	pbxip1b	188.649	187.243	192.211	276.117	174.102	326.957	224.213	499.49	315.323	415.303	339.972	392.522	0.731528	0.0782716
myosin XVB [Source:ZFIN	ENSDARG00000074852	myo15b	98.4309	97.2945	130.957	123.057	104.603	120.307	112.442	160.469	273.527	151.044	211.522	199.141	0.688301	0.0782716
zgc:174888 [Source:ZFIN	ENSDARG00000077176	zgc:174888	28.1671	33.6671	33.3441	47.5128	29.0169	41.9272	35.6059	22.7041	33.0563	14.1432	22.3339	23.0594	-0.755602	0.0782716
core-binding factor, runt domain, alpha subunit 2 (=	ENSDARG00000074337	cbfa2t2	5.192	4.01284	0.806429	28.0309	24.3499	21.7723	14.0274	56.6792	49.4164	47.7163	68.3015	55.5283	2.00653	0.0788189
T-box 3a [Source:ZFIN	ENSDARG00000002216	tbx3a	66.8086	53.6293	67.2491	92.5596	124.59	128.021	88.8096	108.493	195.985	122.209	242.955	167.41	0.823562	0.0789565
kinesin family member 16Bb [Source:ZFIN	ENSDARG00000080018	kif16bb	2.1166	3.97884	7.6786	9.94646	13.3924	10.5751	7.94801	12.4873	21.6267	14.9671	42.0681	22.7873	1.42885	0.0791075
protein tyrosine phosphatase type IVA, member 1 [Source:ZFIN	ENSDARG00000006242	ptp4a1	472.038	416.792	431.124	390.378	356.32	412.678	413.222	231.663	309.272	252.038	356.87	287.461	-0.668936	0.0795087
protein disulfide isomerase family A, member 3 [Source:ZFIN	ENSDARG00000102640	pdia3	427.246	284.81	365.067	344.18	428.964	307.673	359.657	156.415	253.021	231.029	287.032	231.874	-0.75901	0.0795443
transmembrane p24 trafficking protein 4 [Source:ZFIN	ENSDARG00000024954	tmed4	123.179	123.718	82.957	74.1463	98.1097	150.167	108.713	61.5443	42.2448	81.0833	48.8037	58.419	-0.972628	0.0802753
platelet-activating factor acetylhydrolase, isoform Ib, gamma subunit [Source:ZFIN	ENSDARG00000058047	pafah1b3	136.512	151.57	140.003	93.4638	99.0229	89.2042	118.296	37.8672	74.1806	77.2386	54.594	60.9701	-1.09281	0.0802753
adaptor protein, phosphotyrosine interaction, PH domain and leucine zipper containing 2 [Source:ZFIN	ENSDARG00000100151	appl2	59.4095	49.7525	52.4179	36.2511	31.3505	66.561	49.2904	40.2998	7.73181	12.9074	27.1788	22.0295	-1.32655	0.0803278
phosphoinositide-3-kinase, regulatory subunit 4 [Source:ZFIN	ENSDARG00000060469	pik3r4	18.6152	24.4852	29.1366	26.7979	20.4945	33.4671	25.4994	10.1358	8.18003	13.1821	24.5791	14.0192	-0.999573	0.0804035
mitochondrial intermediate peptidase [Source:ZFIN	ENSDARG00000055344	mipep	6.3498	10.0321	6.9423	4.27451	16.7405	11.446	9.29754	12.7305	38.2108	19.9104	23.0429	23.4737	1.24176	0.0806435
antifreeze protein type IV [Source:ZFIN	ENSDARG00000095863	afp4	1.12162	8.22973	0.560994	4.52112	134.432	8.5845	26.2416	80.2752	78.7748	523.849	248.745	232.911	3.27833	0.0809335
transmembrane protein 263 [Source:ZFIN	ENSDARG00000030465	tmem263	31.8395	24.1451	44.1432	27.8665	36.0175	24.5094	31.4202	6.64906	15.5757	18.8805	21.034	15.5348	-1.14997	0.0812041
gastric inhibitory polypeptide [Source:ZFIN	ENSDARG00000071306	gip	180.761	59.2745	0.49087	257.046	1361.77	24.8826	314.037	2865.09	1469.04	2623.71	4568.17	2881.5	3.19087	0.0813307
suppressor of cytokine signaling 5b [Source:ZFIN	ENSDARG00000062745	socs5b	6.36789	7.00547	3.29584	12.9057	11.4647	3.73239	7.46201	17.7578	18.1529	12.4955	23.0429	17.8623	1.1533	0.0819046
jagunal homolog 1a [Source:ZFIN	ENSDARG00000041071	jagn1a	109.81	180.136	120.368	78.7496	45.4531	72.1596	101.113	33.4885	60.1737	45.176	45.1405	45.9947	-1.32274	0.0819046
si:dkey-187e18.1 [Source:ZFIN	ENSDARG00000079994	AKAP13	33.938	40.7066	38.7086	69.8718	44.8444	33.0939	43.5272	168.74	52.778	67.558	104.698	98.4434	1.05182	0.082035
si:ch211-222l21.1 [Source:ZFIN	ENSDARG00000076532	si:ch211-222l21.1	1435.72	1278.87	844.296	659.426	635.431	199.807	842.259	364.644	411.691	312.868	210.695	324.974	-1.55798	0.082035
early growth response 2a [Source:ZFIN	ENSDARG00000044098	egr2a	8.62922	45.3996	15.6026	79.8183	41.0904	29.8591	36.7332	78.0859	206.182	71.2655	107.179	115.678	1.57023	0.0820526
zinc finger homeobox 4 [Source:ZFIN	ENSDARG00000075542	zfhx4	36.0727	39.9244	24.0526	79.2429	58.8456	73.2793	51.9029	407.539	83.5932	54.7879	94.8895	160.202	1.54501	0.0820526
ATPase H+ transporting V0 subunit d1 [Source:ZFIN	ENSDARG00000069090	atp6v0d1	170.703	183.401	143.194	133.496	126.822	95.798	142.236	87.1675	56.6999	92.7549	84.018	80.1601	-0.967173	0.0821203
transcription factor EB [Source:ZFIN	ENSDARG00000010794	tfeb	36.1269	25.9815	37.4113	25.7293	16.7405	23.3897	27.5632	20.8391	9.30058	3.91342	16.5436	12.6492	-1.34293	0.0821203
cytochrome c oxidase subunit VIIa polypeptide 1 (muscle) [Source:ZFIN	ENSDARG00000069464	cox7a1	40.2697	72.6733	31.9766	24.3318	26.6834	12.4413	34.7294	10.7844	11.7658	19.7731	8.86266	12.7965	-1.58427	0.0821203
protein phosphatase 4, catalytic subunit a [Source:ZFIN	ENSDARG00000070570	ppp4ca	13.8755	15.6433	12.5873	20.8793	28.7126	16.7958	18.0823	45.5704	47.3994	25.6775	23.1611	35.4521	0.884578	0.0831215
cubilin (intrinsic factor-cobalamin receptor) [Source:ZFIN	ENSDARG00000087013	cubn	1.39298	2.95862	2.34916	3.45249	10.9574	0	3.51845	30.9749	6.4992	46.6178	6.61745	22.6773	2.71707	0.0833285
alpha thalassemia/mental retardation syndrome X-linked, like [Source:ZFIN	ENSDARG00000099449	atrxl	15.8474	10.2362	8.30972	18.4955	40.6846	29.6103	20.5306	52.787	49.1922	33.9163	45.3768	45.3181	1.10224	0.0839265
zgc:158225 [Source:ZFIN	ENSDARG00000030006	zgc:158225	97.3455	104.64	80.4676	60.5008	43.221	51.2582	72.9055	30.9749	37.9867	31.2387	53.6486	38.4622	-1.12005	0.0840826
dedicator of cytokinesis 7 [Source:ZFIN	ENSDARG00000078675	dock7	45.4436	39.7544	42.5654	92.6418	85.9348	91.1948	66.2558	137.765	95.6952	127.426	111.906	118.198	0.796145	0.0845949
TOX high mobility group box family member 3 [Source:ZFIN	ENSDARG00000073957	tox3	98.9918	99.5049	83.5881	214.712	159.898	144.07	133.461	287.369	198.114	162.716	316.929	241.282	0.758134	0.0845984
serine/arginine-rich splicing factor 9 [Source:ZFIN	ENSDARG00000008097	srsf9	53.9281	41.2847	40.7071	49.0747	52.7581	39.3145	46.1779	38.9213	33.1683	28.6984	28.006	32.1985	-0.639408	0.0852166
tetraspanin 34 [Source:ZFIN	ENSDARG00000103951	tspan34	89.1324	170.342	245.891	298.969	146.708	173.183	187.371	60.7335	162.032	52.3849	82.1273	89.3194	-1.21112	0.0854052
D site albumin promoter binding protein b [Source:ZFIN	ENSDARG00000057652	dbpb	123.269	74.9518	128.117	127.66	177.653	209.263	140.152	285.017	237.781	203.155	234.565	240.13	0.695583	0.0854457
glucagon a [Source:ZFIN	ENSDARG00000079296	gcga	1170.46	2233.15	2541.69	1487.61	287.532	868.403	1431.47	224.933	414.268	814.678	345.88	449.94	-1.8076	0.085498
dual specificity phosphatase 4 [Source:ZFIN	ENSDARG00000044688	dusp4	11.9941	22.1047	9.04603	32.7987	32.8723	16.9202	20.956	38.7591	68.4657	33.0238	49.3945	47.4108	1.09203	0.0856613
-Ha-ras Harvey rat sarcoma viral oncogene homolog b [Source:ZFIN	ENSDARG00000005651	hrasb	98.6299	62.3351	77.1016	55.1576	38.554	59.2206	65.1665	24.5691	30.8152	43.3909	34.6234	33.3497	-1.10096	0.0860935
GDP dissociation inhibitor 1 [Source:ZFIN	ENSDARG00000056122	gdi1	504.71	501.64	415.977	337.933	426.935	615.596	467.132	329.209	346.027	264.945	373.768	328.487	-0.64017	0.0862384
tachykinin receptor 3-like [Source:ZFIN	ENSDARG00000003054	tacr3l	39.6727	29.4162	24.824	34.1139	26.9878	55.3638	35.0631	15.3253	1.90494	0	10.7534	6.99589	-2.50143	0.0868965
K(lysine) acetyltransferase 7a [Source:ZFIN	ENSDARG00000070371	kat7a	18.8866	22.6488	27.5588	38.3884	27.7995	70.791	34.3455	64.2202	97.488	64.2625	56.4847	70.6138	0.994564	0.0871021
DNA fragmentation factor, alpha polypeptide [Source:ZFIN	ENSDARG00000055770	dffa	29.9038	27.5118	29.7327	32.0588	46.2648	56.8568	37.0548	21.3256	27.7897	25.8835	21.1522	24.0378	-0.684166	0.0871021
tubulin, alpha 1a [Source:ZFIN	ENSDARG00000001889	tuba1a	102.574	68.8985	50.7699	26.5513	25.0601	26.0023	49.976	28.8666	21.6267	14.5552	16.071	20.2799	-1.51282	0.0876058
5-hydroxytryptamine (serotonin) receptor 1Fa [Source:ZFIN	ENSDARG00000109862	htr1fa	15.7207	25.8454	29.2418	18.1667	5.68164	19.5328	19.0315	9.8925	9.52469	1.99104	0.709013	5.52931	-1.97485	0.0876058
POM121 transmembrane nucleoporin [Source:ZFIN	ENSDARG00000055113	pom121	23.2826	18.874	16.3039	48.7459	36.0175	56.4835	33.2846	107.844	49.4164	58.0148	63.1021	69.5944	1.027	0.087702
inositol 1,4,5-trisphosphate receptor, type 1b [Source:ZFIN	ENSDARG00000074149	itpr1b	17.5479	23.805	13.3236	23.3454	14.2041	12.5657	17.4653	56.2737	40.1158	28.8357	27.6515	38.2192	0.98934	0.087702
polypyrimidine tract binding protein 1b [Source:ZFIN	ENSDARG00000031907	ptbp1b	398.156	388.668	436.769	348.29	295.75	541.197	401.472	290.856	201.475	141.982	372.468	251.695	-0.837622	0.0882628
ubiquinol-cytochrome c reductase core protein 2a [Source:ZFIN	ENSDARG00000014794	uqcrc2a	147.818	98.0426	133.937	42.3341	65.1359	81.615	94.8139	50.7599	35.5215	44.97	51.4034	45.6637	-1.23581	0.0882628
si:ch73-78o10.1 [Source:ZFIN	ENSDARG00000089511	si:ch73-78o10.1	7.18197	6.90345	16.0234	15.7828	9.6385	0	9.25502	31.056	56.5879	73.8057	51.0489	53.1246	2.38814	0.0882776
si:ch211-182d3.1 [Source:ZFIN	ENSDARG00000060631	si:ch211-182d3.1	3.8533	4.18288	0.385683	12.4947	13.1895	5.59859	6.61745	36.0833	16.8083	14.2806	33.5599	25.183	1.88224	0.0882776
	ENSDARG00000116628	BX908782.3	352.712	527.689	472.883	832.461	507.594	362.291	509.272	511.734	1439.8	1427.92	1257.79	1159.31	1.09456	0.0885303
nuclear receptor subfamily 3, group C, member 2 [Source:ZFIN	ENSDARG00000102082	nr3c2	4.88446	4.86302	1.15705	26.2225	26.1761	21.0258	14.0548	41.7593	79.8954	23.1372	72.5556	54.3369	1.93117	0.0885761
H2A histone family, member Va [Source:ZFIN	ENSDARG00000068820	h2afva	155.073	194.827	126.434	94.9435	58.7441	49.5164	113.256	14.3522	59.8375	54.6506	40.7682	42.4021	-1.58893	0.0885761
calcium binding and coiled-coil domain 2 [Source:ZFIN	ENSDARG00000052515	calcoco2	11.4694	11.1203	17.5661	17.9201	8.21809	14.9296	13.5373	235.474	2.80138	44.0775	16.4255	74.6946	2.33541	0.0892327
golgi to ER traffic protein 4 homolog (S. cerevisiae) [Source:ZFIN	ENSDARG00000024398	get4	93.2389	71.8231	125.908	35.2647	47.4823	30.6056	67.3871	20.9202	30.7031	18.5373	45.6131	28.9434	-1.4715	0.0896072
zgc:153317 [Source:ZFIN	ENSDARG00000092903	zgc:153317	21.4193	25.4374	21.2476	9.69985	10.5516	11.446	16.6336	8.51404	11.0935	4.46267	7.20829	7.81962	-1.30916	0.0896927
ribosomal protein S7 [Source:ZFIN	ENSDARG00000042566	rps7	1042.56	1582.42	971.922	1062.13	1329.5	814.283	1133.8	333.669	815.762	579.186	822.691	637.827	-0.976763	0.0897312
dehydrogenase/reductase (SDR family) member 4 [Source:ZFIN	ENSDARG00000021135	dhrs4	51.0517	43.4271	38.8138	28.2775	23.2338	10.2019	32.501	9.00055	15.7998	14.9671	16.071	13.9596	-1.40814	0.0897312
si:ch211-157b11.12 [Source:ZFIN	ENSDARG00000086336	si:ch211-157b11.12	63.4618	66.9261	115.179	57.1305	78.6298	99.0328	80.06	11.8386	69.9225	28.9044	30.842	35.3769	-1.31616	0.0898176
dachshund a [Source:ZFIN	ENSDARG00000010132	dacha	39.6184	42.781	42.4953	97.6561	76.2963	106.995	67.6404	297.586	76.1976	123.994	129.867	156.911	1.16386	0.0899996
GP1 homolog, RAB6A GEF complex partner 1 [Source:ZFIN	ENSDARG00000006545	rgp1	29.3068	20.4043	8.48503	9.78205	25.6688	7.83802	16.9142	10.379	5.60276	0.480596	4.13591	5.14957	-1.91415	0.0900165
Jupiter microtubule associated homolog 2 [Source:ZFIN	ENSDARG00000034427	jpt2	134.033	145.755	110.095	125.605	183.334	154.148	142.162	74.5992	140.517	50.8745	99.6163	91.4018	-0.773018	0.0905473
eukaryotic translation initiation factor 2B, subunit 3 gamma [Source:ZFIN	ENSDARG00000018106	eif2b3	43.8154	24.8592	49.1571	44.8824	46.3662	55.6126	44.1155	11.352	34.8492	3.50148	25.2881	18.7477	-1.40536	0.0908859
CCHC-type zinc finger, nucleic acid binding protein b [Source:ZFIN	ENSDARG00000070922	cnbpb	355.679	187.822	388.664	396.461	363.523	385.183	346.222	843.7	539.322	1394.76	428.716	801.624	1.17692	0.0909494
claudin 11a [Source:ZFIN	ENSDARG00000020031	cldn11a	16.0283	26.3896	15.6026	22.9344	7.40642	26.1267	19.0813	16.3794	5.49071	3.57014	6.97196	8.10305	-1.38697	0.0910642
four and a half LIM domains 3a [Source:ZFIN	ENSDARG00000034643	fhl3a	47.8315	51.1128	96.2104	31.9766	32.9738	9.20657	44.8853	6.89231	4.03399	25.0596	15.3619	12.837	-1.9625	0.0910906
si:dkeyp-120h9.1 [Source:ZFIN	ENSDARG00000020278	si:dkeyp-120h9.1	77.8619	50.5006	74.8927	128.975	117.793	225.063	112.514	700.584	80.6798	413.175	168.272	340.678	1.59802	0.0911329
glutamate ionotropic receptor kainate type subunit 2 [Source:HGNC Symbol	ENSDARG00000113771	GRIK2	8.15886	11.1543	8.30972	13.1523	9.13121	22.1455	12.0087	46.2191	17.4806	11.8776	40.4137	28.9977	1.15519	0.0911329
si:zfos-169g10.3 [Source:ZFIN	ENSDARG00000099309	si:zfos-169g10.3	27.1902	40.6726	24.0526	15.5362	12.8851	10.5751	21.8186	3.89213	7.84387	13.7313	6.61745	8.02119	-1.58238	0.0913892
RNA binding motif, single stranded interacting protein 2a [Source:ZFIN	ENSDARG00000044179	rbms2a	45.5159	35.3674	43.9328	100.287	92.4281	84.1032	66.939	157.226	81.9124	112.871	168.509	130.13	0.895825	0.0914108
small nuclear ribonucleoprotein 40 (U5) [Source:ZFIN	ENSDARG00000023160	snrnp40	29.7771	24.5532	31.9065	19.8929	30.4374	12.3169	24.814	14.3522	16.9203	10.9164	10.6352	13.206	-1.07395	0.0914108
START domain containing 14 [Source:ZFIN	ENSDARG00000031929	stard14	438.787	468.041	374.043	418.902	464.271	386.8	425.141	1648.88	703.931	771.013	524.906	912.184	0.983925	0.0918651
zgc:92107 [Source:ZFIN	ENSDARG00000044874	zgc:92107	23.5721	20.8464	43.6173	21.2082	12.6822	24.0117	24.323	15.3253	8.5162	0.755222	9.21716	8.45346	-1.76162	0.0920898
neurexin 3b [Source:ZFIN	ENSDARG00000062693	nrxn3b	0.379903	2.61855	0.210373	0.164404	1.01458	14.3075	3.11589	32.5966	23.8678	4.80596	28.715	22.4963	2.85912	0.092404
family with sequence similarity 3, member C [Source:ZFIN	ENSDARG00000056152	fam3c	143.802	98.9268	148.208	75.1328	81.8765	100.153	108.016	74.9235	42.9172	65.2237	43.6043	56.6672	-1.06921	0.092404
proenkephalin a [Source:ZFIN	ENSDARG00000004869	penka	5739.55	14716	12267.1	19829.7	15715.4	11000.1	13211.3	50280	23213.6	48921.4	13649	34016	1.31664	0.0929991
peroxiredoxin 4 [Source:ZFIN	ENSDARG00000069013	prdx4	258.478	315.79	212.196	250.141	242.18	136.606	235.899	80.1941	155.981	150.701	126.559	128.359	-1.00705	0.0929991
CUB and zona pellucida-like domains 1, tandem duplicate 1 [orthologue cuzd1	ENSDARG00000089050	cuzd1.1	0.994983	10.1341	45.16	32.0588	2.33353	0	15.1136	410.701	2.91344	340.88	90.5173	211.253	3.65309	0.0933376
ring finger protein 146 [Source:ZFIN	ENSDARG00000089981	rnf146	35.8194	25.6074	30.7845	54.5	44.6415	47.899	39.8753	65.7608	58.3808	56.0924	62.9839	60.8045	0.530608	0.0940611
solute carrier family 27 (fatty acid transporter), member 2a [Source:ZFIN	ENSDARG00000036237	slc27a2a	2.93068	2.41451	0.701242	5.34314	17.3493	3.35915	5.34967	15.7307	18.4891	15.5164	27.1788	19.2287	1.82511	0.0941529
5'-nucleotidase, cytosolic IIIA [Source:ZFIN	ENSDARG00000058597	nt5c3a	93.1123	86.9223	101.084	67.7346	56.7149	103.263	84.8052	62.3552	48.744	48.7461	53.6486	53.3735	-0.810069	0.0943259
COP9 signalosome subunit 3 [Source:ZFIN	ENSDARG00000008623	cops3	38.7139	33.5311	37.797	25.4005	47.6852	33.4671	36.0991	21.4878	23.8678	19.9104	31.4329	24.1747	-0.724052	0.0946107
ets variant 1 [Source:ZFIN	ENSDARG00000101959	etv1	364.507	297.461	240.526	491.158	360.886	808.187	427.121	878.162	606.443	810.833	837.344	783.196	0.827281	0.0947768
kinesin light chain 4 [Source:ZFIN	ENSDARG00000086985	klc4	50.5632	25.5734	48.1403	78.5852	66.252	31.8497	50.1606	185.119	71.9395	123.101	84.727	116.222	1.13141	0.0948602
kinesin family member 5B, b [Source:ZFIN	ENSDARG00000103394	kif5bb	41.9521	30.2324	27.3835	65.1041	49.9173	125.533	56.687	204.175	97.8242	122.209	88.0357	128.061	1.16151	0.0949309
pyruvate dehydrogenase kinase, isozyme 2b [Source:ZFIN	ENSDARG00000059054	pdk2b	985.449	443.827	597.458	1045.36	949.24	1757.83	963.195	432.918	529.909	443.178	777.196	545.8	-0.89303	0.0951985
zgc:110425 [Source:ZFIN	ENSDARG00000058479	zgc:110425	15.3046	15.0652	5.68006	51.4585	50.8304	8.5845	24.4872	2.59475	8.85236	7.8955	10.2807	7.40582	-1.7634	0.0954931
kynureninase [Source:ZFIN	ENSDARG00000099546	kynu	98.1234	89.3708	103.328	50.3077	49.41	52.2535	73.7989	18.6498	51.0972	12.0835	52.3488	33.5448	-1.38168	0.0959263
ubiquitin carboxyl-terminal esterase L3 (ubiquitin thiolesterase) [Source:ZFIN	ENSDARG00000030177	uchl3	82.4389	104.504	78.3989	61.0762	63.0053	26.6244	69.3413	9.97358	57.3723	3.57014	21.5067	23.1057	-1.8231	0.0962577
carboxymethylenebutenolidase homolog (Pseudomonas) [Source:ZFIN	ENSDARG00000073786	cmbl	14.2916	22.3767	19.3893	10.6041	30.3359	16.7958	18.9656	40.0565	31.3755	74.149	35.2143	45.1988	1.18594	0.0965918
ATP-binding cassette, sub-family A (ABC1), member 1A [Source:ZFIN	ENSDARG00000074635	abca1a	90.7967	38.8702	95.6144	132.181	87.2537	235.389	113.351	250.961	204.501	265.495	258.79	244.937	1.07427	0.0969459
RP2, ARL3 GTPase activating protein [Source:ZFIN	ENSDARG00000044339	rp2	73.3031	61.0429	90.6005	40.1968	52.2508	23.5141	56.818	28.6234	37.7626	18.9492	23.7519	27.2718	-1.26488	0.0969459
Niemann-Pick disease, type C2 [Source:ZFIN	ENSDARG00000090912	npc2	184.108	198.636	182.323	189.558	183.74	123.791	177.026	125.116	132.449	107.928	99.7344	116.307	-0.741784	0.0973702
ribosomal protein L39 [Source:ZFIN	ENSDARG00000036316	rpl39	919.907	1427.42	819.647	900.031	775.645	380.331	870.496	196.066	594.789	390.518	458.377	409.938	-1.25578	0.0973702
purine nucleoside phosphorylase 5a [Source:ZFIN	ENSDARG00000078619	pnp5a	29.8676	57.9822	45.16	50.2255	129.359	49.7652	60.3932	8.35186	35.2974	28.2178	29.7785	25.4114	-1.32111	0.0975513
si:dkey-100n23.3 [Source:ZFIN	ENSDARG00000062148	si:dkey-100n23.3	33.142	34.4152	80.3273	36.4155	32.0607	49.2676	44.2714	22.7852	10.4211	5.28655	37.814	19.0767	-1.44884	0.0975513
ADP-ribosylation factor-like 4D [Source:ZFIN	ENSDARG00000045074	arl4d	24.5489	22.7848	32.5026	26.3869	14.3056	30.8544	25.2305	16.3794	4.70632	15.9283	6.61745	10.9079	-1.29225	0.0977353
	ENSDARG00000098215	CU914536.1	2.04424	3.19667	1.0168	6.00076	3.24665	14.1831	4.94803	20.9202	19.8338	4.53133	22.2157	16.8753	1.7359	0.0978119
synaptophysin-like 2a [Source:ZFIN	ENSDARG00000055307	sypl2a	818.256	830.795	808.252	622.928	616.458	600.417	716.184	498.355	364.404	455.055	524.551	460.591	-0.787554	0.0978119
asparagine-linked glycosylation 2 (alpha-1,3-mannosyltransferase) [Source:ZFIN	ENSDARG00000070399	alg2	39.8536	27.5798	38.7436	15.7006	23.7411	29.8591	29.2463	14.2711	16.136	1.30447	14.4166	11.532	-1.57315	0.0978119
increased sodium tolerance 1 homolog (yeast) [Source:ZFIN	ENSDARG00000051888	ist1	415.993	312.628	412.471	171.802	141.534	152.655	267.847	140.928	123.261	111.292	134.831	127.578	-1.27824	0.0978807
high mobility group nucleosomal binding domain 3 [Source:ZFIN	ENSDARG00000036754	hmgn3	91.7012	112.632	70.2995	54.9932	35.2059	36.5774	66.9015	30.4073	24.428	37.9671	30.4875	30.8225	-1.28619	0.0978807
aminoacylase 1 [Source:ZFIN	ENSDARG00000038475	acy1	69.3413	52.269	73.4551	28.0309	30.2344	67.3075	53.4397	17.5146	46.1668	14.2806	21.3885	24.8376	-1.28842	0.0978807
cilia and flagella associated protein 99 [Source:ZFIN	ENSDARG00000097485	cfap99	4.52265	6.39335	5.08401	20.3039	16.0303	0.995304	8.88826	32.6777	19.7217	53.2775	23.1611	32.2095	1.85222	0.0980204
CD9 molecule b [Source:ZFIN	ENSDARG00000016691	cd9b	41.8255	54.2074	48.7363	44.3892	100.951	26.6244	52.7889	28.7855	41.1243	12.1522	13.2349	23.8242	-1.28272	0.098322
cystatin 14a, tandem duplicate 2 [Source:ZFIN	ENSDARG00000045352	cst14a.2	258.768	282.565	241.403	158.979	158.376	52.5023	192.099	70.1394	103.091	89.1162	75.7462	84.5231	-1.36739	0.098322
protein kinase (cAMP-dependent, catalytic) inhibitor beta [Source:ZFIN	ENSDARG00000053110	pkib	48.3924	37.2038	28.8211	46.2798	48.3954	70.0445	46.5228	66.3284	77.6543	175.623	73.3828	98.2472	1.06912	0.0985067
wu:fc21g02 [Source:ZFIN	ENSDARG00000094133	wu:fc21g02	72.9956	40.4005	42.8459	96.9985	79.9488	145.066	79.7091	57.2468	41.3484	25.0596	53.1759	44.2077	-0.926458	0.0985067
NADH dehydrogenase (ubiquinone) 1 beta subcomplex, 2 [Source:ZFIN	ENSDARG00000045490	ndufb2	171.607	208.396	122.297	116.645	92.7325	38.3192	124.999	35.84	90.4286	30.0029	58.6117	53.7208	-1.43719	0.0985067
serpin peptidase inhibitor, clade C (antithrombin), member 1 [Source:ZFIN	ENSDARG00000042684	serpinc1	60.712	60.7368	57.1512	35.3469	125.199	101.397	73.4238	32.9209	49.1922	29.9342	52.1124	41.04	-0.943914	0.0990395
zgc:85975 [Source:ZFIN	ENSDARG00000032405	zgc:85975	61.2005	28.532	74.1914	25.2361	11.7691	18.0399	36.4948	15.8118	16.5842	0.961191	10.8715	11.0572	-2.00811	0.0990395
zgc:100920 [Source:ZFIN	ENSDARG00000042961	zgc:100920	67.9121	65.7018	41.5486	27.7021	20.4945	29.9835	42.2238	14.7577	9.7488	0.0686565	0	6.14378	-3.00612	0.0990395
storkhead box 1 [Source:ZFIN	ENSDARG00000062593	stox1	16.8966	15.8813	21.5281	40.6901	26.1761	38.8169	26.6649	58.0576	53.1142	64.0565	32.4964	51.9312	0.934984	0.0992223
guanine nucleotide binding protein (G protein), alpha inhibiting activity polypeptide a [Source:ZFIN	ENSDARG00000044760	gnaia	108.598	143.612	137.268	90.7512	153.201	155.143	131.429	104.601	68.3537	45.5193	115.215	83.4221	-0.816387	0.0992223
sprouty-related, EVH1 domain containing 2a [Source:ZFIN	ENSDARG00000052435	spred2a	141.921	82.0253	83.6231	132.017	47.2794	195.577	113.74	63.2471	44.598	47.9222	82.9545	59.6805	-1.04117	0.0992223
multiple C2 domains, transmembrane 1a [Source:ZFIN	ENSDARG00000076404	mctp1a	14.9609	35.1974	42.0745	18.1667	18.9726	25.007	25.7299	18.6498	5.37865	0.411939	6.38111	7.70537	-1.96932	0.0992223

## Sheet: B  75  TF DE  
ID	Name	WT_1	WT_2	WT_3	WT_4	WT_5	WT_6	Mean_WT	neuroD1ΔUCE 1	neuroD1ΔUCE2	neuroD1ΔUCE 3	neuroD1ΔUCE 4	mean neuroD1ΔUCE	Log2FC	Padj	Description
ENSDARG00000040917	cbfb	20.61	10.24	23.42	16.44	10.25	38.32	19.88	3.97	2.8	5.9	3.19	3.97	-2.37	0.00019	core-binding factor, beta subunit [Source:ZFIN
ENSDARG00000101645	MYRFL	65.85	64.72	62.52	125.69	169.74	247.46	122.66	448.24	432.87	304.63	649.93	458.92	1.85	0.00034	myelin regulatory factor-like [Source:HGNC Symbol
ENSDARG00000031337	hoxa10b	15.47	14.04	24.86	19.32	9.74	31.48	19.15	1.46	7.73	1.58	3.43	3.55	-2.59	0.00036	homeobox A10b [Source:ZFIN
ENSDARG00000025824	dmtf1	16.86	9.25	10.34	9.7	8.22	3.61	9.66	0.57	1.12	0.07	2.95	1.18	-3.34	0.00099	cyclin D binding myb-like transcription factor 1 [Source:ZFIN
ENSDARG00000039185	nfyba	15.68	12.28	15.43	20.14	18.16	16.42	16.35	10.46	10.08	8.03	11.34	9.98	-0.83	0.00175	nuclear transcription factor Y, beta a [Source:ZFIN
ENSDARG00000068431	si:ch211-195h23.3	7.4	8.71	11.15	8.06	8.22	7.46	8.5	2.59	3.92	1.92	5.44	3.47	-1.5	0.0041	si:ch211-195h23.3 [Source:ZFIN
ENSDARG00000041691	bhlhe41	70.92	69.37	68.79	101.52	227.67	158.5	116.13	261.42	428.84	343.9	302.87	334.26	1.49	0.00416	basic helix-loop-helix family, member e41 [Source:ZFIN
ENSDARG00000094965	nfil3-5	230.49	88.83	47.12	41.68	40.68	77.14	87.66	27.97	17.48	8.1	23.4	19.24	-2.4	0.00499	nuclear factor, interleukin 3 regulated, member 5 [Source:ZFIN
ENSDARG00000036292	cdx4	43.78	48.87	27.35	51.87	34.5	68.68	45.84	18.65	27.23	12.29	28.95	21.78	-1.2	0.00604	caudal type homeobox 4 [Source:ZFIN
ENSDARG00000034916	hat1	40.16	18.33	32.05	24.66	18.06	36.7	28.33	12.81	7.06	5.36	16.78	10.5	-1.61	0.00652	histone acetyltransferase 1 [Source:ZFIN
ENSDARG00000052150	pbx4	114.77	62.3	96.28	105.96	75.18	144.32	99.8	603.04	127.41	491.03	236.46	364.48	1.81	0.00808	pre-B-cell leukemia transcription factor 4 [Source:ZFIN
ENSDARG00000040926	nr2f2	63.05	68.08	63.36	63.05	47.79	79	64.05	38.52	26.33	33.78	44.2	35.71	-0.97	0.00852	nuclear receptor subfamily 2, group F, member 2 [Source:ZFIN
ENSDARG00000028335	hmga1a	832.42	713.2	461.21	457.29	569.89	367.76	566.96	278.04	245.85	228.49	295.66	262.01	-1.27	0.01034	high mobility group AT-hook 1a [Source:ZFIN
ENSDARG00000006754	mllt3	28	17.17	20.3	17.84	9.13	10.7	17.19	4.78	4.26	3.36	10.75	5.79	-1.8	0.01149	MLLT3, super elongation complex subunit [Source:ZFIN
ENSDARG00000018492	znf503	103.46	101.27	60.2	120.59	88.47	80.99	92.5	38.52	55.69	49.02	60.27	50.87	-0.98	0.01171	zinc finger protein 503 [Source:ZFIN
ENSDARG00000044511	etv5b	891.03	694.7	741.49	703.73	430.69	970.17	738.64	379.16	337.06	330.38	507.3	388.47	-1.07	0.01362	ets variant 5b [Source:ZFIN
ENSDARG00000069297	upf3a	28.2	24.18	16.58	33.13	21.2	26.87	25.03	60.17	42.13	79.37	50.81	58.12	1.15	0.01415	UPF3A, regulator of nonsense mediated mRNA decay [Source:ZFIN
ENSDARG00000045355	eloca	65.78	94.64	75.98	42.01	29.52	35.21	57.19	11.51	20.17	20.53	26.35	19.64	-1.74	0.01709	elongin C paralog a [Source:ZFIN
ENSDARG00000021336	pax4	189.35	259.44	151.29	229.59	441.54	339.9	268.52	514.73	750.66	498.58	546.06	577.51	1.03	0.01713	paired box 4 [Source:ZFIN
ENSDARG00000016318	med7	60.71	33.7	25.24	25.48	21.51	47.4	35.68	13.22	14.9	14.62	18.43	15.29	-1.36	0.01736	mediator complex subunit 7 [Source:ZFIN
ENSDARG00000071150	cica	214.41	156.7	174.68	335.8	170.35	363.41	235.89	694.34	392.75	376.24	604.67	517	1.04	0.01911	capicua transcriptional repressor a [Source:ZFIN
ENSDARG00000100494	pbx1a	116.83	90.56	101.72	82.61	72.95	107.24	95.32	474.52	126.85	343.56	201.36	286.57	1.48	0.01976	pre-B-cell leukemia homeobox 1a [Source:ZFIN
ENSDARG00000023852	lsm4	75.98	69.85	39.87	54.99	52.56	27.25	53.42	20.27	27.23	24.17	20.09	22.94	-1.36	0.01999	LSM4 homolog, U6 small nuclear RNA and mRNA degradation associated [Source:ZFIN
ENSDARG00000012788	foxa3	291.87	185.82	213.98	345.91	131.49	549.41	286.41	1757.7	421.33	859.24	728.39	941.66	1.65	0.02265	forkhead box A3 [Source:ZFIN
ENSDARG00000058819	nog1	6.15	7.11	11.96	25.98	11.57	11.45	12.37	33.16	48.41	21.7	35.45	34.68	1.39	0.0247	noggin 1 [Source:ZFIN
ENSDARG00000045661	irf7	46.55	39.28	47.54	26.14	17.04	20.65	32.87	9.73	12.1	13.73	15.36	12.73	-1.56	0.02474	interferon regulatory factor 7 [Source:ZFIN
ENSDARG00000105643	adgrg1	245.78	125.28	98.7	11.34	3.86	30.98	85.99	10.7	15.35	0.07	1.06	6.8	-3.96	0.02495	adhesion G protein-coupled receptor G1 [Source:ZFIN
ENSDARG00000002937	meis1a	49.26	35.13	26.75	44.96	90.09	65.07	51.88	147.41	71.72	108.07	156.1	120.82	1.15	0.02828	Meis homeobox 1 a [Source:ZFIN
ENSDARG00000012649	gb:cr929477	1.03	1.29	0.18	3.62	5.17	2.49	2.3	2.43	19.27	9.89	23.4	13.75	2.56	0.0292	expressed sequence CR929477 [Source:ZFIN
ENSDARG00000023036	si:dkey-23a23.2	11.85	11.73	7.96	6.74	9.33	10.2	9.64	19.22	22.75	16.27	25.64	20.97	0.96	0.02925	si:dkey-23a23.2 [Source:ZFIN
ENSDARG00000019335	hes6	108.36	91.99	76.44	57.62	61.18	27.87	70.58	42.73	23.64	21.01	20.92	27.08	-1.57	0.03027	hes family bHLH transcription factor 6 [Source:ZFIN
ENSDARG00000031777	pparaa	4.02	2.82	4.21	17.59	23.44	18.16	11.71	27.81	54.46	30.96	66.53	44.94	1.93	0.03045	peroxisome proliferator-activated receptor alpha a [Source:ZFIN
ENSDARG00000104735	nkx6.2	8.56	4.11	3.96	4.27	7.51	19.53	7.99	56.03	14.9	13.39	32.38	29.18	1.8	0.03227	NK6 homeobox 2 [Source:ZFIN
ENSDARG00000076120	foxp4	393.51	332.86	301.99	597.77	452.5	650.93	454.93	1997.39	527.56	2026.47	675.22	1306.66	1.51	0.03425	forkhead box P4 [Source:ZFIN
ENSDARG00000028148	pax2a	2.21	0.82	0.11	0	1.12	1	0.87	9.89	5.83	20.87	0.83	9.35	3.4	0.03543	paired box 2a [Source:ZFIN
ENSDARG00000079972	nfatc2b	1.1	1.5	1.02	5.67	6.7	6.47	3.74	8.43	26.56	8.58	15.6	14.79	1.98	0.03595	nuclear factor of activated T cells 2b [Source:ZFIN
ENSDARG00000016999	lin28a	15.7	9.66	9.71	1.56	4.46	17.54	9.77	2.68	3.47	2.54	0.95	2.41	-2.13	0.04008	lin-28 homolog A (C. elegans) [Source:ZFIN
ENSDARG00000055429	kat6b	30.75	16.66	13.29	92.64	63.51	65.44	47.05	98.11	164.27	108.61	192.5	140.87	1.55	0.04292	K(lysine) acetyltransferase 6B [Source:ZFIN
ENSDARG00000013122	maf1	44	43.73	47.09	37.48	19.99	35.83	38.02	15.57	23.64	7.48	24.82	17.88	-1.3	0.04485	MAF1 homolog, negative regulator of RNA polymerase III [Source:ZFIN
ENSDARG00000099555	foxo1a	480.36	487.19	401.99	372.95	182.52	400.36	387.56	224.53	148.92	151.94	263.16	197.14	-1.15	0.04682	forkhead box O1 a [Source:ZFIN
ENSDARG00000077768	malt1	4	7.69	5.54	11.75	12.99	5.1	7.84	13.05	19.39	22.66	21.86	19.24	1.23	0.04892	MALT paracaspase 1 [Source:ZFIN
ENSDARG00000095400	si:ch73-52f15.5	11.52	19.52	24.82	15.7	7.71	7.46	14.46	4.7	7.06	1.99	8.04	5.45	-1.66	0.04957	si:ch73-52f15.5 [Source:ZFIN
ENSDARG00000053129	carhsp1	105.67	148.85	116.13	154.38	115.36	111.85	125.37	63.9	73.73	92.27	67.24	74.29	-0.85	0.05166	calcium regulated heat stable protein 1 [Source:ZFIN
ENSDARG00000019728	bmpr1aa	80.74	73.18	95.65	91.66	51.13	62.58	75.82	47.76	41.12	15.52	52.11	39.13	-1.15	0.05254	bone morphogenetic protein receptor, type IAa [Source:ZFIN
ENSDARG00000004930	lmo7a	129.42	126.2	184.11	257.13	235.79	403.72	222.73	660.77	334.71	386.74	481.3	465.88	1	0.05276	LIM domain 7a [Source:ZFIN
ENSDARG00000043713	asf1bb	28.28	20.74	13.57	32.63	36.63	70.29	33.69	89.52	82.58	79.98	53.18	76.32	1.17	0.05688	anti-silencing function 1Bb histone chaperone [Source:ZFIN
ENSDARG00000077428	camta1a	10.02	8.33	7.71	11.1	7.91	13.06	9.69	25.54	14.23	15.24	16.54	17.89	0.78	0.05857	calmodulin binding transcription activator 1a [Source:ZFIN
ENSDARG00000078592	nomo	93.78	96.89	117.7	76.45	120.53	172.81	113.03	71.6	81.35	32.47	80	66.36	-0.91	0.06235	nodal modulator [Source:ZFIN
ENSDARG00000053446	sub1a	218.43	206.08	206.34	158.07	111.91	66.31	161.19	49.79	96.59	68.24	73.74	72.09	-1.35	0.0628	SUB1 homolog, transcriptional regulator a [Source:ZFIN
ENSDARG00000005453	foxp2	21.11	14.04	11.36	47.6	45.45	59.97	33.26	118.14	54.91	59.94	110.02	85.75	1.33	0.06461	forkhead box P2 [Source:ZFIN
ENSDARG00000099453	elof1	207.97	271.24	161.71	70.61	100.24	35.58	141.23	22.38	79.34	43.12	35.81	45.16	-1.86	0.06571	ELF1 homolog, elongation factor 1 [Source:ZFIN
ENSDARG00000031683	fosab	1788.85	4177.54	2774.4	7075.38	5957.91	4756.31	4421.73	12128	8285.14	9196.68	8197.96	9451.93	1.04	0.06593	v-fos FBJ murine osteosarcoma viral oncogene homolog Ab [Source:ZFIN
ENSDARG00000051916	cdk7	14.36	18.19	12.45	32.8	27.39	13.06	19.71	39.16	41.35	57.05	34.39	42.99	1.08	0.06625	cyclin-dependent kinase 7 [Source:ZFIN
ENSDARG00000076501	asxl2	9.7	7.52	7.15	20.47	15.32	16.05	12.7	18.57	45.38	18.88	28.01	27.71	1.06	0.06862	additional sex combs like transcriptional regulator 2 [Source:ZFIN
ENSDARG00000016858	smad7	15.03	16.36	11.89	12.74	9.84	7.84	12.28	6.57	7.06	0.96	6.03	5.15	-1.48	0.07208	SMAD family member 7 [Source:ZFIN
ENSDARG00000070339	hoxc3a	48.41	85.19	89.58	66.34	58.74	63.2	68.58	46.46	32.61	39.48	18.67	34.3	-1.12	0.07208	homeobox C3a [Source:ZFIN
ENSDARG00000058630	zgc:162472	19.86	21.97	19.18	42.33	32.16	28.86	27.4	62.19	31.26	59.59	56.37	52.35	0.87	0.07208	zgc:162472 [Source:ZFIN
ENSDARG00000020201	cdc73	31.39	29.93	35.06	39.05	47.79	30.85	35.68	53.84	54.57	63.85	66.06	59.58	0.64	0.07346	cell division cycle 73, Paf1/RNA polymerase II complex component, homolog (S. cerevisiae) [Source:ZFIN
ENSDARG00000070951	hmga1b	78.37	73.12	91.06	30.17	46.97	59.1	63.13	27.73	25.88	17.85	51.17	30.66	-1.26	0.07362	high mobility group AT-hook 1b [Source:ZFIN
ENSDARG00000069342	zgc:153115	92.46	76.58	154.45	62.14	63.72	70.17	86.59	60.81	43.25	27.46	43.25	43.7	-1.19	0.07556	zgc:153115 [Source:ZFIN
ENSDARG00000056491	ikzf5	35.73	26.39	23.67	12.49	8.52	7.71	19.09	4.78	0.56	0.41	12.17	4.48	-2.42	0.0762	IKAROS family zinc finger 5 [Source:ZFIN
ENSDARG00000026701	gtf2h1	10.22	7.41	13.29	10.36	5.68	15.92	10.48	3.24	7.4	4.6	1.54	4.19	-1.41	0.07685	general transcription factor IIH, polypeptide 1 [Source:ZFIN
ENSDARG00000011824	pbxip1b	188.65	187.24	192.21	276.12	174.1	326.96	224.21	499.49	315.32	415.3	339.97	392.52	0.73	0.07827	pre-B-cell leukemia homeobox interacting protein 1b [Source:ZFIN
ENSDARG00000074337	cbfa2t2	5.19	4.01	0.81	28.03	24.35	21.77	14.03	56.68	49.42	47.72	68.3	55.53	2.01	0.07882	core-binding factor, runt domain, alpha subunit 2
ENSDARG00000002216	tbx3a	66.81	53.63	67.25	92.56	124.59	128.02	88.81	108.49	195.98	122.21	242.95	167.41	0.82	0.07896	T-box 3a [Source:ZFIN
ENSDARG00000075542	zfhx4	36.07	39.92	24.05	79.24	58.85	73.28	51.9	407.54	83.59	54.79	94.89	160.2	1.55	0.08205	zinc finger homeobox 4 [Source:ZFIN
ENSDARG00000044098	egr2a	8.63	45.4	15.6	79.82	41.09	29.86	36.73	78.09	206.18	71.27	107.18	115.68	1.57	0.08205	early growth response 2a [Source:ZFIN
ENSDARG00000010794	tfeb	36.13	25.98	37.41	25.73	16.74	23.39	27.56	20.84	9.3	3.91	16.54	12.65	-1.34	0.08212	transcription factor EB [Source:ZFIN
ENSDARG00000057652	dbpb	123.27	74.95	128.12	127.66	177.65	209.26	140.15	285.02	237.78	203.15	234.56	240.13	0.7	0.08545	D site albumin promoter binding protein b [Source:ZFIN
ENSDARG00000070371	kat7a	18.89	22.65	27.56	38.39	27.8	70.79	34.35	64.22	97.49	64.26	56.48	70.61	0.99	0.0871	K(lysine) acetyltransferase 7a [Source:ZFIN
ENSDARG00000068820	h2afva	155.07	194.83	126.43	94.94	58.74	49.52	113.26	14.35	59.84	54.65	40.77	42.4	-1.59	0.08858	H2A histone family, member Va [Source:ZFIN
ENSDARG00000102082	nr3c2	4.88	4.86	1.16	26.22	26.18	21.03	14.05	41.76	79.9	23.14	72.56	54.34	1.93	0.08858	nuclear receptor subfamily 3, group C, member 2 [Source:ZFIN
ENSDARG00000010132	dacha	39.62	42.78	42.5	97.66	76.3	107	67.64	297.59	76.2	123.99	129.87	156.91	1.16	0.09	dachshund a [Source:ZFIN
ENSDARG00000101959	etv1	364.51	297.46	240.53	491.16	360.89	808.19	427.12	878.16	606.44	810.83	837.34	783.2	0.83	0.09478	ets variant 1 [Source:ZFIN
ENSDARG00000036754	hmgn3	91.7	112.63	70.3	54.99	35.21	36.58	66.9	30.41	24.43	37.97	30.49	30.82	-1.29	0.09788	high mobility group nucleosomal binding domain 3 [Source:ZFIN
