# Supplementary material for: Identification of an evolutionarily conserved domain in Neurod1 favouring enteroendocrine versus goblet cell fate
Source: PLoS Genet. 2022 Mar 14;18(3):e1010109. doi: 10.1371/journal.pgen.1010109 (PMC8959185; doi:10.1371/journal.pgen.1010109)
Supplement: S4 Table — (XLSX) [file pgen.1010109.s009.xlsx]

## Sheet: Feuil1
Supplemental Table 3
Transgene construction			n°	name	primer sequence	Template
	Tg1ulg056 Tg : hsp70l: eGFP-2A-Ascl1a	PCR1	O226	EGFP-s	GCCACCATGGTGAGCAAGGGCGAGGA	pEF6V5:eGFP-CAAX-2A-mCherry (addgene : #26901)
			O227	ascl1a- E2A-as	CTTGGCGGTGATGTCCATAGGACCGGGGTTTTCTTCCACGT
		PCR2	O228	E2A-ascl1a-s	GAAGAAAACCCCGGTCCTATGGACATCACCGCCAAGATGGAA	cDNA
			O229	ascl1a-as	TCAAAACCAGTTGGTGAAGTCCAG
	Tg2ulg057 Tg: hsp70l:eGFP-2A-Neurod1)	PCR1	O226	EGFP-s	GCCACCATGGTGAGCAAGGGCGAGGA	pEF6V5:eGFP-CAAX-2A-mCherry (addgene : #26901)
			O294	Neurod1-E2A-as	GCTGTATGACTTCGTCATAGGACCGGGGTTTTCTTCCACGT
		PCR2	O293	E2A-Neurod1-s	GAAAACCCCGGTCCTATGACGAAGTCATACAGCGAGGA	cDNA
			O295	Neurod1-as	TCACGAGTCGTGAAATATCGCGT
	Tg3 : hsp70l:eGFP-2A-b(A)-HLH-C-term(ND)	PCR1	O226	EGFP-s	GCCACCATGGTGAGCAAGGGCGAGGA	pMV176 (Tg1)
			O450	Ascl1a basic/ Neurod1 HLH-as	GTCGTTGAGGCCGTGCATCCGGTTGCGTTCTCTCTCGTTC
		PCR2	O448	Ascl1a basic/ Neurod1 HLH-s	GAGAGAGAACGCAACCGG ATGCACGGCCTCAACGACGCGC	pMV214 (Tg2)
			O295	Neurod1-as	TCACGAGTCGTGAAATATCGCGT
	Tg4: hsp70l:eGFP-2A-bHLH(A)-C-term(ND)	PCR1	O226	EGFP-s	GCCACCATGGTGAGCAAGGGCGAGGA	pMV176 (Tg1)
			O555	Ascl1a bHLH/ Neurod1 C-term-as	GGTCGGGGCTTTTGCCCGAGTCCAGAAGTTGCTGCAGCGCG
		PCR2	O554	Ascl1a bHLH/ Neurod1 C-term-s	CTGCAGCAACTTCTGGACTCGGGCAAAAGCCCCGACCTGA	pMV214 (Tg2)
			O295	Neurod1-as	TCACGAGTCGTGAAATATCGCGT
	Tg5 : hsp70l:eGFP-2A-b(ND)-HLH-C-term(A)	PCR1	O226	EGFP-s	GCCACCATGGTGAGCAAGGGCGAGGA	pMV214 (Tg2)
			O447	Neurod1 basic/ Ascl1a HLH-as	GTTGTTCACAAGCTTCAC GCGGTTCCTCTCCCGGGCGTTC
		PCR2	O449	Neurod1 basic/ Ascl1a HLH-s	GCCCGGGAGAGGAACCGC GTGAAGCTTGTGAACAACGGCT	pMV176 (Tg1)
			O229	ascl1a-as	TCAAAACCAGTTGGTGAAGTCCAG
	Tg6 : hsp70l:eGFP-2A-Ascl1a-insECD(ND)	PCR1	O226	EGFP-s	GCCACCATGGTGAGCAAGGGCGAGGA	pAS011 (Tg4)
			O639	Ascl1a-ECD(ND)-as	GCGCTTACGGCGTCATGCTCCTGCTCGGGCAGAAAAGTTCTG
		PCR2	O640	Ascl1a-Cterm-s	GAACTTTTCTGCCCGAGCAGGAGCATGACGCCGTAAGCGC	pMV176 (Tg1)
			O229	ascl1a-as	TCAAAACCAGTTGGTGAAGTCCAG
	Tg7 : hsp70l:eGFP-2A-Neurod1-ΔUCE	PCR1	O226	EGFP-s	GCCACCATGGTGAGCAAGGGCGAGGA	pMV214 (Tg2)
			O641	Neurod1 bHLH-as	GGCAGAAAAGTTCTGGGGTTGGCCTGCACAAAAGACATCAGG
		PCR2	O642	Neurod1 C-term-s	TGATGTCTTTTGTGCAGGCC AACCCCAGAACTTTTCTGCCCG	pMV214 (Tg2)
			O295	Neurod1-as	TCACGAGTCGTGAAATATCGCGT
	Tg8 : hsp70l:eGFP-2A-Neurod1-ΔECD	NEB Q5 Site-directed mutagenesis	O768	Neurod1-s	AGCCAGGAGATGCCCCCTCATAT	pMV214 (Tg2)
			O769	Neurod1-as	CCTCAAGATTTCCGAAAGAGCCCAA
CRISPR guide RNAs			O671	T7- sg3 neurod1- core	TAATACGACTCACTATAGGTCGGGCAGAAAAGTTCTGGTTTTAGAGCTAGAAATAGCAAG
			O672	T7- sg4 neurod1- core	TAATACGACTCACTATAGGACCTGATGTCTTTTGTGCGTTTTAGAGCTAGAAATAGCAAG
			O490	gRNA core	AAAAGCACCGACTCGGTGCCACTTTTTCAAGTTGATAACGGACTAGCCTTATTTTAACTTGCTATTTCTAGCTCTAAAAC
T3- flagged PCR probes	neurod 3'UTR		O560	NeuroD1 3'UTR	TCAGACTGCTCGACACGGTA
			O561	T3 +NeuroD1 3'UTR as	AATTAACCCTCACTAAAGGGAGGACGGGATTCAGAGGACGGG
	gfi1aa		O356	gfi1aa-s	AGCAGCACAGCATTAAACTCCA
			O357	T3 + gfi1aa-as	AATTAACCCTCACTAAAGGGAGGCTCGACCTTCTGTCCATAGC
	motilin-like		O442	mlnl-s	GGATGTGTGCTGCTGATATG
			O443	T3 + mlnl-as	AATTAACCCTCACTAAAGGGAGCATGGAATGCAGATATAAATGCC
	galn		O495	galn-s	AGGATACTCCCAGTGCAAGG
			O496	T3 + galn-as	AATTAACCCTCACTAAAGGGAGCATCTCCACATCAGCCGTCG
	adcyap1a		O366	adcyap1a-s	CGCCTCTGAGTTACCCGAAA
			O367	T3 + adcyap1a-as	AATTAACCCTCACTAAAGGGAGAAGGACACAGGTCCATAGCC
	insl5a		O330	insl5a-s	GAGCATGTGTCGTCCGGC
			O331	T3 + insl5a-as	AATTAACCCTCACTAAAGGGAGAGGTCACTTTTCTTGCAGCCA
