# Supplementary material for: Identification of an evolutionarily conserved domain in Neurod1 favouring enteroendocrine versus goblet cell fate
Source: PLoS Genet. 2022 Mar 14;18(3):e1010109. doi: 10.1371/journal.pgen.1010109 (PMC8959185; doi:10.1371/journal.pgen.1010109)
Supplement: S5 Table — (XLSX) [file pgen.1010109.s010.xlsx]

## Sheet: Fig1
	Number of EEC
	WT	ascl1a-/-
Tg	_	_	Ascl1a	Atoh1b	Neurod1
	59	0	0	7	32
	47	0	0	2	76
	71	0	2	5	33
	39	0	4	0	44
	46	0	3	4	48
	24	0	0	8	66
	22	0	1	3	51
	32	0	5	9
	59		5	5
	47		6
	71		1
	86		1
	101		0
	82		0
	65		0
	47		12
	79		0
	51		4
	39		21
	64		6
	66		0
	71		5
	44		2
	57		13
	74
	66
	52
mean	57.8148	0	3.79167	4.77778	50

## Sheet: Fig2
	Number of EEC
	ascl1a-/-						WT
Tg	_	Ascl1a (Tg1)	Neurod1 (Tg2)	Tg3	Tg4	Tg5	_
	0	0	48	39	46	5	59
	0	0	66	32	50	7	47
	0	2	51	37	75	8	71
	0	4	32	68	16	21	39
	0	3	76	75	27	7	46
	0	0	33	19	53	12	24
	0	1	44	29	62	5	22
	0	5		8	40	12	32
		5		5	18	0	59
		6		10	54	11	47
		1		14	48	13	71
		1		42	31		86
		0		12	32	15	101
		0		43	30	0	82
		0		12	41	11	65
		12		25	35	4	47
		0		12	68	5	79
		4		8	30	18	51
		21				16	39
		6				2	64
		0				15	66
		5				0	71
		2				11	44
		13				4	57
						5	74
						18	66
						16	52
						2
mean	0	3.79167	50	27.2222	42	9	57.8148

## Sheet: Fig3 lane 2 (EEC)
Relative EEC number	ascla-/- + Neurod1 (Tg2) rescue arbitrarily set to 100%
	gcga, ghrl, pyyb, sst2							adcyap1a, gcga, insl5a, pyyb
	ascl1a-/-							ascl1a-/-
	_	Tg1	Tg2	Tg3	Tg4	Tg5		Tg2	Tg6	Tg7	Tg8
	0	0	65.7944	80.1869	94.5794	10.2804		140.634	13.8329	56.4841	13.8329
	0	0	156.262	65.7944	102.804	14.3925		142.939	3.45821	163.689	34.5821
	0	4.11215	67.8505	76.0748	154.206	16.4486		102.594	1.15274	86.4553	27.6657
	0	8.2243	90.4673	139.813	32.8972	43.1776		13.8329	65.7061	124.496	28.8184
	0	6.16822	98.6916	154.206	55.514	14.3925			32.2767	88.7608	24.2075
	0	0	135.701	39.0654	108.972	24.6729			31.1239	140.634	23.0548
	0	2.05607	104.86	59.6262	127.477	10.2804			95.6772	168.3	18.4438
	0	10.2804	65.7944	16.4486	82.243	24.6729			13.8329	55.3314	21.902
		10.2804	156.262	10.2804	37.0093	0				97.9827	26.513
		12.3364	67.8505	20.5607	111.028	22.6168				55.3314	26.513
		2.05607	90.4673	28.785	98.6916	26.729				38.0403	96.83
		2.05607		86.3551	63.7383	0				39.1931	36.8876
		0		24.6729	65.7944	30.8411				5.76369	54.1787
		0		88.4112	61.6822	0				23.0548
		0		24.6729	84.2991	22.6168				23.0548
		24.6729		51.4019	71.9626	8.2243				46.1095
		0		24.6729	139.813	10.2804				117.579
		8.2243		16.4486	61.6822	37.0093				17.2911
		43.1776				32.8972				126.801
		12.3364				4.11215				89.9135
		0				30.8411				28.8184
		10.2804				0				129.107
		4.11215				22.6168				84.1499
		26.729				8.2243				44.9568
						10.2804				33.4294
						37.0093				29.9712
						32.8972				14.9856
						4.11215				53.0259
										48.415
mean	0	7.79595	100	55.9709	86.3551	17.8438		100	32.1326	70.0388	33.3407

## Sheet: Fig3 lane 4 (pax6b) = S4 Fig
Relative pax6b+ induction	WT + Neurod1 (Tg2) rescue arbitrarily set to 100%
	WT							data from S4H Fig
Tg	_	Tg1	Tg2	Tg3	Tg5	Tg6	Tg7
	0	0	42.6778	68.4994	3.29002	2.0543	19.1482
	0	2.27998	193.499	18.4804	2.63609	56.1986	51.6229
		0.805626	53.8474	91.3936	0.874996	21.4309	48.5651
		0.699257	109.976		0.837074	65.4795	22.2107
						5.70412
Mean (%)	0	0.946217	100	59.4578	1.90955	30.1735	35.3867

## Sheet: Fig5
EEC number
	ascl1a-/-
Tg	Tg2	Tg6	Tg7	Tg8
	122	12	49	12
	124	3	142	30
	89	1	75	24
	12	57	108	25
		28	77	21
		27	122	20
		83	146	16
		12	48	19
			85	23
			48	23
			33	84
			34	32
			5	47
			20
			20
			40
			102
			15
			110
			78
			25
			112
			73
			39
			29
			26
			13
			46
			42
mean	86.75	27.875	60.7586	28.9231

## Sheet: Fig8
relative goblet cell number (fig8C)			relative GFP expression (fig8F)			relative GFP expression (fig8I)
wt	UCE		wt	UCE		wt	UCE
114	144		99.1	66		115	16
114	102		149.1	88.1		133	33
72	108		130.4	31.9		56	46
12	96		123.6	15.7		128	72
126	132		81.5	26.2		67	66
72	102		66.9	30.6		138	33
102	150		81.7	105.3		28	31
108	78		67.7			114	7
60	162					112	68
156	138					72	94
96	162					128	39
72	54					107	43
120	150						43
66	180
42	138
156	156
144
72			100	51.9714		99.8333	45.4615
126
210
66
90
42
126
132
99.84	128.25

## Sheet: Fig9
mlnl		adcyap1a		insl5a		gcga		galn		pyyb		penka
wt	 ECD	wt	 ECD	wt	 ECD	wt	 ECD	wt	 ECD	wt	 ECD	wt	 ECD
135	19	78	62	97.1209	52.7831	86	63	117	14	85	70	72	55.9201
97	39	68	15	164.683	76.0077	126	9	130	27	103	85	133	95.8631
39	39	63	17	84.453	48.5605	93	102	21	75	96	98	82	49.9287
116	97	123	65	88.6756	88.6756	156	2	199	7	116	98	113	92.8673
58	39	59	48	105.566	50.6718	84	77	137	34	116	53	69	86.8759
135	19	123	44	105.566	90.7869	88	56	41	34	109	77	75	74.893
155	39	186	77	67.5624	63.3397	81	33	55	27	74	57	157	143.795
58	19		81	107.678	61.2284	86	12		69		96	167	108.845
39	0			92.8983								36	120.827
135	0			103.455								121	99.8573
58	19			82.3417								22	79.8859
174	19											18	100.856
	19											190	93.8659
	0											147	69.9001
	0												94.8645
	19
	0
	0
	0
	39
	0
	58
	19
	39
99.9167	22.5417	100	51.125	100	66.5067	100	44.25	100	35.875	99.8571	79.25	100.143	91.2696

## Sheet: Fig11
WT Nmbb	mut nmbb	WT Calca	Mutant Calca	WT Galanine	Mutant Galanine	WT Adcyap1a 96h	Mutant Adcyap1a 96h	WT CCKb	Mutant CCKb	WT Ins5a	Mutant Ins5a	Pyyb 72h WT	Pyyb 72h Mut	wt motilin	Mutant Motiline	WT Gcga	Mutant Gcga	penka wt	penka mut
107.843	4.902	51.5837	0	123.636	10.9091	92.7757	48.6692	61.2245	55.102	56.338	28.169	103.627	116.58	119.403	71.6418	109.859	95.77	46	186
117.647	0	120.362	17.1946	163.636	29.0909	82.1293	39.5437	110.204	48.9796	161.972	56.338	82.9016	59.5855	59.7015	47.7612	95.7746	90.14	141	150
68.6275	0	51.5837	8.59729	61.8182	7.27273	85.1711	53.2319	55.102	91.8367	126.761	21.1268	103.627	82.9016	11.9403	59.7015	78.8732	135.21	88	371
83.3333	0	68.7783	17.1946	61.8182	3.63636	139.924	19.7719	48.9796	61.2245	91.5493	28.169	150.259	72.5389	59.7015	83.5821	140.845	53.52	80	68
122.549	8.8496	111.765	8.59729	101.818	14.5455	37.196	21.2928	97.9592	93.0233	63.3803	35.2113	59.5855	111.399	131.343	131.343	76.0563	98.59	116	56
70.7965	17.6991	154.751	0	101.818	36.3636	68.6695	7.6046	226.531	34.8837	101.141	117.11	102.674	108.808	23.8806	11.9403	107.042	101.41	130	97
238.938	0	42.9864	0	112.727	7.27273	128.755	16.73	69.7674	54.2636	61.2167	53.2319	64.1711	93.2643	250.746	119.403	98.5915	126.76	132	28
115.044	0	197.738	0	80	32.7273	77.2532	56.2738	120.155	62.0155	101.141	58.5551	89.8396	72.7273	143.284	83.5821	92.9577	59.15	68	118
35.3982	0	34.3891	42.9864	127.273	18.1818	78.6838	31.9392	89.1473	62.0155	98.4791	77.1863	59.8931	29.9465		155.224	58.4958	121.13	101	56
106.195	0	111.765	25.7919	65.4545	18.1818	150.215	28.8973	85.2713	13.3333	114.449	34.6008	98.3957	25.6684			97.493	130.92
97.3451	0	77.3756	8.59729	104.103	82.5641	130.186	47.2103	135.659	26.6667	159.696	80.2752	132.62	102.674			136.49	94.71
8.8496		85.9728	51.5837	143.59	122.051	167.382	42.9185	80	13.3333	63.8783	99.5413	85.5615	132.62			58.4958	97.49
141.593		163.348	8.59729	57.4359	86.1539	131.617	81.5451	120		157.339	147.706	166.845	25.6684			89.1365	89.14
70.7965		163.348	8.59729	86.1539	53.8462	30.0429	110.157			12.844	118.807	19.8413	21.3904			122.563	89.14
115.044		68.7783	17.1946	100.513	53.8462		90.1288			221.56	64.2202	103.175	64.1711			50.1393	89.14
		51.5837	0	118.462	4.32692		44.3491			83.4862	80.2752	83.3333	67.4603			91.922	75.21
		51.5837	0	89.7436	12.9808		130.186			89.9083	0	142.857	107.143			52.9248	55.71
		214.932	0	108.173	30.2885		25.7511			70.6422	0	170.635	107.143			108.635	136.49
		77.3756	77.3756	64.9039	60.5769		68.6695			64.2202	64.7059	134.921	51.5873			161.56	144.85
		208.537	94.5701	86.5385	43.2692					182.353	88.2353	174.603	123.016			83.5655	105.85
		87.8049	0	99.5192	12.9808					82.3529	70.5882	71.4286	19.8413			100.279	144.85
		32.9268	21.9512	134.135	43.2692					94.1176	11.7647	59.5238	23.8095			136.49	80.78
		32.9268	0	56.25	0					70.5882	94.1176	39.6825	52.2613			100.279	52.92
		65.8537	0	38.9423	0					141.177		13.0653	19.598			108.635	77.99
		65.8537	0	199.038	0					41.1765		65.3266	97.9899			114.206	50.14
		274.39	98.7805	112.5	67.1756					88.2353		78.392	91.4573			116.992	108.64
		32.9268	120.732	109.16	0							65.3266	0			130.919	30.7
		98.7805		151.145	92.3664							104.523	267.839			80.7799	27.63
				151.145	50.3817							117.588	52.2613			147.368	76.75
				125.954	58.7786							307.035	45.7286			95.1754	135.09
				142.748	25.1908							65.3266	78.392			92.1053	76.75
				151.145	25.1908							65.3266	228.643			104.386	27.63
				25.1908	33.5878							176.382	91.4573			119.737	107.46
				109.16	16.7939							0	156.784			39.9123	101.92
				41.9847	0							91.4573	0			101.316	73.8
				41.9847	184.733							150.251				59.7444	105.43
				50.3817	184.733											94.8882	228.43
																63.2588	214.38
																91.3738	112.46
																77.3163	182.75
																207.348	91.37
																158.147	77.32
																154.633	77.32
																115.974	90.36
																38.6581	31.43
																38.6581	113.93
																86.4286	82.5
																145.357	125.71
																145.357	110
																102.143	86.43
																90.3571	86.43
																157.143	74.64
																39.2857	51.07
																98.2143	137.5
																102.143	220
																66.7857	95.36
																66.7857	42.38
																127.152	100.66
																103.311	108.61
																103.311	76.82
																82.1192	90.07
																98.0132
																127.152
																74.1722
																84.7682
						100										100	97.9793
											62.1711		80.0673
												100
					41.1694				51.3898
				100						100
		100						100											125.556
							50.7826											100.222
100	2.85915		23.2719											100	84.9088
